# Supplementary material for: Automated multiplex genome-scale engineering in yeast
Source: Nat Commun. 2017 May 4;8:15187. doi: 10.1038/ncomms15187 (PMC5418614; doi:10.1038/ncomms15187)
Supplement: Supplementary Data 1 — Genomic coverage of genetic modulation part collection. (a) The plasmid library before screening. (b) The plasmid library after enrichment in glycerol media. (c) Integrated parts in the genome of a strain library, and (d) Integrated parts in each genome of individual clones randomly isolated after one round of integration. [file ncomms15187-s2.xlsx]

## Sheet: a. Plasmid library
Plasmid library coverage: gene number (counts>0): 5784 (92.3% out of 6269 genes)
barcode-decoration=>	TEF1-15bp-1 (overexpression)					TEF1-15bp-2 (Knockdown)					PGK1-15bp-1 (Knockdown)					PGK1-15bp-2 (Overexpression)					All counts
read counts per location=>	Upstream	Dowstream	Start	middle	end	Upstream	Dowstream	Start	middle	end	Upstream	Dowstream	Start	middle	end	Upstream	Dowstream	Start	middle	end
gene_id
YAL001C	1	0	13	4	0	0	0	0	1	0	0	0	3	2	0	0	0	0	1	0	25
YAL002W	5	0	0	2	0	1	0	0	0	1	0	0	0	0	0	0	0	0	1	0	10
YAL003W	3	0	341	5	0	0	13	0	0	5	6	3	457	25	0	0	7	0	1	10	876
YAL007C	84	0	8	0	0	0	14	0	1	0	52	0	10	3	0	0	6	3	1	0	182
YAL008W	13	0	87	4	0	0	40	0	1	0	21	0	141	14	2	0	6	0	0	0	329
YAL009W	0	1	39	2	0	0	8	0	0	0	1	1	20	1	1	0	9	0	0	0	83
YAL010C	0	0	20	2	0	0	0	0	0	0	0	0	1	2	0	0	0	0	0	0	25
YAL011W	0	0	19	14	0	0	0	0	5	0	0	0	4	6	0	0	0	0	3	0	51
YAL012W	31	0	16	3	0	1	2	0	0	0	2	0	4	1	0	0	13	0	0	0	73
YAL013W	8	0	41	5	0	0	3	0	0	0	0	0	7	5	0	0	7	0	0	1	77
YAL014C	8	0	91	2	0	0	0	3	0	0	2	0	27	7	0	0	1	9	0	0	150
YAL015C	0	0	1	38	0	3	1	2	0	0	0	0	0	4	0	4	2	13	0	0	68
YAL016C-A	0	0	1	1	0	0	0	0	0	0	0	0	1	1	0	0	1	1	0	0	6
YAL016C-B	0	0	0	0	0	0	0	0	0	0	0	0	0	0	0	0	0	0	0	0	0
YAL016W	4	0	0	3	0	0	0	0	0	0	0	0	0	1	0	0	0	0	0	0	8
YAL017W	0	0	0	4	0	0	0	0	0	0	0	0	0	0	0	0	0	0	0	0	4
YAL018C	0	0	0	0	0	0	0	0	0	0	0	0	0	0	0	0	0	0	0	0	0
YAL019W-A	0	0	0	0	2	0	0	0	0	0	0	0	0	0	0	0	0	0	0	0	2
YAL019W	0	0	0	2	0	0	0	0	0	0	0	0	0	1	0	0	0	0	0	0	3
YAL020C	0	0	33	16	0	0	2	0	0	0	0	0	4	9	0	0	0	3	0	0	67
YAL022C	0	0	10	2	0	0	0	0	0	0	0	0	0	0	0	0	0	3	0	0	15
YAL023C	1	0	0	4	0	0	1	0	0	0	0	1	0	0	0	0	1	0	0	0	8
YAL024C	0	0	0	4	0	0	0	0	0	0	0	0	0	0	0	0	0	0	0	0	4
YAL025C	0	0	79	1	0	0	0	0	1	0	0	0	11	1	0	0	1	0	0	0	94
YAL026C-A	0	0	0	0	0	0	0	0	0	0	0	0	0	0	0	0	0	0	0	0	0
YAL026C	0	0	0	5	0	0	0	0	0	0	1	0	0	1	0	0	0	0	0	0	7
YAL027W	50	0	19	1	0	0	8	0	0	0	19	0	9	5	0	0	8	0	0	0	119
YAL028W	1	0	5	5	0	0	0	0	0	0	0	0	0	0	0	0	0	0	0	0	11
YAL029C	0	0	0	6	0	2	0	0	0	0	0	0	0	1	0	0	0	0	0	0	9
YAL030W	0	1	12	3	0	0	24	0	0	0	0	0	112	10	0	0	2	0	0	0	164
YAL031C	0	0	2	6	0	0	0	1	0	0	0	0	0	1	0	0	2	1	0	0	13
YAL031W-A	2	0	0	0	0	0	0	0	0	0	0	0	0	0	0	0	0	0	0	0	2
YAL032C	2	0	20	4	0	0	0	0	0	0	0	0	3	0	0	0	5	0	0	0	34
YAL033W	0	0	22	0	0	0	2	0	0	8	0	0	44	3	0	0	0	0	1	4	84
YAL034C-B	0	0	0	0	0	0	0	0	0	0	0	0	0	0	0	0	0	0	0	0	0
YAL034C	12	0	95	8	0	0	7	2	0	0	6	0	12	2	0	0	28	4	0	0	176
YAL034W-A	0	0	17	1	0	0	1	0	0	0	0	0	2	0	0	0	3	0	0	0	24
YAL035W	3	0	344	32	0	0	2	0	246	0	29	0	975	82	0	0	3	0	96	0	1812
YAL036C	4	0	52	28	0	0	2	6	1	0	0	0	8	32	0	0	2	11	0	0	146
YAL037C-A	0	0	0	0	0	0	0	0	0	0	0	0	0	0	0	0	0	0	0	0	0
YAL037C-B	0	0	0	0	0	0	0	0	0	0	0	0	0	0	0	0	0	0	0	0	0
YAL037W	9	0	2	2	0	0	0	0	0	0	2	0	0	0	0	0	0	0	0	0	15
YAL038W	0	0	180	11	0	0	4	0	1	0	0	0	13	3	0	0	47	0	0	3	262
YAL039C	69	0	49	7	0	0	12	1	0	0	19	0	30	12	0	0	4	22	0	0	225
YAL040C	0	0	0	3	0	0	0	0	0	0	0	0	0	1	0	0	0	0	0	0	4
YAL041W	0	0	1	1	0	0	0	0	0	0	0	0	0	0	0	0	0	0	1	1	4
YAL042C-A	0	0	0	0	0	0	0	0	1	0	0	0	0	0	0	0	0	0	0	0	1
YAL042W	0	0	80	5	0	0	0	0	0	0	0	0	3	1	0	0	10	0	0	0	99
YAL043C	0	0	3	8	0	0	0	0	0	0	0	0	0	1	0	0	1	0	0	0	13
YAL044C	0	0	89	7	0	0	30	3	1	0	0	0	164	21	0	0	18	0	0	0	333
YAL044W-A	0	0	28	9	0	0	50	0	2	0	6	0	190	49	0	0	5	0	0	0	339
YAL045C	0	0	0	0	0	0	0	0	0	0	0	1	0	1	0	0	0	0	1	0	3
YAL046C	0	0	18	10	0	0	8	0	0	0	1	0	62	28	0	0	4	0	0	0	131
YAL047C	0	0	4	1	0	10	0	1	0	0	0	0	1	0	0	1	0	2	0	0	20
YAL047W-A	0	0	0	0	0	0	0	0	0	0	0	0	0	0	0	0	1	0	0	0	1
YAL048C	0	0	1	1	0	0	0	0	0	0	0	0	0	0	0	0	0	0	2	0	4
YAL049C	119	0	54	2	0	0	19	0	0	0	14	0	87	5	0	0	40	2	0	0	342
YAL051W	0	0	0	5	0	0	0	0	0	0	0	0	1	0	0	0	0	0	0	0	6
YAL053W	3	0	0	7	0	0	0	0	1	0	0	0	0	0	0	0	0	0	3	2	16
YAL054C	3	0	16	9	0	1	1	0	1	0	0	0	2	8	0	2	2	0	2	0	47
YAL055W	0	0	5	2	0	0	0	0	0	1	0	0	10	5	0	0	0	0	0	1	24
YAL056C-A	0	0	0	0	0	0	0	0	0	0	0	0	0	0	0	0	0	0	0	0	0
YAL056W	0	0	2	8	0	0	0	0	0	0	0	0	0	1	0	0	1	0	0	0	12
YAL058W	6	0	12	3	0	0	0	0	0	0	0	0	0	1	0	0	0	0	0	3	25
YAL059C-A	0	0	0	0	0	0	0	0	0	0	0	0	0	0	0	0	0	0	0	0	0
YAL059W	0	0	0	22	0	0	3	0	0	1	0	0	0	6	0	0	3	0	0	0	35
YAL060W	23	0	47	10	0	0	6	0	0	0	3	0	6	1	0	2	13	0	0	1	112
YAL061W	31	0	5	19	0	0	0	0	0	0	0	0	0	12	0	0	11	0	0	0	78
YAL062W	2	0	8	10	0	0	1	0	0	0	0	0	0	0	0	0	2	0	0	0	23
YAR002C-A	2	0	39	2	0	0	13	1	0	0	0	0	22	1	0	0	12	3	0	0	95
YAR002W	1	0	37	4	0	0	0	0	1	0	0	0	9	3	0	0	2	0	0	5	62
YAR003W	4	0	14	3	0	0	0	0	1	0	0	0	1	0	0	0	0	0	4	0	27
YAR007C	7	0	3	5	0	0	0	0	0	0	0	0	0	0	0	0	1	0	0	0	16
YAR008W	48	0	1	4	0	0	2	0	0	0	5	0	1	2	0	0	8	0	0	5	76
YAR014C	4	0	0	13	0	0	0	0	0	0	0	0	0	8	0	0	0	0	0	0	25
YAR015W	175	0	6	6	0	0	33	0	0	0	64	1	3	2	0	0	59	0	1	0	350
YAR018C	2	0	11	12	0	0	3	0	0	0	0	0	1	9	0	0	2	3	1	0	44
YAR019C	0	0	1	4	0	0	0	0	0	0	0	0	0	0	0	0	0	0	1	0	6
YAR019W-A	0	0	0	1	7	0	0	0	0	0	0	1	0	0	1	0	0	0	0	0	10
YAR023C	0	0	0	0	0	0	0	0	0	0	0	0	0	0	0	0	0	1	0	0	1
YAR027W	38	0	8	2	0	0	6	0	1	4	17	0	10	1	0	0	2	0	0	4	93
YAR028W	2	0	11	0	0	0	0	0	0	0	1	0	0	1	0	0	0	0	0	0	15
YAR029W	0	0	0	0	0	0	0	0	0	0	0	0	0	0	0	0	0	0	0	0	0
YAR030C	0	0	0	0	0	0	0	0	0	0	0	0	0	0	0	0	0	0	1	0	1
YAR053W	1	0	0	0	0	0	0	0	0	0	0	0	0	0	0	0	0	0	0	0	1
YAR060C	0	0	0	0	0	0	0	0	0	0	0	0	0	0	0	1	0	0	0	0	1
YAR064W	0	0	1	0	0	0	0	0	0	0	0	0	1	0	0	0	0	0	0	0	2
YAR069C	0	0	0	0	0	0	0	0	0	0	0	0	0	0	0	0	0	0	0	0	0
YAR070C	0	0	0	0	0	0	0	0	0	0	0	0	0	0	0	0	0	0	0	0	0
YAR071W	0	0	3	2	0	1	0	0	0	0	0	0	0	1	0	0	0	0	0	1	8
YBL001C	0	0	26	2	0	0	38	7	1	0	8	0	163	26	0	0	4	2	1	0	278
YBL002W	2	0	26	4	0	3	5	0	0	0	3	1	46	3	0	0	2	0	0	0	95
YBL003C	1	0	93	3	0	0	38	1	1	0	4	0	258	12	0	0	19	0	0	0	430
YBL004W	1	0	0	2	0	0	0	0	0	0	0	0	0	1	0	0	0	0	1	0	5
YBL005W	2	0	0	1	0	0	0	0	1	0	0	0	2	0	0	0	0	0	0	0	6
YBL006C	0	0	130	9	0	0	2	0	4	0	1	0	201	18	0	0	0	0	2	0	367
YBL006W-A	0	0	0	0	1	0	0	0	0	0	0	0	0	0	0	0	0	0	0	0	1
YBL007C	0	0	2	6	0	37	0	0	1	0	0	0	1	4	0	15	0	0	3	0	69
YBL008W-A	0	0	0	0	1	0	0	0	0	0	0	0	0	0	0	0	0	0	0	0	1
YBL008W	0	0	0	3	0	0	0	0	0	0	0	0	0	1	0	0	0	0	1	0	5
YBL009W	0	0	4	2	0	0	0	0	0	0	0	0	0	0	0	0	0	0	1	0	7
YBL010C	2	0	26	6	0	0	0	0	0	0	1	0	13	1	0	0	0	0	0	0	49
YBL011W	0	0	1	8	0	0	3	0	0	0	0	0	1	3	6	0	3	0	0	0	25
YBL012C	0	0	1	0	0	0	0	0	0	0	0	0	0	0	0	0	0	0	0	0	1
YBL013W	0	0	0	1	0	0	0	0	0	0	0	0	0	0	0	0	0	0	0	0	1
YBL014C	0	0	0	3	0	0	0	0	0	0	0	1	0	0	0	0	0	0	1	0	5
YBL015W	54	0	3	34	1	0	1	0	1	7	3	2	0	37	11	0	7	1	0	7	169
YBL016W	28	0	141	5	0	1	10	0	0	2	7	0	30	6	0	0	10	0	3	4	247
YBL017C	0	0	0	11	0	0	0	0	0	0	0	0	0	4	0	1	2	0	0	0	18
YBL018C	0	0	4	0	0	0	2	4	0	0	1	0	16	0	0	0	0	0	0	0	27
YBL019W	1	0	1	3	0	0	0	0	0	0	0	0	0	1	0	0	2	0	0	0	8
YBL020W	7	0	0	5	0	0	0	0	0	0	1	0	1	1	0	0	1	0	0	0	16
YBL021C	7	0	44	1	0	0	19	0	0	0	3	0	97	7	0	0	15	0	0	0	193
YBL022C	0	0	0	4	0	0	0	0	0	0	0	0	1	3	0	0	0	0	1	0	9
YBL023C	0	0	0	6	0	0	0	0	0	0	0	0	1	2	0	0	1	0	0	0	10
YBL024W	0	0	16	6	0	0	0	0	1	0	0	0	0	1	0	0	2	0	1	1	28
YBL025W	3	0	28	6	1	0	0	0	0	0	0	0	11	1	0	0	0	0	0	0	50
YBL026W	9	0	4	0	0	0	13	0	0	0	33	0	34	5	0	0	5	0	0	0	103
YBL027W	3	0	32	140	0	0	106	0	0	21	10	0	121	398	0	0	33	0	0	5	869
YBL028C	0	0	16	0	0	0	8	0	0	0	1	0	41	1	0	0	0	0	1	0	68
YBL029C-A	16	0	5	0	0	0	31	3	1	0	65	0	89	3	0	0	3	1	0	0	217
YBL029W	0	0	0	2	1	0	8	0	0	2	0	0	1	48	3	0	0	1	0	2	68
YBL030C	607	0	17	24	0	0	0	5	5	0	189	0	6	18	0	0	1	15	3	0	890
YBL031W	0	0	11	2	0	0	0	0	0	0	0	0	0	0	0	0	0	0	0	2	15
YBL032W	7	0	2	0	0	0	0	0	0	0	0	0	1	0	0	0	3	0	0	0	13
YBL033C	2	0	77	3	0	0	0	0	0	0	0	0	12	5	0	0	2	7	0	0	108
YBL034C	0	0	2	4	0	0	0	0	0	0	0	0	0	0	0	0	0	0	1	0	7
YBL035C	2	0	0	5	0	0	0	0	0	0	1	0	1	0	0	0	0	3	1	0	13
YBL036C	0	0	27	6	0	0	0	2	0	0	0	0	4	13	0	0	4	1	1	0	58
YBL037W	4	0	0	3	0	0	0	0	2	0	1	0	0	0	0	0	0	0	1	0	11
YBL038W	27	0	76	15	0	0	11	0	16	4	16	0	53	11	0	0	0	0	1	12	242
YBL039C-A	0	0	0	0	0	0	0	0	0	0	0	0	0	0	0	0	0	0	0	0	0
YBL039C	10	0	15	3	0	0	1	0	0	0	0	0	0	0	0	0	2	0	0	0	31
YBL039W-B	6	0	1	0	0	0	12	0	1	0	13	0	1	0	1	0	3	0	0	0	38
YBL040C	4	0	25	2	0	0	7	3	0	0	3	0	22	3	0	0	2	6	0	0	77
YBL041W	8	0	142	2	0	0	7	0	3	15	11	0	162	10	0	0	3	0	0	23	386
YBL042C	9	0	15	2	0	0	0	1	2	0	1	0	2	1	0	0	1	3	0	0	37
YBL043W	171	0	1	4	0	0	1	0	3	0	73	0	0	3	0	0	12	0	1	2	271
YBL044W	0	1	0	0	0	0	0	0	0	0	0	0	0	0	0	0	0	0	0	0	1
YBL045C	18	1	16	37	0	0	6	1	1	0	2	5	110	128	0	0	4	0	2	0	331
YBL046W	0	0	13	1	0	0	0	0	0	0	0	0	0	0	0	0	1	0	0	0	15
YBL047C	6	0	0	8	0	0	0	0	2	0	0	0	0	4	0	0	3	0	7	0	30
YBL048W	0	0	0	0	0	0	1	0	20	0	0	0	0	0	0	0	0	1	20	0	42
YBL049W	22	0	3	4	0	0	0	0	0	0	17	0	2	4	1	0	0	0	0	0	53
YBL050W	122	1	11	7	0	0	10	0	0	0	32	0	13	1	0	0	6	0	1	10	214
YBL051C	2	0	2	8	0	0	0	0	0	0	0	0	0	2	0	0	0	0	0	0	14
YBL052C	0	0	0	12	0	0	0	0	0	0	0	0	0	2	0	0	0	1	1	0	16
YBL053W	0	0	0	0	0	2	0	0	0	0	0	0	0	0	0	0	0	0	0	0	2
YBL054W	4	0	0	6	0	0	0	0	0	1	0	0	0	4	0	0	0	0	0	0	15
YBL055C	0	0	11	36	0	0	2	0	0	0	0	0	1	2	0	0	7	0	0	0	59
YBL056W	19	0	28	13	1	0	0	0	0	0	0	0	3	23	1	0	0	0	0	0	88
YBL057C	0	0	49	3	0	0	13	0	0	0	0	0	42	6	0	0	5	3	0	0	121
YBL058W	0	0	122	8	2	1	3	0	1	0	0	2	12	2	0	1	12	0	1	0	167
YBL059C-A	3	13	80	3	0	0	111	1	0	0	8	30	542	78	0	0	23	0	0	0	892
YBL059W	0	0	0	19	0	0	0	0	0	6	0	0	0	31	0	1	0	0	0	4	61
YBL060W	0	0	1	4	0	0	0	0	1	0	0	0	0	1	1	0	0	0	1	1	10
YBL061C	3	0	3	4	0	0	2	0	0	0	0	0	0	4	0	0	2	0	0	0	18
YBL062W	0	0	0	0	0	0	0	0	0	0	0	0	0	0	0	0	0	0	0	0	0
YBL063W	0	0	2	2	0	0	0	0	0	0	0	0	0	2	0	0	0	0	2	0	8
YBL064C	18	0	325	8	0	0	75	6	0	0	7	0	381	17	0	0	39	24	3	0	903
YBL065W	0	0	0	0	0	0	0	0	1	0	0	0	0	0	0	0	0	0	0	0	1
YBL066C	0	1	2	10	0	0	0	0	0	0	0	0	0	0	0	0	0	0	1	0	14
YBL067C	1	0	1	3	0	0	0	0	1	0	0	0	0	0	0	0	0	0	1	0	7
YBL068W-A	0	0	0	0	0	0	0	0	0	0	0	0	0	0	0	0	1	0	0	0	1
YBL068W	31	0	29	3	0	0	3	0	0	0	0	0	9	1	0	0	16	0	0	0	92
YBL069W	2	0	1	1	0	0	0	0	0	0	0	0	0	1	0	0	1	0	0	0	6
YBL070C	0	0	0	0	0	0	0	0	0	0	0	0	0	0	0	0	0	0	0	0	0
YBL071C-B	0	0	26	0	0	0	0	0	0	0	0	0	47	1	0	0	0	0	0	0	74
YBL071C	0	0	0	1	0	0	0	1	0	0	0	0	0	1	0	0	0	0	0	0	3
YBL071W-A	2	0	96	2	0	0	0	0	0	0	13	0	548	18	1	0	0	0	0	0	680
YBL072C	0	0	422	4	0	0	0	0	1	0	0	0	953	31	0	0	0	1	0	0	1412
YBL073W	0	0	0	0	0	0	0	0	0	0	0	0	0	0	0	0	0	0	0	0	0
YBL074C	0	0	3	0	0	0	0	0	0	0	0	0	0	0	0	0	0	0	1	0	4
YBL075C	0	1	6	7	0	0	4	0	0	0	0	0	1	4	0	0	0	1	0	0	24
YBL076C	0	0	0	12	0	0	1	0	0	0	0	0	0	2	0	0	2	0	0	0	17
YBL077W	0	0	0	0	0	0	0	0	0	0	0	0	0	0	0	0	0	0	0	0	0
YBL078C	2	0	61	5	0	0	18	1	0	0	3	6	108	4	0	0	5	0	0	0	213
YBL079W	2	0	3	10	0	0	0	0	2	0	0	0	1	3	0	0	0	0	3	0	24
YBL080C	0	0	20	1	0	0	1	0	0	0	0	1	0	1	0	1	0	0	0	0	25
YBL081W	0	0	0	1	0	0	1	0	0	1	0	0	0	4	0	0	0	0	0	4	11
YBL082C	1	0	22	1	0	0	0	2	0	0	0	0	2	0	0	0	0	2	0	0	30
YBL083C	0	0	0	0	0	0	1	3	0	0	0	0	0	0	0	0	1	5	0	0	10
YBL084C	4	0	0	3	0	0	0	0	0	0	0	1	0	0	0	0	0	0	1	0	9
YBL085W	0	0	0	3	0	0	1	0	0	0	0	0	0	2	0	0	1	0	0	0	7
YBL086C	15	0	12	5	0	0	0	1	0	0	4	0	3	3	0	0	0	3	0	0	46
YBL087C	2	1	48	3	0	0	13	2	0	0	1	0	75	2	0	0	6	1	0	0	154
YBL088C	0	0	7	16	0	0	0	0	7	0	0	0	9	19	0	0	0	0	5	0	63
YBL089W	0	0	13	6	0	0	0	0	0	0	0	0	2	1	0	0	0	0	0	3	25
YBL090W	5	0	22	4	0	0	10	0	0	0	1	0	35	5	0	0	9	0	0	0	91
YBL091C-A	0	1	56	3	0	0	16	0	0	0	0	0	70	52	0	0	7	0	0	0	205
YBL091C	2	0	41	5	0	0	1	0	1	0	0	0	4	2	0	0	7	0	0	0	63
YBL092W	54	0	3	58	0	0	114	0	2	26	141	0	2	390	2	0	18	0	0	20	830
YBL093C	48	0	7	1	0	0	0	0	0	0	16	0	3	3	0	0	1	0	0	0	79
YBL094C	0	0	0	0	0	4	0	0	0	0	0	0	0	0	0	8	0	0	0	0	12
YBL095W	0	0	40	2	0	0	1	0	0	1	0	1	12	0	0	0	3	0	0	0	60
YBL096C	0	1	0	0	0	0	199	0	0	0	1	0	0	0	0	0	154	0	0	0	355
YBL097W	0	0	0	1	0	0	0	0	0	0	0	0	0	0	0	0	0	0	0	0	1
YBL098W	0	0	1	0	0	0	0	0	0	0	0	0	0	0	0	0	0	0	0	0	1
YBL099W	0	0	0	24	0	5	0	0	0	1	3	0	0	7	2	0	1	0	1	2	46
YBL100C	0	0	0	1	0	0	0	0	0	0	0	0	0	0	0	0	0	0	0	0	1
YBL100W-C	1	0	1	0	2	0	0	0	0	0	0	0	0	0	0	0	0	0	0	0	4
YBL101C	0	0	0	23	0	0	0	0	0	0	0	0	0	3	0	0	4	0	1	0	31
YBL102W	76	0	21	6	0	0	12	0	0	0	44	0	17	3	0	0	4	0	1	0	184
YBL103C	0	0	1	3	0	0	0	0	0	0	0	0	0	3	0	0	0	0	0	0	7
YBL105C	0	0	0	2	0	0	1	0	0	0	0	0	0	0	0	0	0	0	0	0	3
YBL106C	1	0	0	3	0	0	0	0	0	0	0	0	0	1	0	0	0	3	0	0	8
YBL107C	0	0	76	7	0	0	73	0	2	0	0	0	148	72	0	0	29	0	0	0	407
YBL107W-A	0	0	0	0	0	0	0	12	2	0	0	0	4	0	0	0	0	2	0	0	20
YBL108C-A	0	0	0	0	0	0	0	0	0	0	0	0	0	0	0	0	0	0	0	0	0
YBL113W-A	0	0	0	0	0	0	0	0	0	0	0	0	0	0	0	0	0	0	0	0	0
YBR001C	2	0	1	5	0	0	0	1	0	0	0	0	0	5	0	0	0	0	0	0	14
YBR002C	0	0	33	0	0	0	4	0	0	0	0	0	3	2	0	0	3	0	0	0	45
YBR003W	0	0	22	1	0	0	3	0	0	0	0	0	1	4	0	0	3	0	0	0	34
YBR004C	0	0	8	13	0	0	2	1	0	0	0	0	2	4	0	1	2	2	0	0	35
YBR005W	40	0	63	1	0	0	14	0	0	0	12	0	35	3	0	0	20	0	0	0	188
YBR006W	19	0	9	7	0	0	2	0	0	0	1	0	0	1	0	0	2	0	0	0	41
YBR007C	0	0	1	5	0	0	0	1	0	0	0	0	0	0	0	0	1	0	0	0	8
YBR008C	0	0	0	6	0	0	0	0	0	0	0	2	0	1	0	0	2	0	2	0	13
YBR009C	13	0	225	3	0	0	51	4	5	0	47	1	964	40	0	0	62	1	0	0	1416
YBR010W	0	0	136	6	0	0	86	0	1	5	1	0	481	21	1	0	17	0	0	2	757
YBR011C	2	0	473	18	0	0	252	0	0	0	2	2	487	38	0	0	180	1	2	0	1457
YBR012C	0	0	0	0	0	0	0	0	0	0	0	0	0	0	0	0	1	0	0	0	1
YBR013C	10	0	1	1	0	0	0	0	0	0	1	0	0	0	0	0	1	0	0	0	14
YBR014C	26	0	44	3	0	0	9	1	0	0	24	0	39	2	0	0	10	0	0	0	158
YBR015C	18	0	3	6	0	0	1	0	0	0	0	0	1	0	0	0	8	0	0	0	37
YBR016W	4	0	61	2	0	0	8	0	0	34	11	0	214	14	1	0	3	0	0	9	361
YBR017C	0	0	2	12	0	0	1	0	0	0	0	0	1	2	0	0	1	0	1	0	20
YBR018C	0	0	0	0	0	0	0	0	0	0	1	0	0	0	0	0	0	0	0	0	1
YBR019C	0	0	0	2	0	0	0	0	0	0	0	0	0	2	0	0	0	0	0	0	4
YBR020W	0	0	1	8	0	0	0	0	0	0	0	0	0	1	0	0	0	0	0	0	10
YBR021W	1	0	1	4	0	0	0	0	0	0	0	0	0	0	0	0	1	0	0	0	7
YBR022W	32	0	3	0	0	0	3	0	0	0	10	0	3	3	0	0	3	0	0	0	57
YBR023C	1	0	0	5	0	1	0	0	0	0	1	0	0	1	0	0	0	0	0	0	9
YBR024W	34	1	7	5	0	0	1	0	1	1	2	1	0	9	1	0	0	0	2	5	70
YBR025C	23	0	120	12	0	0	7	0	1	0	3	0	22	8	0	0	17	0	1	0	214
YBR026C	0	0	0	0	0	0	2	0	0	0	0	0	2	0	0	0	15	0	1	0	20
YBR027C	0	12	66	22	0	0	0	0	0	0	0	1	25	3	0	0	0	0	2	0	131
YBR028C	0	0	5	4	0	0	0	0	0	0	0	0	1	0	0	0	0	0	0	0	10
YBR029C	46	0	10	4	0	0	0	1	0	0	1	0	3	2	0	0	1	4	0	0	72
YBR030W	6	0	2	6	0	0	0	0	0	0	0	0	1	1	0	0	0	0	0	2	18
YBR032W	0	0	1	0	2	0	0	0	0	0	0	0	3	2	1	0	0	0	0	0	9
YBR033W	0	0	0	18	0	0	1	0	0	0	0	0	0	8	0	0	0	0	0	0	27
YBR034C	2	0	42	4	0	0	0	2	0	0	0	0	2	0	0	0	6	1	0	0	59
YBR035C	0	0	185	7	0	0	58	5	4	0	0	0	250	9	0	0	25	19	0	0	562
YBR036C	16	0	91	9	0	0	0	0	0	0	0	1	13	1	0	0	5	0	0	0	136
YBR037C	7	0	189	3	0	0	9	0	1	0	0	0	47	8	0	0	25	27	0	0	316
YBR038W	1	0	2	7	0	0	0	0	0	0	0	2	1	0	1	0	1	0	0	0	15
YBR039W	52	0	144	6	0	0	6	0	0	0	7	0	49	4	0	0	9	0	0	0	277
YBR040W	0	0	0	0	0	0	0	0	0	0	0	0	0	0	0	0	0	0	0	0	0
YBR041W	1	0	1	3	0	0	0	0	0	0	0	0	0	1	0	0	3	0	0	0	9
YBR042C	6	0	49	2	0	0	0	0	0	0	1	0	0	0	0	0	0	2	0	0	60
YBR043C	0	0	0	0	0	0	0	0	0	0	0	0	0	0	0	0	1	0	0	0	1
YBR044C	11	0	9	23	0	0	0	1	0	0	0	0	1	4	0	0	2	7	0	0	58
YBR045C	0	1	0	4	0	0	0	0	0	0	0	2	0	1	0	0	0	0	0	0	8
YBR046C	4	0	136	3	0	0	1	7	2	0	1	0	42	4	0	0	4	11	1	0	216
YBR047W	7	0	30	2	0	0	9	0	0	0	0	0	24	2	0	0	8	0	0	1	83
YBR048W	50	0	106	6	1	0	0	0	0	0	54	0	182	12	0	0	3	0	0	0	414
YBR049C	1	0	0	6	0	0	0	0	0	0	0	1	0	1	0	0	0	0	0	0	9
YBR050C	52	0	161	22	0	1	0	34	2	0	25	0	107	8	0	2	0	59	2	0	475
YBR051W	0	3	0	0	0	0	0	0	1	0	0	7	0	0	0	0	0	0	0	0	11
YBR052C	89	1	88	15	0	0	22	43	1	0	30	0	217	45	0	0	0	47	0	0	598
YBR053C	2	0	162	26	0	0	15	0	1	0	0	0	48	7	0	0	22	11	1	0	295
YBR054W	1	0	0	5	0	0	0	0	0	0	0	0	0	0	0	0	1	0	0	0	7
YBR055C	12	0	5	11	0	0	1	0	3	0	3	0	2	5	0	0	1	0	2	0	45
YBR056C-B	0	0	0	0	0	0	1	0	0	0	0	0	0	0	0	0	0	0	0	0	1
YBR056W-A	4	0	14	3	0	0	1	0	0	0	0	0	3	2	0	0	0	0	0	0	27
YBR056W	42	0	19	4	0	0	0	0	0	2	0	0	2	2	0	0	1	0	2	2	76
YBR057C	16	0	0	4	0	0	1	0	0	0	3	0	0	2	0	0	3	0	0	0	29
YBR058C-A	5	0	68	1	0	0	68	1	0	0	126	1	498	3	0	0	6	0	0	0	777
YBR059C	1	4	0	22	0	0	0	0	0	0	0	13	0	1	0	0	0	0	0	0	41
YBR060C	0	0	2	3	0	0	0	0	0	0	1	0	0	4	0	0	0	1	0	0	11
YBR061C	0	0	75	3	0	0	2	1	0	0	1	0	17	4	0	0	10	1	0	0	114
YBR062C	0	2	24	49	0	0	18	6	1	0	0	1	33	130	0	0	5	3	2	0	274
YBR063C	1	0	0	3	0	0	0	0	0	0	0	0	0	1	0	0	0	1	2	0	8
YBR064W	0	0	0	0	0	0	0	0	0	0	0	0	0	0	0	0	0	0	0	0	0
YBR065C	0	0	2	0	0	0	0	0	0	0	0	0	0	1	0	0	0	0	1	0	4
YBR066C	3	0	0	3	0	0	1	0	0	0	0	0	1	5	0	0	0	0	0	0	13
YBR067C	127	0	201	2	0	0	44	0	0	0	32	0	200	12	0	0	41	0	1	0	660
YBR068C	4	0	0	21	0	0	0	0	0	0	0	1	1	6	0	0	0	0	0	0	33
YBR069C	34	2	2	14	0	0	1	1	17	0	2	0	1	13	0	0	3	0	11	0	101
YBR070C	0	0	20	5	0	0	0	5	1	0	0	0	5	2	0	0	0	5	1	0	44
YBR071W	43	0	25	9	0	0	0	0	1	0	7	1	23	9	0	0	0	0	0	0	118
YBR072C-A	0	0	0	0	0	0	0	0	0	0	0	2	0	1	0	1	0	0	0	0	4
YBR072W	1067	0	44	11	0	2	29	0	13	0	310	3	1804	97	2	0	211	0	2	0	3595
YBR073W	6	0	0	6	0	0	1	0	0	0	0	0	0	3	0	0	1	0	1	1	19
YBR074W	0	0	2	5	0	0	0	0	0	1	0	0	0	1	0	0	0	0	0	0	9
YBR076C-A	1	0	6	4	0	2	15	50	3	0	2	1	68	35	0	1	2	36	1	0	227
YBR076W	0	0	0	1	0	0	0	0	0	0	0	0	0	0	0	0	0	0	0	0	1
YBR077C	72	0	45	3	0	0	0	0	2	0	12	0	106	12	0	0	1	0	0	0	253
YBR078W	56	0	0	9	1	1	3	0	2	0	21	2	1	13	0	0	13	0	0	3	125
YBR079C	0	0	0	11	0	0	2	0	0	0	0	0	1	4	0	0	0	0	0	0	18
YBR080C	0	0	1	10	0	0	0	0	0	0	0	0	1	0	0	0	1	0	1	0	14
YBR081C	7	0	0	3	0	0	0	0	0	0	0	0	0	1	0	0	0	1	0	0	12
YBR082C	65	0	35	3	0	1	12	0	1	0	31	0	68	6	0	0	5	1	0	0	228
YBR083W	32	0	14	13	0	0	4	0	1	1	0	0	1	12	0	0	3	0	0	7	88
YBR084C-A	0	0	134	6	0	1	42	87	0	0	0	0	360	34	0	1	5	34	0	0	704
YBR084W	0	0	1	0	0	0	0	0	0	0	0	4	0	1	0	0	3	0	0	0	9
YBR085C-A	63	0	225	6	0	0	1	0	1	0	44	2	558	30	0	0	0	1	0	0	931
YBR085W	0	0	0	0	0	0	0	0	0	0	0	0	0	0	0	0	0	0	0	0	0
YBR086C	0	0	1	8	0	0	2	0	0	0	0	0	0	4	0	0	0	0	0	0	15
YBR087W	0	0	95	3	0	0	3	0	0	5	0	0	23	2	0	0	1	0	0	10	142
YBR088C	4	0	27	0	0	0	0	2	0	0	7	0	7	0	0	1	0	1	0	0	49
YBR089C-A	0	0	4	175	0	0	118	0	1	0	0	0	6	871	0	0	46	0	0	0	1221
YBR089W	0	0	0	0	0	0	0	0	0	0	0	0	0	2	0	0	0	0	0	0	2
YBR090C	0	0	1	87	0	23	0	3	0	0	0	0	3	460	0	1	0	1	0	0	579
YBR091C	1	0	25	0	0	0	16	1	0	0	9	0	129	6	0	0	1	0	0	0	188
YBR094W	2	0	1	9	0	0	0	0	0	0	0	1	0	0	0	0	4	0	1	1	19
YBR095C	0	0	18	3	0	0	1	0	0	0	0	0	0	3	0	0	4	0	0	0	29
YBR096W	4	0	4	1	0	0	0	0	0	2	1	0	1	0	1	0	0	0	0	1	15
YBR097W	1	0	0	0	0	0	0	0	0	0	0	0	0	0	0	0	0	0	0	0	1
YBR098W	0	0	2	3	0	0	0	0	0	0	0	0	0	1	0	0	0	0	0	0	6
YBR099C	0	0	0	0	0	0	0	0	0	0	0	0	0	0	0	0	0	0	1	0	1
YBR101C	43	0	108	9	0	1	0	25	1	0	4	0	79	6	0	2	4	16	0	0	298
YBR102C	1	0	1	7	0	0	1	0	0	0	1	0	0	1	0	0	1	0	0	0	13
YBR103C-A	0	0	0	0	0	0	0	0	0	0	0	0	0	0	0	0	0	0	0	0	0
YBR103W	13	0	0	3	0	0	0	0	0	1	3	1	1	1	0	0	0	0	0	2	25
YBR104W	29	0	5	1	0	0	2	0	0	0	5	0	0	0	0	0	0	0	5	0	47
YBR105C	3	0	2	3	0	0	1	0	0	0	0	0	2	4	0	0	1	0	0	0	16
YBR106W	6	0	69	3	0	0	10	0	0	0	5	0	43	3	0	0	5	0	0	9	153
YBR107C	4	0	10	7	0	0	0	0	0	0	0	0	1	1	0	0	0	0	0	0	23
YBR108W	0	0	0	12	0	0	0	0	0	0	0	1	0	2	0	0	0	0	0	1	16
YBR109C	14	0	305	4	0	1	147	3	1	0	46	0	986	29	0	0	40	1	0	0	1577
YBR109W-A	0	0	0	0	37	0	0	0	0	0	0	0	0	0	5	0	0	0	0	0	42
YBR110W	0	0	36	7	0	0	0	0	0	0	0	0	5	3	0	0	5	0	1	0	57
YBR111C	5	0	8	514	0	0	21	131	3	0	0	0	18	759	0	0	15	46	1	0	1521
YBR111W-A	1	0	4	0	0	0	1	0	0	0	2	0	12	1	0	0	0	0	0	0	21
YBR112C	0	0	0	10	0	2	0	0	0	0	2	0	0	5	0	1	0	0	0	0	20
YBR113W	0	0	0	0	0	0	0	0	0	0	0	0	0	0	0	0	0	0	1	0	1
YBR114W	1	0	0	7	0	0	0	0	0	0	1	0	0	0	0	0	0	0	1	0	10
YBR115C	0	0	0	2	0	0	0	0	0	0	0	0	0	0	0	0	1	0	0	0	3
YBR116C	0	0	0	0	0	0	0	0	0	0	0	0	0	0	0	0	0	0	1	0	1
YBR117C	0	0	2	6	0	0	0	0	0	0	0	0	0	0	0	0	0	0	0	0	8
YBR119W	17	1	6	5	0	0	3	0	0	0	3	0	3	2	0	0	2	0	0	0	42
YBR120C	31	0	1	0	0	0	20	1	1	0	56	0	28	3	0	0	2	5	1	0	149
YBR121C-A	0	0	1	0	0	0	0	0	0	0	0	0	0	0	0	0	0	0	0	0	1
YBR121C	35	0	6	10	0	0	0	0	50	0	69	0	30	3	0	0	0	2	16	0	221
YBR122C	7	0	338	12	0	0	39	0	11	0	17	2	753	36	0	0	38	0	2	0	1255
YBR123C	2	0	1	1	0	0	0	0	0	0	0	0	0	1	0	0	0	0	1	0	6
YBR124W	0	0	0	0	0	0	0	0	1	0	0	0	0	0	0	0	0	0	0	0	1
YBR125C	2	0	0	3	0	0	1	0	0	0	0	0	0	0	0	0	3	0	0	0	9
YBR126C	69	0	4	28	0	0	0	1	0	0	5	0	5	8	0	0	1	0	1	0	122
YBR126W-A	0	0	30	1	0	0	0	0	0	1	2	0	313	30	2	0	0	0	0	0	379
YBR126W-B	0	0	1	0	0	0	73	0	0	0	0	0	21	2	1	0	5	0	0	1	104
YBR127C	12	0	89	5	0	0	0	0	0	0	0	0	2	1	0	0	0	0	0	0	109
YBR128C	1	0	14	0	0	0	0	0	0	0	0	0	2	1	0	0	0	0	1	0	19
YBR129C	0	0	72	4	0	0	1	1	0	0	0	0	10	0	0	0	3	0	0	0	91
YBR130C	5	0	24	0	0	0	1	0	0	0	0	0	6	1	0	0	7	3	0	0	47
YBR131C-A	0	0	0	0	0	0	0	0	0	0	0	0	0	0	0	0	0	0	0	0	0
YBR131W	0	0	1	1	0	0	0	0	0	0	0	0	0	0	0	0	0	0	0	0	2
YBR133C	0	0	0	29	0	0	2	4	0	0	0	0	0	8	0	0	0	3	1	0	47
YBR134W	0	0	0	0	4	0	0	0	0	0	0	0	0	0	0	0	0	0	0	0	4
YBR135W	9	0	15	1	0	0	1	0	0	1	1	0	12	3	0	0	2	0	0	0	45
YBR136W	0	0	1	6	0	0	0	0	0	0	0	0	0	1	1	0	0	0	0	0	9
YBR137W	16	0	30	5	0	0	16	0	0	0	12	1	35	9	0	3	10	0	0	0	137
YBR138C	3	0	5	2	0	0	0	0	0	0	1	0	0	3	0	0	0	0	1	0	15
YBR139W	0	0	34	5	0	0	1	0	0	0	0	0	2	1	1	0	4	0	0	0	48
YBR140C	0	0	0	10	0	0	0	0	0	0	0	0	0	0	0	0	1	0	0	0	11
YBR141C	1	1	20	2	0	0	1	0	0	0	0	0	3	1	0	0	1	0	0	0	30
YBR141W-A	0	0	3	1	1	0	0	0	0	0	0	0	2	0	1	0	0	0	0	0	8
YBR142W	0	0	1	3	0	0	1	0	0	0	0	0	0	0	0	0	1	0	1	0	7
YBR143C	14	0	73	4	0	0	5	0	1	0	0	0	14	1	0	0	28	0	0	0	140
YBR144C	0	0	0	0	0	0	0	0	0	0	0	0	0	0	0	0	0	0	0	0	0
YBR145W	1	0	7	0	0	0	0	0	0	0	0	0	0	0	0	0	1	0	0	0	9
YBR146W	210	0	29	11	0	0	0	0	0	0	47	0	58	7	3	0	1	0	0	0	366
YBR147W	37	0	6	2	0	0	1	0	0	3	4	0	1	0	0	0	0	0	0	12	66
YBR148W	0	0	0	2	0	0	0	0	0	0	0	0	0	0	0	0	0	1	0	0	3
YBR149W	66	0	47	45	0	0	14	0	4	1	5	2	27	21	0	0	29	0	3	1	265
YBR150C	0	0	0	3	0	0	0	0	0	0	0	0	0	1	0	0	0	0	0	0	4
YBR151W	98	0	5	9	0	0	4	0	0	0	24	0	3	8	0	0	18	0	0	0	169
YBR152W	0	0	0	2	1	0	0	0	0	0	0	0	0	0	0	0	0	0	0	1	4
YBR153W	23	0	2	2	0	0	2	0	0	0	5	0	2	1	0	0	3	0	0	0	40
YBR154C	65	0	2	1	0	0	1	0	0	0	41	0	1	3	0	0	0	0	0	0	114
YBR155W	6	0	22	0	0	0	1	0	0	0	0	1	6	1	0	0	2	0	0	2	41
YBR157C	9	0	1	1	0	0	1	0	0	0	1	0	1	0	0	0	3	0	0	0	17
YBR158W	0	0	0	4	0	1	0	0	1	0	0	0	0	2	0	0	2	0	0	0	10
YBR159W	5	0	9	0	0	0	0	0	7	0	1	0	5	0	0	0	3	0	0	0	30
YBR160W	35	1	23	1	0	0	6	0	1	0	4	0	4	2	0	0	15	0	0	1	93
YBR161W	12	0	11	0	0	0	0	0	0	0	0	0	2	1	0	0	5	0	0	0	31
YBR162C	18	0	2	16	0	0	0	0	0	0	0	0	1	24	0	0	5	0	0	0	66
YBR162W-A	1	1	40	7	0	0	200	0	0	2	64	3	1094	117	0	0	13	0	0	2	1544
YBR163W	2	0	0	4	0	0	0	0	0	0	1	0	0	1	0	0	0	0	0	0	8
YBR164C	82	0	5	1	0	0	24	1	1	0	84	0	12	1	0	0	12	0	0	0	223
YBR165W	23	0	2	1	0	0	1	0	0	1	5	0	0	1	0	0	1	0	0	9	44
YBR166C	3	0	39	1	0	0	0	0	1	0	0	2	5	0	0	0	4	4	0	0	59
YBR167C	0	0	1	0	0	0	4	1	0	0	1	0	14	0	0	0	0	0	0	0	21
YBR168W	15	0	2	1	0	0	0	0	0	0	2	0	0	0	0	0	7	1	0	2	30
YBR169C	2	0	6	8	0	0	0	0	0	0	0	0	0	1	0	0	1	0	1	0	19
YBR170C	0	0	12	8	0	0	0	0	6	0	1	0	7	3	0	0	4	0	0	0	41
YBR171W	2	0	89	2	0	0	22	0	0	4	1	0	111	4	0	0	10	0	1	4	250
YBR172C	11	0	2	8	0	0	0	0	3	0	0	0	0	5	0	0	2	0	6	0	37
YBR173C	2	0	100	1	0	0	242	4	0	0	10	0	699	26	0	0	33	4	1	0	1122
YBR174C	0	0	0	0	0	0	0	0	0	0	0	0	0	0	0	0	0	0	0	0	0
YBR175W	0	0	4	4	0	0	1	0	1	0	0	0	0	1	0	0	1	0	0	0	12
YBR176W	18	0	5	3	0	0	0	0	0	0	4	0	0	0	0	0	2	0	0	1	33
YBR177C	2	0	29	10	0	0	0	0	0	0	0	0	2	0	0	0	8	0	0	0	51
YBR178W	1	0	0	0	0	0	0	0	0	0	0	0	0	0	0	0	0	0	1	0	2
YBR179C	0	0	0	7	0	0	0	0	0	0	0	0	1	2	0	0	0	0	0	0	10
YBR180W	0	0	0	1	0	0	0	0	0	0	0	0	0	1	0	0	0	0	0	0	2
YBR182C-A	0	0	0	0	0	0	0	0	0	0	0	0	0	0	0	0	0	0	0	0	0
YBR182C	5	0	0	3	0	0	0	0	0	0	0	0	0	0	0	0	0	0	1	0	9
YBR183W	26	0	18	2	0	0	2	0	0	1	2	0	4	2	0	0	1	0	0	0	58
YBR184W	0	0	0	2	0	0	0	0	0	0	0	0	0	0	0	0	0	0	0	0	2
YBR185C	1	0	35	0	0	0	6	0	0	0	0	0	10	2	0	0	9	1	0	0	64
YBR186W	0	0	0	0	0	0	0	0	0	0	0	0	0	0	0	0	0	0	0	0	0
YBR187W	45	0	1	1	0	0	3	0	0	1	1	0	0	0	0	1	6	0	0	3	62
YBR188C	9	0	0	0	0	0	1	0	0	0	2	0	4	1	0	0	2	0	0	0	19
YBR189W	5	0	189	54	1	0	15	0	0	16	3	0	166	95	2	0	5	0	0	25	576
YBR190W	0	0	0	0	61	0	0	0	0	0	0	0	0	0	81	0	0	0	0	0	142
YBR191W-A	0	0	0	0	0	0	0	0	2	6	0	0	0	0	0	0	1	2	1	9	21
YBR191W	0	0	61	40	0	0	0	0	0	0	0	0	82	86	0	0	0	0	0	2	271
YBR192W	3	0	0	1	0	0	1	0	0	0	0	1	0	0	0	0	0	0	1	0	7
YBR193C	2	0	88	8	0	0	0	0	0	0	1	0	18	1	0	0	0	0	0	0	118
YBR194W	9	0	0	2	0	0	3	0	0	0	10	0	4	1	0	0	3	0	0	0	32
YBR195C	0	0	2	7	0	0	0	0	0	0	0	0	0	1	0	0	2	0	0	0	12
YBR196C-A	0	1	0	0	0	0	0	0	0	0	0	0	0	0	0	0	0	0	0	0	1
YBR196C-B	0	0	0	0	0	0	0	0	0	0	0	0	0	0	0	0	0	0	0	0	0
YBR196C	2	0	33	8	0	0	1	1	2	0	0	0	5	2	0	0	6	0	0	0	60
YBR197C	0	0	30	5	0	0	0	0	0	0	0	0	8	1	0	0	0	0	0	0	44
YBR198C	10	0	1	3	0	0	0	0	0	0	0	0	1	1	0	0	0	0	0	0	16
YBR199W	37	0	12	0	0	0	0	0	0	0	1	0	0	1	0	0	9	0	0	0	60
YBR200W-A	0	0	0	0	0	0	0	0	0	0	0	0	0	0	0	0	0	0	0	0	0
YBR200W	5	0	18	2	0	0	0	0	1	0	0	0	1	1	0	0	0	0	3	0	31
YBR201C-A	7	0	3	0	0	0	1	0	0	0	3	1	17	21	0	0	0	0	0	0	53
YBR201W	30	0	0	0	0	0	0	0	0	0	12	0	0	0	0	0	1	0	1	0	44
YBR202W	1	0	0	8	0	0	0	0	0	0	0	0	0	1	0	0	0	0	0	0	10
YBR203W	0	0	0	3	0	0	0	0	1	0	0	0	0	0	0	0	0	0	3	0	7
YBR204C	22	0	33	3	0	0	0	0	0	0	1	0	5	0	0	0	2	0	1	0	67
YBR206W	0	0	0	0	0	0	0	0	3	7	4	0	1	0	0	0	1	0	1	18	35
YBR207W	18	0	16	13	0	0	1	0	0	0	0	0	2	3	0	0	5	0	0	0	58
YBR208C	4	0	0	4	0	1	0	1	1	0	0	0	0	1	0	0	0	1	0	0	13
YBR209W	0	0	0	0	0	0	0	0	0	0	0	0	0	0	0	0	0	0	0	0	0
YBR210W	0	0	3	0	0	0	0	0	0	1	0	0	3	0	0	0	0	0	0	0	7
YBR211C	4	0	0	1	0	0	0	0	0	0	2	0	0	0	0	0	0	0	1	0	8
YBR212W	0	0	0	16	0	0	1	0	2	1	0	0	0	6	0	1	2	0	1	2	32
YBR213W	12	0	5	1	0	0	1	0	0	0	2	0	0	2	0	0	2	0	0	0	25
YBR214W	59	0	3	7	0	0	1	0	0	2	2	1	1	2	3	1	13	0	1	6	102
YBR215W	5	0	2	12	0	0	0	0	0	0	0	1	0	3	0	0	2	0	0	0	25
YBR216C	0	0	0	7	0	0	0	0	0	0	0	0	0	2	0	0	0	1	0	0	10
YBR217W	14	0	25	0	0	0	0	0	0	0	0	0	13	0	0	0	0	0	0	0	52
YBR219C	0	0	0	0	0	0	0	0	0	0	0	0	1	0	0	0	1	0	0	0	2
YBR220C	3	2	3	3	0	0	0	0	0	0	0	0	0	2	0	0	1	0	0	0	14
YBR221C	5	0	4	6	0	0	1	38	6	0	0	0	1	4	0	0	4	0	11	0	80
YBR221W-A	0	0	0	0	0	0	0	0	0	0	0	0	0	0	0	0	0	0	0	0	0
YBR222C	1	0	84	6	0	0	4	0	1	0	1	2	4	1	0	4	13	0	0	0	121
YBR223C	0	0	8	4	0	0	0	0	0	0	0	0	0	0	0	0	0	0	0	0	12
YBR223W-A	0	0	0	0	0	0	0	0	0	0	0	0	0	0	0	0	0	0	0	0	0
YBR224W	0	0	0	1	0	0	0	0	0	1	0	0	0	0	0	0	0	0	0	0	2
YBR225W	0	0	0	1	0	0	0	1	0	0	0	0	0	0	0	0	0	0	1	0	3
YBR226C	0	0	0	0	0	0	0	0	0	0	0	0	0	0	0	0	0	0	0	0	0
YBR227C	0	0	8	7	0	0	0	0	0	0	0	0	0	1	0	0	0	0	0	0	16
YBR228W	0	0	1	7	0	0	0	0	0	0	0	0	0	1	0	0	1	0	0	1	11
YBR229C	0	0	2	6	0	0	0	0	0	0	0	0	0	1	0	0	0	0	0	0	9
YBR230C	2	0	75	31	0	0	99	54	3	0	9	2	370	311	0	0	20	7	0	0	983
YBR230W-A	3	4	36	11	0	2	139	0	0	3	28	0	321	72	3	2	12	0	0	2	638
YBR231C	31	0	51	7	0	0	1	1	0	0	5	0	6	4	0	0	1	3	0	0	110
YBR232C	0	0	0	0	0	0	0	0	0	0	0	0	0	1	0	0	0	0	0	0	1
YBR233W-A	2	0	7	0	0	0	1	0	0	0	0	0	8	3	0	0	0	0	0	0	21
YBR233W	16	0	5	5	0	0	0	0	0	1	2	0	1	1	0	0	1	0	0	2	34
YBR234C	7	0	128	3	0	0	2	7	0	0	1	0	20	4	0	0	3	22	0	0	197
YBR235W	0	0	1	8	0	0	0	0	1	0	1	0	0	0	0	0	2	0	0	1	14
YBR236C	0	0	25	4	0	0	2	0	0	0	0	1	3	3	0	0	6	2	0	0	46
YBR237W	0	0	1	0	0	0	0	0	0	0	1	0	2	1	0	0	0	0	0	0	5
YBR238C	0	0	0	0	0	0	0	0	1	0	0	0	0	0	0	0	0	0	0	0	1
YBR239C	4	0	1	7	0	0	0	0	1	0	1	0	1	5	0	0	4	0	0	0	24
YBR240C	0	0	0	1	0	0	0	0	0	0	0	0	0	0	0	0	0	0	0	0	1
YBR241C	6	0	50	6	0	0	1	1	0	0	0	0	1	0	0	0	0	2	0	0	67
YBR242W	15	0	2	1	0	0	2	0	0	2	10	0	0	14	0	0	0	0	1	7	54
YBR243C	3	0	57	2	0	0	1	0	0	0	0	0	9	1	0	0	7	15	1	0	96
YBR244W	0	0	0	0	0	0	0	0	0	0	0	0	0	0	0	0	1	0	0	1	2
YBR245C	0	0	0	4	0	0	0	0	1	0	0	0	0	0	0	0	0	0	0	0	5
YBR246W	1	0	36	4	0	0	1	0	0	1	0	0	3	3	0	0	4	0	1	3	57
YBR247C	2	0	13	3	0	0	1	0	0	0	0	0	2	0	0	0	4	0	0	0	25
YBR248C	16	0	1	4	0	0	0	0	1	0	3	0	1	4	0	0	1	2	0	0	33
YBR249C	87	0	1	9	0	0	1	1	0	0	7	0	0	2	0	0	4	5	0	0	117
YBR250W	0	0	0	3	0	0	1	0	0	0	0	0	0	1	1	0	0	0	1	0	7
YBR251W	27	0	57	2	0	0	7	0	0	0	3	0	14	0	0	0	13	0	1	0	124
YBR252W	0	0	29	1	0	1	6	0	0	5	2	2	83	2	0	0	1	0	0	10	142
YBR253W	6	0	7	1	0	0	11	0	0	13	6	0	92	19	0	0	0	0	0	1	156
YBR254C	0	1	6	0	0	0	1	0	0	0	0	0	11	0	0	0	0	0	0	0	19
YBR255C-A	0	0	30	0	0	0	28	0	0	0	3	2	122	5	0	0	9	0	0	0	199
YBR255W	0	0	4	2	0	0	0	0	0	0	0	0	0	0	0	0	0	0	0	0	6
YBR256C	1	0	124	3	0	0	2	17	0	0	0	1	103	6	0	0	2	17	0	0	276
YBR257W	4	0	22	3	0	0	0	0	1	5	0	0	8	4	0	0	0	0	0	8	55
YBR258C	2	0	6	3	0	0	11	5	1	0	5	0	64	21	0	0	1	3	0	0	122
YBR259W	0	0	1	3	0	0	0	0	0	0	0	0	0	0	0	0	0	0	0	0	4
YBR260C	0	0	6	4	0	0	0	0	0	0	0	0	0	2	0	0	2	0	0	0	14
YBR261C	0	0	22	1	0	1	3	0	0	0	0	0	2	0	0	0	6	0	0	0	35
YBR262C	1	0	58	3	0	0	65	0	0	0	11	0	266	13	0	0	25	3	0	0	445
YBR263W	20	0	47	8	0	0	2	0	0	0	1	0	1	4	0	0	2	0	0	9	94
YBR264C	0	0	64	1	0	0	1	6	0	0	0	0	70	9	0	0	1	4	0	0	156
YBR265W	5	0	49	2	0	0	0	0	0	0	0	1	5	0	0	0	12	0	0	0	74
YBR266C	0	0	0	0	0	0	0	0	0	0	0	0	0	0	0	0	1	0	0	0	1
YBR267W	0	0	79	6	0	0	4	0	8	0	0	0	20	0	0	0	16	0	1	0	134
YBR268W	0	0	67	8	0	0	389	0	0	4	4	1	1033	119	0	0	34	0	0	0	1659
YBR269C	3	0	62	9	0	0	40	5	1	0	0	0	164	26	0	0	8	3	0	0	321
YBR270C	1	0	1	3	0	0	0	0	0	0	0	0	1	0	0	0	0	1	0	0	7
YBR271W	0	0	21	0	0	0	0	0	0	0	0	0	1	1	0	0	0	0	0	2	25
YBR272C	0	0	49	2	0	0	0	0	0	0	0	0	3	2	0	0	7	0	0	0	63
YBR273C	0	0	59	1	0	0	1	1	0	0	0	0	1	0	0	0	13	1	0	0	77
YBR274W	0	0	8	1	0	0	0	0	0	1	0	0	1	2	0	0	0	0	0	0	13
YBR275C	4	0	0	1	0	0	0	0	0	0	0	0	0	0	0	0	0	0	0	0	5
YBR276C	1	0	0	1	0	0	0	0	0	0	0	0	0	0	0	0	0	1	0	0	3
YBR277C	0	0	0	0	0	0	0	0	1	0	0	0	0	1	0	0	0	0	0	0	2
YBR278W	0	0	33	11	0	0	8	0	0	1	0	0	16	16	0	0	6	0	0	0	91
YBR279W	2	0	58	6	0	0	2	0	2	0	0	0	6	9	0	0	11	0	1	0	97
YBR280C	0	0	7	7	0	0	0	0	1	0	0	0	3	1	0	0	0	0	0	0	19
YBR281C	1	0	2	0	0	0	0	0	0	0	0	0	0	0	0	0	0	0	0	0	3
YBR282W	0	0	27	0	0	0	9	0	0	5	2	0	47	2	0	0	11	0	0	1	104
YBR283C	17	0	0	29	0	0	186	11	3	0	2	5	1	835	0	0	20	7	0	0	1116
YBR284W	0	0	2	5	0	0	0	0	1	0	0	0	3	0	0	0	0	0	2	0	13
YBR285W	9	0	0	0	0	0	0	0	0	0	2	0	0	0	0	0	0	0	0	0	11
YBR286W	1	0	10	5	0	0	0	0	0	0	0	0	0	1	2	0	2	0	0	2	23
YBR287W	25	0	24	3	0	0	0	0	0	0	0	0	2	5	0	0	3	0	0	5	67
YBR288C	3	0	44	0	0	0	1	0	0	0	1	0	3	0	0	0	1	0	0	0	53
YBR289W	0	0	1	2	0	0	0	0	0	0	0	0	0	1	1	0	0	0	0	0	5
YBR290W	3	0	176	9	0	0	11	0	3	0	2	0	70	3	0	0	20	0	1	1	299
YBR291C	17	0	3	5	0	0	0	9	1	0	8	0	3	13	0	0	0	7	1	0	67
YBR292C	0	4	0	0	0	0	0	0	1	0	0	1	0	0	0	0	0	0	3	0	9
YBR293W	0	0	0	29	0	0	0	0	1	1	0	0	0	1	0	0	0	0	0	0	32
YBR294W	1	0	0	5	0	0	0	0	0	0	0	0	0	1	0	0	0	0	0	1	8
YBR295W	0	0	0	8	0	0	0	0	1	0	0	0	0	0	0	0	1	0	0	0	10
YBR296C-A	0	0	0	0	0	0	0	0	0	0	0	0	0	0	0	0	0	0	0	0	0
YBR296C	3	0	0	0	0	0	0	0	0	0	0	0	1	0	0	0	0	0	0	0	4
YBR297W	1	0	30	18	0	0	0	0	0	0	0	0	2	2	0	0	0	0	2	0	55
YBR298C-A	0	0	0	0	0	0	0	0	0	0	0	0	0	0	0	0	0	0	0	0	0
YBR298C	1	0	2	6	0	5	0	0	0	0	0	0	0	0	0	0	0	0	0	0	14
YBR299W	0	1	8	13	0	0	5	0	0	0	0	1	0	4	0	0	7	0	0	0	39
YBR300C	0	0	0	0	0	0	0	0	0	0	0	0	0	0	0	0	0	0	0	0	0
YCL001W-A	0	0	0	0	0	0	0	0	0	0	0	0	0	0	0	0	0	0	0	0	0
YCL001W-B	0	0	0	0	0	0	0	0	0	0	0	0	0	0	0	0	0	0	0	0	0
YCL001W	20	0	27	0	0	0	8	0	2	6	5	0	50	2	0	0	2	0	1	4	127
YCL002C	0	0	15	1	0	0	0	0	0	0	1	0	3	1	0	0	0	0	0	0	21
YCL004W	11	0	13	5	0	0	1	0	0	0	1	0	1	0	0	0	0	0	3	1	36
YCL005W-A	0	0	14	1	0	0	16	0	1	0	0	0	109	151	0	0	0	0	0	0	292
YCL005W	8	0	35	2	0	0	0	0	0	0	0	0	5	1	0	0	5	0	0	0	56
YCL007C	0	0	0	0	0	0	0	0	0	0	0	0	0	0	0	0	0	0	0	0	0
YCL008C	0	0	28	5	0	0	0	0	0	0	0	0	3	2	0	0	0	0	0	0	38
YCL009C	3	0	205	5	0	2	23	0	0	0	0	0	57	4	0	5	49	1	0	0	354
YCL010C	2	0	19	9	0	0	3	0	1	0	0	0	8	1	0	0	4	0	0	0	47
YCL011C	0	0	2	6	0	0	0	0	0	0	0	0	1	1	0	0	0	0	1	0	11
YCL012C	4	0	10	1	0	0	3	0	0	0	5	0	28	3	0	0	0	0	0	0	54
YCL014W	0	0	0	6	0	0	0	0	0	0	0	0	0	0	1	0	0	0	1	0	8
YCL016C	0	0	13	7	0	0	0	0	0	0	0	0	0	1	0	0	4	0	0	0	25
YCL018W	4	0	0	2	0	0	0	0	0	0	0	0	0	1	1	0	0	0	0	0	8
YCL021W-A	0	0	0	0	0	0	0	0	0	0	0	1	0	2	0	0	0	0	0	0	3
YCL022C	0	0	0	0	0	0	0	0	0	0	0	0	0	0	0	0	0	0	0	0	0
YCL023C	0	0	0	0	0	0	0	0	0	0	0	0	0	0	0	0	0	0	0	0	0
YCL024W	4	0	12	7	0	0	0	0	0	0	0	0	1	0	0	0	0	0	1	0	25
YCL025C	1	0	56	8	0	0	0	0	4	0	0	0	12	5	0	0	0	1	5	0	92
YCL026C-A	0	0	0	0	0	0	0	0	0	0	0	0	0	0	0	0	0	0	0	0	0
YCL026C-B	8	0	88	0	0	0	17	0	0	0	8	0	198	10	0	0	3	9	0	0	341
YCL027W	4	0	4	4	0	0	0	0	1	0	0	0	1	2	0	0	2	0	1	0	19
YCL028W	7	0	50	5	0	0	0	0	0	0	0	0	5	1	0	0	6	0	0	0	74
YCL029C	12	0	22	2	0	0	0	0	0	0	0	0	3	4	0	0	1	0	0	0	44
YCL030C	0	0	0	10	0	1	2	0	0	0	0	0	0	9	0	7	1	0	0	0	30
YCL031C	1	0	92	0	0	0	3	0	0	0	0	0	20	0	0	0	6	2	1	0	125
YCL032W	16	0	50	0	0	0	2	0	0	0	1	0	3	1	0	0	6	0	1	0	80
YCL033C	0	0	7	53	0	0	4	1	0	0	0	0	3	30	0	0	2	1	0	0	101
YCL034W	3	0	40	2	0	0	1	0	0	0	0	0	2	0	0	0	6	0	1	2	57
YCL035C	55	1	126	2	0	1	608	31	3	0	450	0	2084	51	0	0	55	9	0	0	3476
YCL037C	14	0	8	8	0	0	0	0	0	0	0	0	1	0	0	0	0	0	0	0	31
YCL038C	3	0	14	8	0	0	0	0	0	0	1	0	1	2	0	0	2	1	0	0	32
YCL039W	0	0	2	8	0	0	0	0	0	1	0	0	1	2	0	0	0	0	2	1	17
YCL040W	0	0	10	15	0	0	1	0	0	0	0	0	2	0	0	0	0	0	0	0	28
YCL042W	0	0	0	10	0	0	0	0	0	0	0	0	0	2	0	0	0	0	0	0	12
YCL043C	1	0	40	12	0	0	0	0	0	0	0	0	1	2	0	0	8	6	0	0	70
YCL044C	0	0	13	4	0	0	0	0	0	0	0	0	0	0	0	0	0	0	0	0	17
YCL045C	0	0	1	5	0	1	1	0	0	0	0	0	0	1	0	2	0	1	3	0	15
YCL046W	0	0	0	0	0	0	0	0	0	0	0	0	0	0	0	0	0	0	0	0	0
YCL047C	0	0	27	1	0	0	0	0	0	0	0	0	5	0	0	0	2	1	0	0	36
YCL048W-A	0	0	1	0	0	0	0	0	0	0	0	0	3	0	0	0	0	0	0	0	4
YCL048W	0	0	0	0	0	0	0	0	0	0	0	0	0	3	0	0	1	0	0	0	4
YCL049C	20	1	20	2	0	0	3	0	0	0	5	0	6	0	0	0	6	0	0	0	63
YCL050C	12	0	46	4	0	0	3	0	0	0	3	0	8	1	0	0	6	1	0	0	84
YCL051W	0	0	0	3	0	0	0	0	0	0	0	0	0	1	0	0	0	0	0	0	4
YCL052C	9	1	70	3	0	0	1	0	0	0	0	0	4	4	0	0	11	0	0	0	103
YCL054W	0	0	6	6	0	0	0	0	2	0	0	0	0	3	0	0	2	0	0	0	19
YCL055W	1	0	23	6	0	0	0	0	0	0	0	0	3	0	0	0	4	0	0	0	37
YCL056C	0	0	11	2	0	0	1	11	0	0	0	0	43	20	0	0	0	1	0	0	89
YCL057C-A	0	0	124	4	0	0	1	156	0	0	14	0	935	60	0	0	0	12	0	0	1306
YCL057W	0	0	6	5	0	0	0	0	0	0	0	0	0	2	0	0	1	0	0	1	15
YCL058C	0	0	0	0	0	0	0	114	158	0	0	0	0	0	0	0	0	25	16	0	313
YCL058W-A	0	0	8	2	0	0	9	0	1	2	0	0	42	2	0	0	0	0	0	0	66
YCL059C	10	0	51	4	0	0	7	0	1	0	1	0	26	6	0	0	3	3	1	0	113
YCL061C	0	0	0	12	0	0	0	0	3	0	0	0	0	5	0	0	0	0	0	0	20
YCL063W	1	0	24	1	0	0	4	0	1	0	0	0	4	2	0	0	5	0	1	0	43
YCL064C	4	0	131	4	0	0	4	0	0	0	3	0	28	6	0	0	31	0	0	0	211
YCL069W	0	0	0	0	0	0	0	0	0	0	0	0	0	0	0	0	0	0	0	0	0
YCL076W	0	0	0	0	0	0	0	0	0	0	0	0	0	0	0	0	0	0	0	0	0
YCR001W	0	0	0	0	0	0	0	0	0	0	0	0	0	0	0	0	0	0	0	0	0
YCR002C	17	0	36	1	0	0	8	0	0	0	1	0	10	2	0	0	5	5	0	0	85
YCR003W	0	0	54	1	0	0	20	0	7	1	0	1	131	13	0	0	8	0	3	1	240
YCR004C	13	0	33	15	0	0	9	0	0	0	13	0	23	34	0	1	13	1	1	0	156
YCR005C	33	0	69	17	0	0	5	1	3	0	1	0	9	9	0	0	8	1	4	0	160
YCR006C	0	0	0	1	0	0	0	0	0	0	0	0	0	0	0	0	0	0	0	0	1
YCR007C	0	0	2	11	0	0	11	2	0	0	0	0	0	31	0	1	5	1	2	0	66
YCR008W	0	0	0	5	0	0	0	0	0	0	0	0	0	0	0	0	0	0	0	0	5
YCR009C	79	0	125	3	0	0	21	0	0	0	23	0	82	5	0	0	20	0	0	0	358
YCR010C	161	0	1	3	0	0	10	0	0	0	44	0	0	4	0	0	16	1	1	0	241
YCR011C	0	0	0	11	0	1	0	0	0	0	1	0	0	0	0	0	0	0	0	0	13
YCR012W	24	0	137	28	0	0	1	0	1	0	1	0	18	2	0	0	3	0	0	0	215
YCR013C	0	0	0	0	0	0	0	0	1	0	0	0	0	2	0	0	0	1	0	0	4
YCR014C	0	0	1	1	0	0	0	1	0	0	0	0	0	2	0	0	1	0	1	0	7
YCR015C	2	0	8	1	0	0	0	0	0	0	0	0	0	2	0	0	0	0	0	0	13
YCR016W	0	0	30	3	0	0	1	0	0	0	0	0	4	1	0	0	3	0	1	0	43
YCR017C	0	0	4	4	0	0	1	0	0	0	0	0	1	3	0	0	1	1	0	0	15
YCR019W	20	0	0	9	0	0	0	0	0	0	0	0	0	0	0	0	1	0	1	2	33
YCR020C-A	1	0	14	0	0	0	1	0	0	0	0	0	29	4	0	0	0	0	0	0	49
YCR020C	0	0	2	0	0	5	0	1	0	0	0	0	0	0	0	0	0	1	2	0	11
YCR020W-B	1	0	10	1	0	0	0	0	0	0	0	0	10	0	0	0	0	0	0	0	22
YCR021C	54	0	2	3	0	0	2	1	0	0	7	0	2	2	0	0	9	0	0	0	82
YCR022C	0	0	0	0	0	0	0	1	0	0	0	0	0	0	0	0	0	0	0	0	1
YCR023C	3	0	2	20	0	0	0	0	0	0	0	0	0	3	0	0	0	0	1	0	29
YCR024C-A	344	0	6	1	0	1	0	0	0	0	503	0	67	0	0	0	0	0	0	0	922
YCR024C-B	1	0	2	0	0	0	6	0	0	0	1	2	5	1	0	0	4	0	0	0	22
YCR024C	4	0	7	1	0	0	0	0	1	0	0	0	1	0	0	0	1	0	0	0	15
YCR025C	0	0	0	0	0	0	0	0	0	0	0	0	0	0	0	1	0	0	0	0	1
YCR026C	1	0	2	7	0	0	1	0	0	0	0	0	0	3	0	0	1	0	0	0	15
YCR027C	1	0	0	1	0	0	2	0	0	0	1	0	0	0	0	0	3	0	0	0	8
YCR028C-A	60	0	25	1	0	0	55	2	1	0	157	0	121	6	0	0	9	0	0	0	437
YCR028C	6	0	7	19	0	0	0	0	0	0	0	0	0	4	0	0	0	0	0	0	36
YCR030C	0	0	2	5	0	0	0	0	1	0	0	0	0	0	0	0	0	0	1	0	9
YCR031C	1	0	144	79	0	0	192	0	3	0	1	0	973	635	0	0	40	0	0	0	2068
YCR033W	0	0	0	2	0	0	0	0	0	0	0	0	0	0	0	0	0	0	1	0	3
YCR034W	2	0	60	1	0	0	3	0	0	0	0	0	9	0	0	0	10	0	0	1	86
YCR035C	0	1	25	5	0	0	1	0	0	0	0	0	4	0	0	1	3	0	2	0	42
YCR036W	1	0	38	16	0	0	1	0	0	2	0	0	5	6	0	0	2	0	0	0	71
YCR037C	1	0	8	1	0	0	0	0	0	0	0	0	0	1	0	0	0	0	0	0	11
YCR043C	2	0	33	0	0	0	13	0	1	0	8	0	138	5	0	0	10	0	0	0	210
YCR044C	0	0	37	1	0	0	1	1	0	0	0	0	1	4	0	0	1	7	0	0	53
YCR045C	0	0	0	0	0	0	0	0	0	0	0	0	0	1	0	0	0	0	0	0	1
YCR045W-A	1	1	0	1	0	0	0	0	0	0	0	0	0	0	0	0	0	0	0	0	3
YCR046C	2	0	97	8	0	0	87	2	0	0	3	0	282	21	0	2	26	1	0	0	531
YCR048W	0	0	1	4	0	0	0	0	0	0	0	0	0	0	0	0	0	0	1	0	6
YCR049C	0	0	0	0	0	0	0	0	0	0	0	0	0	0	0	0	0	0	0	0	0
YCR050C	0	0	0	1	0	0	0	0	0	0	0	0	0	0	0	0	0	0	0	0	1
YCR051W	0	0	162	9	0	0	94	0	0	0	3	1	236	20	0	0	54	0	0	0	579
YCR052W	3	0	33	8	0	2	0	0	0	0	0	0	0	1	0	1	0	0	0	0	48
YCR053W	7	0	15	10	0	0	2	0	0	0	1	0	2	0	0	5	0	0	0	1	43
YCR054C	1	0	1	0	0	0	0	0	0	0	0	0	0	0	0	0	0	0	0	0	2
YCR057C	0	0	0	1	0	1	1	0	0	0	0	0	0	0	0	4	0	0	0	0	7
YCR059C	1	1	46	8	0	0	2	0	0	0	0	0	14	0	0	0	6	0	0	0	78
YCR060W	3	0	15	0	0	0	7	0	0	1	0	2	24	0	0	1	1	0	0	0	54
YCR061W	0	0	4	7	0	0	0	0	0	0	0	0	1	1	0	0	0	0	0	0	13
YCR063W	0	0	11	5	0	0	0	0	0	0	0	0	2	0	0	0	0	0	0	0	18
YCR064C	0	0	0	0	0	0	0	0	0	0	0	0	0	0	0	0	0	0	0	0	0
YCR065W	1	0	0	11	0	0	0	0	0	0	1	0	0	0	0	7	0	0	0	0	20
YCR066W	1	0	1	0	0	0	0	0	0	0	0	0	0	1	0	0	0	0	0	0	3
YCR067C	1	0	0	3	0	0	0	0	0	0	0	0	0	4	0	0	0	2	0	0	10
YCR068W	0	0	0	1	0	0	0	0	0	0	0	0	0	0	0	0	0	0	0	0	1
YCR069W	33	0	1	2	0	0	2	0	0	0	2	0	0	0	0	0	6	0	0	0	46
YCR071C	2	0	30	0	0	0	35	3	0	0	8	0	90	6	0	0	2	3	0	0	179
YCR072C	0	0	4	5	0	0	0	0	0	0	0	0	0	0	0	0	0	0	1	0	10
YCR073C	1	0	2	4	0	0	0	0	0	0	0	0	0	2	0	0	0	0	1	0	10
YCR073W-A	0	0	43	3	0	0	2	0	0	0	0	0	6	1	0	0	1	0	0	0	56
YCR075C	0	0	7	1	0	0	0	0	0	0	0	0	0	0	0	0	2	0	0	0	10
YCR075W-A	0	0	1	0	0	0	2	0	0	1	0	0	6	1	0	0	0	0	0	0	11
YCR076C	0	0	68	5	0	0	6	0	1	0	0	0	21	4	0	0	15	6	0	0	126
YCR077C	0	0	0	4	0	0	0	0	0	0	0	0	0	2	0	0	0	1	1	0	8
YCR079W	5	0	58	9	0	0	0	0	0	0	0	1	5	1	0	0	13	0	0	0	92
YCR081C-A	0	0	0	0	0	0	0	0	0	0	0	0	0	0	0	0	0	0	0	0	0
YCR081W	0	0	2	2	0	0	0	0	0	0	0	0	0	0	0	0	0	0	0	0	4
YCR082W	1	0	74	5	0	0	62	0	3	2	3	0	290	18	1	0	11	0	6	0	476
YCR083W	0	0	18	1	0	0	0	0	0	3	0	0	14	1	0	0	0	0	0	1	38
YCR084C	0	0	0	3	0	0	0	0	0	0	0	0	0	4	0	0	0	0	0	0	7
YCR085W	0	1	0	2	0	0	0	0	0	0	0	4	0	1	0	0	0	0	0	0	8
YCR086W	60	0	63	2	0	0	0	0	7	51	104	0	184	12	0	0	0	0	6	14	503
YCR087C-A	1	0	24	3	0	0	19	2	0	0	1	0	78	8	0	0	1	3	0	0	140
YCR087W	0	0	0	0	0	0	0	58	7	0	0	0	0	0	0	0	0	15	1	0	81
YCR088W	0	0	33	14	0	0	3	0	0	0	0	0	1	14	0	0	8	0	0	2	75
YCR090C	1	0	42	0	0	0	33	3	0	0	6	0	94	16	0	0	7	6	0	0	208
YCR091W	0	0	0	4	0	0	0	0	0	0	0	0	0	0	0	0	0	0	0	0	4
YCR092C	0	0	2	3	0	0	0	0	0	0	0	0	0	0	0	0	2	0	1	0	8
YCR093W	2	0	4	8	0	0	1	0	0	0	0	0	1	1	0	0	0	0	0	0	17
YCR094W	22	0	48	2	0	0	0	0	0	0	4	0	5	3	0	0	3	0	0	3	90
YCR095C	4	0	30	1	0	0	0	3	0	0	0	0	14	1	0	0	1	6	1	0	61
YCR095W-A	10	4	0	0	0	0	0	0	0	0	2	0	0	0	0	0	0	0	0	0	16
YCR096C	17	0	0	0	0	0	4	0	4	0	55	0	2	0	0	0	3	1	1	0	87
YCR097W	0	0	3	0	0	0	0	0	4	2	0	0	7	7	0	0	0	0	0	0	23
YCR098C	0	0	1	2	0	0	0	0	0	0	0	0	0	0	0	0	0	0	0	0	3
YCR099C	0	0	0	0	0	0	0	0	0	0	0	0	0	0	0	0	0	0	0	0	0
YCR100C	0	0	0	0	0	0	0	0	0	0	0	0	0	0	0	0	0	0	0	0	0
YCR101C	0	0	0	0	0	0	0	0	0	0	0	0	0	0	0	0	0	0	0	0	0
YCR102W-A	0	0	0	0	0	0	0	0	0	0	0	0	0	0	0	0	0	0	0	0	0
YDL001W	22	0	8	4	0	0	0	0	2	0	3	0	0	0	0	0	5	0	0	1	45
YDL002C	86	0	11	3	0	0	1	0	1	0	52	0	7	0	0	0	1	0	0	0	162
YDL003W	22	0	0	1	0	0	1	0	2	0	1	0	0	5	0	0	1	0	6	0	39
YDL004W	17	0	210	10	0	0	0	0	1	0	16	1	200	2	0	0	0	0	0	0	457
YDL005C	3	0	58	12	0	0	2	0	4	0	0	0	3	5	0	0	0	1	0	0	88
YDL006W	0	0	0	5	0	0	1	3	0	0	0	0	0	0	0	0	5	0	0	1	15
YDL007C-A	0	0	0	0	0	0	0	0	0	0	0	0	0	0	0	0	0	0	0	0	0
YDL007W	2	0	76	9	0	0	4	0	0	0	1	0	16	5	0	0	10	0	0	9	132
YDL008W	1	0	37	2	0	0	10	0	0	0	0	0	39	2	0	0	10	0	1	0	102
YDL009C	0	0	0	0	0	0	0	0	0	0	0	0	0	0	0	0	0	0	0	0	0
YDL010W	12	0	63	15	0	0	0	0	1	6	3	0	32	17	0	0	0	0	0	7	156
YDL011C	0	0	0	0	0	0	0	0	0	0	0	0	0	0	0	0	0	0	0	0	0
YDL012C	0	0	18	6	0	0	12	0	0	0	0	0	167	56	0	0	6	0	0	0	265
YDL013W	4	0	0	3	0	0	0	0	1	0	0	0	0	3	0	0	0	0	0	0	11
YDL014W	1	0	0	3	0	0	0	0	0	0	0	1	0	0	1	0	2	0	0	0	8
YDL015C	5	0	54	8	0	0	0	0	0	0	9	0	12	3	0	0	0	0	0	0	91
YDL016C	0	0	0	0	0	0	0	2	13	0	0	0	0	0	0	0	0	2	17	0	34
YDL017W	3	0	5	2	0	0	0	0	0	0	0	0	0	1	0	0	1	0	0	0	12
YDL018C	0	0	1	0	0	0	0	0	0	0	1	0	1	0	0	0	0	0	0	0	3
YDL019C	0	0	0	19	0	0	2	0	0	0	0	0	0	0	0	0	1	0	3	0	25
YDL020C	9	0	8	12	0	1	0	1	4	0	0	0	0	0	0	0	2	1	0	0	38
YDL021W	2	0	9	2	0	0	1	0	0	1	0	1	1	1	0	0	0	0	0	1	19
YDL022C-A	1	0	3	0	0	0	0	0	0	0	0	0	0	0	0	0	0	0	0	0	4
YDL022W	23	0	39	4	0	0	1	0	1	1	0	0	3	1	0	0	11	0	0	0	84
YDL023C	0	0	0	0	0	0	0	0	0	0	0	0	0	0	0	0	0	0	0	0	0
YDL024C	0	0	3	4	0	0	0	0	0	0	0	0	0	1	0	0	0	0	0	0	8
YDL025C	2	0	0	9	0	0	1	0	0	0	0	0	0	4	0	0	1	0	0	0	17
YDL025W-A	0	0	0	0	0	0	0	0	0	0	0	0	0	0	0	0	0	0	0	0	0
YDL026W	0	0	0	0	0	0	0	0	0	0	0	0	0	0	0	0	0	0	0	0	0
YDL027C	1	0	69	5	0	0	5	1	2	0	1	0	14	0	0	0	19	0	0	0	117
YDL028C	0	0	0	2	0	0	0	0	0	0	0	0	0	0	0	0	0	0	1	0	3
YDL029W	2	0	61	16	0	0	1	0	0	0	2	0	11	10	0	0	4	0	0	0	107
YDL030W	3	0	1	5	0	0	1	0	0	0	0	0	0	3	0	0	3	0	0	0	16
YDL031W	0	0	0	14	0	0	0	0	0	0	0	0	2	10	0	0	0	0	1	2	29
YDL032W	0	0	0	0	0	0	0	0	0	0	0	0	0	0	0	0	0	0	0	0	0
YDL033C	2	0	11	1	0	0	0	0	0	0	0	0	1	0	0	0	0	0	0	0	15
YDL034W	0	0	0	0	0	0	0	0	0	0	0	0	0	0	0	0	0	0	0	0	0
YDL035C	0	0	0	9	0	6	0	0	1	0	0	0	0	0	0	0	0	0	2	0	18
YDL036C	0	0	0	0	0	0	0	0	0	0	0	0	0	0	0	0	2	0	0	0	2
YDL037C	0	0	0	1	0	0	0	0	1	0	0	0	0	0	0	0	0	0	0	0	2
YDL039C	0	0	0	4	0	0	0	0	0	0	0	0	0	0	0	0	0	0	0	0	4
YDL040C	0	0	2	5	0	0	0	0	0	0	0	0	0	1	0	0	0	1	1	0	10
YDL041W	0	0	0	0	0	0	0	0	0	0	0	0	0	0	0	0	0	0	0	0	0
YDL042C	2	0	11	10	0	0	1	0	0	0	0	0	1	0	0	0	4	0	1	0	30
YDL043C	4	0	73	4	0	0	1	0	1	0	0	0	21	1	0	0	3	0	0	0	108
YDL044C	0	0	45	3	0	3	1	0	1	0	0	0	3	1	0	7	3	5	0	0	72
YDL045C	47	0	0	4	0	0	1	0	0	0	4	0	1	1	0	0	9	0	0	0	67
YDL045W-A	3	0	11	0	0	0	24	0	0	0	6	0	43	6	0	0	7	0	0	0	100
YDL046W	124	0	72	5	0	0	0	0	0	0	57	0	136	4	1	0	0	0	0	0	399
YDL047W	3	0	0	0	0	0	1	2	0	0	0	0	0	0	0	0	2	0	0	1	9
YDL048C	1	0	18	5	0	0	1	0	3	0	0	0	1	2	0	0	5	0	4	0	40
YDL049C	5	0	0	28	0	0	1	2	0	0	1	0	0	18	0	0	0	1	0	0	56
YDL050C	0	0	0	0	0	1	0	0	0	0	0	0	0	0	0	1	0	1	0	0	3
YDL051W	3	0	68	4	0	0	2	0	2	0	2	0	19	4	0	0	3	0	2	1	110
YDL052C	23	0	39	2	0	0	5	1	1	0	2	0	12	1	0	0	5	8	0	0	99
YDL053C	4	1	6	3	0	0	21	3	5	0	18	1	9	27	0	0	18	0	2	0	118
YDL054C	9	0	2	4	0	0	0	0	21	0	10	0	1	1	0	0	0	0	0	0	48
YDL055C	65	0	7	13	0	0	4	0	0	0	6	0	1	3	0	0	7	0	0	0	106
YDL056W	0	0	0	3	0	0	0	0	0	0	0	0	1	1	0	0	0	0	1	0	6
YDL057W	0	0	49	13	0	0	1	0	0	2	0	0	12	6	0	0	1	0	0	3	87
YDL058W	6	0	0	3	2	0	0	0	0	0	0	0	0	0	0	0	0	0	3	0	14
YDL059C	17	0	1	2	0	0	0	2	1	0	2	0	0	0	0	0	0	2	0	0	27
YDL060W	1	0	3	0	0	0	0	0	0	0	0	0	2	0	0	0	0	0	1	0	7
YDL061C	11	0	0	63	0	0	126	0	0	0	80	0	4	543	0	0	16	0	0	0	843
YDL062W	0	0	0	0	0	0	0	0	0	0	0	0	0	0	0	0	0	0	0	0	0
YDL063C	2	0	0	0	0	0	0	0	0	0	2	0	0	0	0	0	1	0	1	0	6
YDL064W	2	0	16	0	0	0	4	0	0	0	0	0	27	5	0	0	2	0	0	3	59
YDL065C	2	0	54	109	0	0	4	3	2	0	0	0	13	36	0	0	7	3	0	0	233
YDL066W	0	0	97	8	0	0	0	0	0	0	0	0	5	2	0	0	8	0	0	1	121
YDL067C	9	1	127	6	0	0	29	1	2	0	37	3	667	32	0	0	10	1	0	0	925
YDL068W	0	0	0	0	0	0	0	0	0	0	0	0	0	0	0	0	0	0	0	0	0
YDL069C	53	0	1	0	0	0	5	3	0	0	28	0	0	0	0	0	9	0	0	0	99
YDL070W	1	0	8	4	0	0	10	0	0	0	0	2	4	13	1	0	1	0	1	1	46
YDL071C	0	0	0	1	0	0	0	0	0	0	0	0	0	4	0	0	0	0	0	0	5
YDL072C	48	0	112	4	0	1	48	0	0	0	36	0	111	3	0	0	22	0	0	0	385
YDL073W	0	0	0	2	0	0	0	0	0	0	0	0	0	0	0	0	0	0	2	0	4
YDL074C	3	0	1	6	0	0	0	0	2	0	0	0	0	1	0	0	2	0	1	0	16
YDL075W	1	0	21	0	0	0	6	0	0	1	10	0	54	1	0	0	0	0	0	5	99
YDL076C	44	0	1	10	0	0	1	0	0	0	8	0	1	1	0	0	3	0	0	0	69
YDL077C	1	0	0	1	0	0	0	0	6	0	2	0	0	0	0	1	0	0	0	0	11
YDL078C	82	0	28	6	0	1	7	1	0	0	15	0	14	6	0	0	26	7	1	0	194
YDL079C	18	0	3	2	0	1	0	0	1	0	2	2	2	2	0	0	1	0	2	0	36
YDL080C	2	0	1	7	0	0	0	0	0	0	0	0	0	0	0	0	2	0	2	0	14
YDL081C	36	0	9	1	0	0	43	3	2	0	23	0	83	2	0	0	17	0	0	0	219
YDL082W	5	0	103	72	0	0	35	0	0	1	8	0	139	163	0	0	19	0	1	0	546
YDL083C	3	0	29	4	0	0	32	0	0	0	0	0	72	31	0	0	16	0	0	0	187
YDL084W	53	0	2	5	0	0	3	0	0	0	3	0	0	1	0	0	4	0	0	2	73
YDL085C-A	5	0	10	2	0	0	40	0	2	0	80	0	120	10	0	0	5	0	1	0	275
YDL085W	2	0	32	4	0	0	0	0	0	0	0	0	0	1	0	0	9	0	0	4	52
YDL086C-A	1	0	0	0	0	0	0	0	0	0	0	0	0	0	0	0	0	0	0	0	1
YDL086W	2	0	45	11	0	0	38	0	0	1	0	1	11	12	0	0	58	0	0	5	184
YDL087C	0	3	3	1	0	0	0	0	0	0	0	0	0	0	0	0	0	0	0	0	7
YDL088C	3	0	1	20	0	0	0	0	0	0	0	0	0	1	0	0	5	1	0	0	31
YDL089W	19	0	0	1	0	0	1	0	0	0	0	0	0	1	0	0	1	0	0	0	23
YDL090C	2	0	65	15	0	0	0	0	0	0	0	0	5	3	0	0	4	14	0	0	108
YDL091C	36	0	1	1	0	0	1	0	0	0	0	0	0	2	0	0	4	0	0	0	45
YDL092W	0	0	7	2	0	0	2	0	0	0	0	0	2	2	0	0	0	0	0	0	15
YDL093W	0	0	0	5	0	0	0	0	0	0	0	0	0	2	0	0	0	0	0	0	7
YDL094C	0	0	0	0	0	0	0	0	0	0	0	0	0	0	0	1	0	0	0	0	1
YDL095W	0	0	0	4	0	0	0	0	0	0	0	0	0	3	0	0	2	0	0	0	9
YDL096C	0	0	0	0	0	0	0	0	0	0	0	0	0	0	0	0	0	0	0	0	0
YDL097C	10	0	162	8	0	0	1	1	0	0	0	0	18	5	0	0	4	12	3	0	224
YDL098C	3	0	24	2	0	0	6	0	0	0	0	0	26	5	0	0	11	0	0	0	77
YDL099W	89	0	77	8	0	0	4	0	3	0	22	0	28	8	0	0	19	0	5	1	264
YDL100C	12	0	165	3	0	0	7	1	0	0	1	0	38	2	0	0	15	13	2	0	259
YDL101C	2	0	30	1	0	0	1	0	0	0	0	0	2	1	0	0	8	0	3	0	48
YDL102W	0	0	0	4	0	0	0	0	0	0	0	0	0	0	0	0	1	0	0	0	5
YDL103C	10	0	48	3	0	0	0	0	0	0	1	0	2	0	0	0	6	0	0	0	70
YDL105W	0	1	4	0	0	0	1	0	0	0	0	0	0	0	0	0	6	0	1	0	13
YDL106C	7	0	12	12	0	0	0	0	0	0	0	0	0	2	0	0	5	0	1	0	39
YDL107W	9	0	21	24	0	0	6	0	0	0	0	0	8	10	0	0	8	0	0	0	86
YDL108W	0	2	41	21	0	0	0	0	0	2	0	0	13	14	0	0	1	0	0	12	106
YDL109C	0	0	1	0	0	0	0	0	0	0	0	0	0	0	0	0	0	0	0	0	1
YDL110C	16	0	64	0	0	0	10	0	0	0	8	0	86	3	0	0	8	0	0	0	195
YDL111C	50	0	5	0	0	0	2	0	0	0	4	0	17	0	0	0	2	5	0	0	85
YDL112W	1	0	1	7	0	0	0	0	0	0	0	0	0	3	0	0	1	0	0	1	14
YDL113C	2	0	1	8	0	0	0	0	0	0	0	0	1	2	0	0	0	0	0	0	14
YDL114W-A	0	0	0	0	0	0	0	0	0	0	0	0	0	0	0	0	0	0	0	0	0
YDL114W	0	0	0	0	0	0	0	0	0	0	0	0	0	0	0	0	0	0	0	0	0
YDL115C	4	1	43	6	0	0	2	0	0	0	0	0	11	1	0	0	6	2	1	0	77
YDL116W	0	0	2	12	0	0	0	0	0	0	0	0	0	2	0	0	0	0	0	1	17
YDL117W	0	0	0	12	0	0	0	0	0	0	0	0	0	1	0	0	1	0	0	0	14
YDL118W	0	0	0	0	0	0	0	0	0	0	0	0	0	0	0	0	0	0	0	0	0
YDL119C	11	0	1	1	0	0	0	0	0	0	1	0	1	0	0	0	0	0	0	0	15
YDL120W	92	0	36	3	0	1	63	0	2	161	385	0	64	8	0	0	16	0	1	59	891
YDL121C	0	0	45	0	0	0	31	0	1	0	0	0	114	10	0	0	4	0	1	0	206
YDL122W	1	0	1	4	0	0	0	0	0	0	0	0	0	0	1	0	0	0	0	1	8
YDL123W	0	0	108	4	0	0	0	0	0	0	0	1	26	0	0	0	0	0	0	0	139
YDL124W	73	0	78	10	0	0	14	0	0	5	10	0	44	7	0	1	11	0	1	15	269
YDL125C	1	1	68	238	0	2	677	9	0	0	24	1	501	1931	0	1	103	3	1	0	3561
YDL126C	1	0	5	21	0	0	1	0	0	0	0	0	0	5	0	1	3	2	1	0	40
YDL127W	14	0	9	5	1	0	2	0	0	0	1	1	2	28	1	0	2	0	0	1	67
YDL128W	9	0	28	4	0	0	1	0	1	0	0	0	1	1	0	0	5	0	0	0	50
YDL129W	29	0	2	7	0	0	0	0	0	0	0	0	0	1	1	0	0	0	0	0	40
YDL130W-A	20	0	94	4	0	0	193	0	3	0	35	2	2070	71	4	0	42	0	0	0	2538
YDL130W	21	0	24	1	0	0	79	0	3	0	46	1	193	4	0	0	27	0	2	0	401
YDL131W	3	0	46	6	0	0	0	0	0	1	0	0	2	6	3	0	3	0	1	9	80
YDL132W	0	0	0	1	0	0	0	0	0	0	0	0	0	0	0	0	0	0	1	0	2
YDL133C-A	2	1	257	3	0	1	3	1	0	0	2	2	1230	64	0	0	2	0	0	0	1568
YDL133W	36	0	0	4	0	0	0	0	0	0	1	0	0	1	0	0	5	0	1	0	48
YDL134C	0	1	2	5	0	4	2	0	0	0	0	0	1	2	0	0	4	9	1	0	31
YDL135C	12	0	154	4	0	0	20	0	0	0	7	0	186	8	0	0	12	0	1	0	404
YDL136W	2	0	117	21	0	0	178	1	3	7	15	1	404	358	0	0	34	0	0	3	1144
YDL137W	238	1	5	18	0	4	122	0	1	16	361	16	7	110	2	3	56	0	0	4	964
YDL138W	0	0	0	4	0	0	0	0	0	0	0	0	0	0	0	0	1	0	1	0	6
YDL139C	5	0	41	1	0	0	4	0	0	0	0	0	8	1	0	0	3	1	0	0	64
YDL140C	0	0	0	6	0	0	0	0	0	0	0	0	1	2	0	0	1	0	1	0	11
YDL141W	0	0	0	8	0	0	0	0	0	0	0	0	0	0	0	0	0	0	2	0	10
YDL142C	18	0	32	0	0	0	2	5	0	0	1	0	11	2	0	0	4	14	0	0	89
YDL143W	2	0	41	10	0	0	1	0	0	1	0	1	0	3	0	0	14	0	0	3	76
YDL144C	7	0	94	4	0	0	2	0	0	0	0	0	11	5	0	0	14	0	0	0	137
YDL145C	0	0	0	13	0	0	1	0	0	0	0	0	0	1	0	0	1	0	0	0	16
YDL146W	2	0	0	5	0	0	0	0	0	0	0	0	0	0	0	0	1	0	0	0	8
YDL147W	18	0	98	13	0	0	4	0	0	0	1	0	17	5	1	0	13	0	2	0	172
YDL148C	0	0	0	1	0	0	0	0	4	0	0	0	2	0	0	0	0	0	2	0	9
YDL149W	0	0	4	4	0	0	0	0	0	0	0	0	0	0	0	0	0	0	0	0	8
YDL150W	14	0	0	2	0	0	2	0	0	0	1	0	0	2	0	0	1	0	1	4	27
YDL151C	0	0	0	0	0	0	0	0	0	0	0	0	0	0	0	0	0	0	0	0	0
YDL152W	0	11	0	0	0	0	0	0	0	0	0	0	0	0	0	0	0	0	0	0	11
YDL153C	0	0	59	11	0	0	0	0	4	0	0	0	14	3	0	0	3	2	3	0	99
YDL154W	0	0	0	12	0	0	1	0	0	0	0	0	0	1	0	0	0	0	0	0	14
YDL155W	19	0	0	6	0	0	0	0	0	0	1	0	0	0	1	0	4	0	1	0	32
YDL156W	1	0	0	1	0	0	0	0	0	0	1	0	0	0	0	0	0	0	0	0	3
YDL157C	3	0	28	2	0	0	0	1	0	0	7	0	76	13	0	0	0	0	1	0	131
YDL158C	0	0	0	0	0	0	0	7	18	0	0	0	0	0	0	0	0	2	4	0	31
YDL159C-B	0	0	0	0	0	0	0	0	0	0	0	0	0	0	0	0	0	0	0	0	0
YDL159W-A	0	0	0	0	0	0	0	0	0	0	0	0	0	0	0	0	0	0	0	0	0
YDL159W	3	0	25	3	0	0	0	0	2	0	0	0	2	0	0	0	1	0	1	0	37
YDL160C-A	0	0	40	1	0	0	19	2	0	0	0	0	313	3	0	0	0	0	0	0	378
YDL160C	0	0	0	4	0	0	0	0	0	0	0	0	0	0	0	0	0	0	1	0	5
YDL161W	0	0	76	13	0	0	5	0	4	0	0	0	13	13	1	0	28	0	0	1	154
YDL162C	0	0	0	0	0	0	0	0	0	0	0	0	0	0	0	0	0	0	0	0	0
YDL163W	0	0	0	0	0	0	0	0	0	0	0	0	0	0	0	0	0	0	0	0	0
YDL164C	0	0	1	4	0	0	0	0	0	0	0	0	0	0	0	0	1	0	0	0	6
YDL165W	4	0	45	1	0	0	0	0	0	12	12	0	84	1	0	0	0	0	1	6	166
YDL166C	13	0	30	2	0	0	3	0	1	0	4	0	23	1	0	0	0	4	0	0	81
YDL167C	2	0	0	3	0	0	0	0	0	0	0	0	1	1	0	0	0	0	0	0	7
YDL168W	39	0	42	3	0	0	1	0	0	2	3	0	15	10	0	0	4	0	0	12	131
YDL169C	1	0	91	20	0	0	40	2	0	0	0	0	72	22	0	0	4	10	0	0	262
YDL170W	0	0	31	1	0	0	0	0	0	0	0	0	1	0	0	0	2	0	0	1	36
YDL171C	0	0	0	4	0	0	0	0	2	0	0	0	5	1	0	0	0	0	4	0	16
YDL172C	0	1	0	0	0	0	0	0	0	0	0	0	0	0	0	0	0	0	0	0	1
YDL173W	0	0	1	1	0	0	0	0	0	0	0	0	0	0	0	0	0	0	0	0	2
YDL174C	0	0	30	12	0	0	0	0	0	0	0	0	2	13	0	2	5	0	2	0	66
YDL175C	0	0	11	7	0	0	0	1	0	0	0	0	0	3	0	0	1	0	0	0	23
YDL176W	0	0	0	1	0	0	0	0	0	0	0	0	0	2	0	0	0	0	0	0	3
YDL177C	6	0	2	0	0	0	1	0	0	0	2	0	7	2	0	0	1	0	0	0	21
YDL178W	1	0	19	5	0	0	0	0	0	0	0	0	0	0	0	0	1	0	0	1	27
YDL179W	17	0	4	0	0	0	0	0	0	0	5	0	1	0	0	0	4	0	0	0	31
YDL180W	14	0	1	6	0	0	1	0	0	0	0	0	0	1	0	0	0	0	0	1	24
YDL181W	124	0	104	10	0	0	343	0	1	3	797	2	1255	73	1	0	34	0	0	0	2747
YDL182W	0	0	23	8	0	0	4	0	0	0	1	0	1	4	0	0	3	0	0	0	44
YDL183C	50	0	3	3	0	0	3	1	2	0	3	0	12	1	0	0	6	2	0	0	86
YDL184C	4	2	819	11	0	0	8	5	0	0	4	12	11366	92	0	0	0	1	0	0	12324
YDL185C-A	0	1	0	0	0	0	242	0	0	0	0	2	0	0	0	0	178	0	0	0	423
YDL185W	2	0	0	6	0	0	0	0	0	0	0	0	0	1	0	0	2	0	1	0	12
YDL186W	0	0	0	0	0	0	10	0	0	0	0	0	0	0	0	0	8	0	0	0	18
YDL187C	0	0	0	0	0	0	0	0	1	0	0	0	0	0	0	0	0	0	1	0	2
YDL188C	8	0	1	2	0	0	0	0	0	0	0	0	0	0	0	0	1	2	0	0	14
YDL189W	9	0	1	19	0	0	0	0	0	0	1	0	0	0	0	0	2	0	0	0	32
YDL190C	1	0	0	5	0	0	0	0	0	0	1	0	0	2	0	0	0	0	0	0	9
YDL191W	2	0	49	238	1	0	835	0	1	157	11	0	442	2217	0	0	55	0	1	53	4062
YDL192W	23	0	147	4	0	0	15	0	1	9	21	1	195	5	0	0	6	0	0	10	437
YDL193W	52	0	5	11	0	0	0	0	0	0	1	0	0	2	0	0	1	0	1	0	73
YDL194W	0	0	0	2	0	0	0	0	0	0	0	0	0	0	0	0	0	0	0	1	3
YDL195W	1	0	0	3	0	0	0	0	0	0	0	0	0	1	0	0	0	0	0	0	5
YDL196W	0	1	0	0	0	0	0	0	0	0	0	0	0	0	0	0	0	0	0	0	1
YDL197C	7	0	17	13	0	0	1	0	0	0	0	0	2	6	0	0	4	3	0	0	53
YDL198C	77	0	6	2	0	0	9	0	1	0	52	0	2	4	0	1	16	0	0	0	170
YDL199C	1	0	1	5	0	0	0	0	0	0	0	0	0	2	0	0	0	1	1	0	11
YDL200C	1	1	31	5	0	0	6	1	0	0	1	0	37	10	0	0	2	0	0	0	95
YDL201W	12	0	14	2	0	0	1	0	0	0	2	0	1	5	0	0	2	0	0	3	42
YDL202W	43	0	83	4	0	0	18	0	0	0	19	0	47	4	0	0	18	0	0	1	237
YDL203C	0	0	0	1	0	0	0	0	0	0	0	0	1	0	0	0	1	0	0	0	3
YDL204W	0	0	31	19	0	50	0	0	1	0	1	0	6	0	0	10	8	0	0	0	126
YDL205C	11	0	0	6	0	0	3	1	0	0	2	0	0	2	0	0	10	0	0	0	35
YDL206W	1	0	0	2	0	0	0	0	0	0	0	0	0	0	0	0	0	0	0	0	3
YDL207W	2	0	26	2	0	0	0	0	2	0	0	0	17	2	0	0	2	0	4	1	58
YDL208W	5	0	136	3	0	0	65	0	25	1	32	0	425	6	0	0	20	0	5	1	724
YDL209C	0	0	32	2	0	0	0	0	0	0	0	0	7	0	0	0	0	0	0	0	41
YDL210W	0	0	0	1	0	0	0	0	0	0	0	0	0	0	0	0	0	0	0	0	1
YDL211C	4	0	0	0	0	0	0	0	0	0	0	0	0	0	0	0	0	0	0	0	4
YDL212W	15	0	65	4	0	0	16	0	1	2	5	0	62	4	0	0	13	0	0	0	187
YDL213C	0	0	152	4	0	0	12	36	7	0	0	0	216	20	0	0	14	17	7	0	485
YDL214C	2	0	0	4	0	0	0	0	0	0	0	0	0	0	0	0	0	0	1	0	7
YDL215C	0	0	13	17	0	1	0	0	6	0	2	2	17	8	0	0	0	0	6	0	72
YDL216C	2	0	8	5	0	0	0	0	0	0	0	0	0	1	0	0	1	0	0	0	17
YDL217C	21	0	1	1	0	0	6	0	0	0	17	0	1	1	0	0	3	4	0	0	55
YDL218W	0	0	2	1	0	0	0	0	0	0	0	0	0	0	0	0	0	0	0	0	3
YDL219W	1	0	27	0	0	0	0	0	0	2	0	0	23	1	0	0	0	0	0	0	54
YDL220C	0	0	0	3	0	0	0	0	0	0	0	0	0	0	0	0	0	0	0	0	3
YDL221W	0	0	0	0	0	0	0	0	0	0	0	0	0	0	0	0	0	0	0	0	0
YDL222C	8	0	2	6	0	0	0	1	0	0	1	1	1	0	0	0	1	0	0	0	21
YDL223C	1	0	0	0	0	0	0	0	0	0	0	1	0	0	0	0	0	0	0	0	2
YDL224C	0	0	0	6	0	0	0	1	0	0	0	0	0	1	0	0	1	0	0	0	9
YDL225W	0	0	0	3	0	0	0	0	0	0	0	0	0	1	0	0	0	0	0	0	4
YDL226C	0	0	76	4	0	0	0	0	0	0	0	0	5	0	0	0	4	2	0	0	91
YDL227C	0	0	4	1	0	0	0	0	1	0	0	0	0	0	0	0	0	1	0	0	7
YDL230W	7	0	50	3	0	0	3	0	0	0	0	0	6	6	0	0	0	0	0	5	80
YDL231C	0	0	0	1	0	0	0	0	0	0	1	0	0	0	0	0	0	0	0	0	2
YDL232W	0	0	23	0	0	0	4	0	0	0	0	0	273	6	2	0	0	0	0	0	308
YDL233W	0	0	21	4	0	0	0	0	0	0	0	1	2	0	0	0	5	0	0	0	33
YDL234C	2	0	0	21	0	0	0	0	0	0	0	0	0	2	0	0	0	4	0	0	29
YDL235C	10	0	0	0	0	0	1	0	0	0	8	0	1	0	0	0	3	2	0	0	25
YDL236W	6	0	12	1	0	0	0	0	0	0	0	0	1	0	0	0	2	0	0	0	22
YDL237W	3	0	83	10	0	0	4	0	4	0	1	0	11	3	0	0	13	0	3	1	136
YDL238C	0	0	22	2	0	0	0	0	0	0	0	0	1	0	0	0	4	1	1	0	31
YDL239C	0	0	0	5	0	0	0	0	0	0	0	0	0	1	0	0	0	1	0	0	7
YDL240C-A	0	0	0	0	0	0	0	0	0	0	0	0	0	0	0	0	0	0	0	0	0
YDL240W	0	0	0	2	0	0	0	0	0	0	0	0	0	0	0	0	0	0	0	0	2
YDL241W	3	0	2	1	0	0	0	0	0	0	0	0	2	0	0	0	0	0	0	0	8
YDL242W	0	0	0	3	0	0	0	0	0	0	0	0	0	0	0	0	0	0	0	0	3
YDL243C	0	0	1	7	0	0	0	0	0	0	0	0	0	11	0	0	7	1	0	0	27
YDL245C	0	0	0	0	0	0	0	0	0	0	0	2	0	0	0	0	0	0	0	0	2
YDL246C	1	0	0	6	0	0	1	1	0	0	0	0	0	1	0	0	2	0	0	0	12
YDL247W-A	0	0	0	0	0	0	0	0	0	0	0	0	0	0	0	0	0	0	0	0	0
YDL247W	1	0	0	3	0	0	0	0	0	0	0	0	0	1	0	0	1	0	0	0	6
YDR001C	3	0	2	7	0	24	1	0	1	0	21	5	0	1	0	5	0	0	2	0	72
YDR002W	100	0	256	6	0	0	63	0	2	1	72	0	358	11	1	1	44	0	0	0	915
YDR003W-A	0	0	0	0	0	0	2	0	0	0	0	0	0	0	0	0	8	0	0	0	10
YDR003W	11	0	14	7	0	0	0	0	0	0	1	0	3	1	0	0	0	0	0	0	37
YDR004W	0	0	0	28	0	0	0	0	0	0	0	0	0	8	0	0	1	0	0	0	37
YDR005C	46	0	4	4	0	0	2	0	0	0	3	0	0	1	0	0	13	0	0	0	73
YDR006C	5	0	2	3	0	0	1	0	2	0	0	0	0	4	0	0	1	0	6	0	24
YDR007W	1	0	72	8	0	0	5	0	2	16	1	0	33	15	0	0	6	0	1	15	175
YDR008C	0	0	0	3	0	2	0	0	0	0	0	0	0	1	0	0	0	0	0	0	6
YDR009W	10	0	0	4	1	1	0	0	0	0	2	0	0	0	0	0	1	0	0	1	20
YDR010C	0	1	0	0	0	0	0	0	0	0	0	0	0	0	0	0	0	1	0	0	2
YDR011W	0	0	1	4	0	4	0	0	1	0	0	5	0	5	0	0	1	0	1	0	22
YDR013W	1	0	29	7	0	0	14	0	1	0	1	0	27	7	0	0	4	0	0	3	94
YDR014W-A	0	0	8	0	0	0	1	0	0	0	0	0	1	1	0	0	2	0	0	0	13
YDR014W	1	0	4	2	0	0	0	0	0	0	0	0	2	1	0	0	0	0	0	0	10
YDR015C	0	0	0	0	0	1	0	0	0	0	0	0	0	0	0	0	0	0	0	0	1
YDR016C	0	0	10	0	0	0	28	0	0	0	2	0	126	9	0	0	1	0	0	0	176
YDR017C	0	0	0	6	0	0	0	0	0	0	0	0	0	1	0	0	0	0	0	0	7
YDR018C	0	0	17	5	0	0	2	0	0	0	0	0	5	1	0	0	3	2	0	0	35
YDR019C	9	0	39	17	0	0	0	2	0	0	1	0	3	5	0	0	0	5	0	0	81
YDR020C	24	0	4	1	0	0	0	1	0	0	2	0	8	3	0	0	0	0	0	0	43
YDR021W	14	0	1	1	0	0	0	0	0	0	1	0	0	0	0	0	1	0	0	1	19
YDR022C	0	0	18	5	0	0	6	0	0	0	0	0	15	1	0	0	7	0	0	0	52
YDR023W	1	0	71	9	0	0	0	0	4	0	0	0	11	10	0	0	0	0	1	0	107
YDR024W	0	0	0	0	37	0	0	4	0	0	0	0	0	1	38	2	0	4	0	0	86
YDR025W	0	0	35	2	0	0	17	0	0	0	0	0	37	3	0	0	7	0	0	2	103
YDR026C	7	0	0	3	0	0	0	0	0	0	0	0	0	0	0	0	0	1	0	0	11
YDR028C	1	0	0	15	0	0	0	0	1	0	0	0	0	13	0	0	2	1	2	0	35
YDR029W	0	0	0	0	0	0	0	0	0	0	0	5	0	0	1	0	0	0	0	0	6
YDR030C	0	0	16	2	0	0	0	0	0	0	0	0	1	3	0	0	0	2	0	0	24
YDR031W	0	0	51	3	0	0	34	0	0	0	3	0	141	10	0	0	8	0	0	0	250
YDR032C	93	0	116	8	0	0	33	0	0	0	36	0	122	15	0	0	39	0	0	0	462
YDR033W	4	0	1	7	0	0	0	0	0	0	0	0	0	1	0	0	0	0	1	0	14
YDR034C	35	0	1	5	0	0	0	0	13	0	26	0	1	4	0	0	0	0	15	0	100
YDR034W-B	1	0	4	0	0	0	15	0	0	0	9	1	56	1	1	0	2	0	0	0	90
YDR035W	41	0	34	7	0	0	2	0	0	0	2	1	6	1	0	0	11	0	1	0	106
YDR036C	8	0	49	24	0	0	1	0	0	0	0	0	6	7	0	0	4	0	0	0	99
YDR037W	3	0	7	5	0	2	0	0	0	0	0	0	0	0	0	1	1	0	0	0	19
YDR040C	4	0	0	12	0	0	0	0	0	0	1	0	0	2	0	0	0	0	0	0	19
YDR041W	15	0	80	7	0	0	17	0	0	0	12	1	51	5	1	0	28	0	1	0	218
YDR042C	1	0	0	0	0	0	0	0	0	0	0	0	1	0	0	0	1	0	0	0	3
YDR043C	7	0	0	1	0	0	5	5	0	0	15	0	0	1	0	0	17	4	1	0	56
YDR044W	17	0	22	9	0	0	0	0	1	0	1	0	1	0	0	0	11	0	1	1	64
YDR045C	10	0	0	0	0	0	0	0	0	0	5	1	0	0	0	0	0	0	0	0	16
YDR046C	30	0	1	9	0	0	0	0	5	0	5	0	1	4	0	0	2	1	2	0	60
YDR047W	66	0	11	13	0	6	3	0	0	1	16	0	2	5	0	5	16	0	0	7	151
YDR048C	0	0	0	0	0	0	0	0	0	0	0	0	0	0	0	0	0	0	0	0	0
YDR049W	0	0	3	5	0	0	0	0	0	0	0	0	0	0	0	0	4	0	0	0	12
YDR050C	1	0	790	12	0	0	77	62	5	0	5	0	786	13	0	0	68	52	4	0	1875
YDR051C	4	0	170	6	0	0	5	15	0	0	6	0	70	3	0	0	3	23	0	0	305
YDR052C	3	0	1	7	0	0	0	0	2	0	2	0	0	1	0	0	0	0	1	0	17
YDR053W	0	11	0	0	0	0	0	0	0	0	0	0	0	0	0	0	0	0	0	0	11
YDR054C	24	0	0	5	0	0	0	0	0	0	3	0	0	3	0	0	0	0	0	0	35
YDR055W	25	0	72	2	0	2	2	0	8	0	24	0	5	7	0	0	18	0	15	0	180
YDR056C	45	0	27	3	0	0	7	14	0	0	10	0	29	7	0	0	17	6	0	0	165
YDR057W	1	0	5	4	0	0	0	0	0	0	0	0	0	0	0	0	0	0	0	0	10
YDR058C	8	0	13	2	0	0	1	0	0	0	0	0	0	0	0	0	1	0	0	0	25
YDR059C	5	0	89	0	0	0	117	0	3	0	8	0	289	9	0	0	27	0	2	0	549
YDR060W	7	0	0	43	0	1	0	0	1	0	0	0	0	1	0	3	1	1	9	1	68
YDR061W	1	1	23	7	0	0	0	0	0	0	0	0	0	2	0	1	2	0	1	0	38
YDR062W	2	0	3	10	0	0	1	0	0	0	1	3	0	2	1	0	2	0	0	0	25
YDR063W	32	0	1	0	0	0	40	0	0	6	117	0	14	1	0	0	9	0	0	3	223
YDR064W	4	1	46	1	0	0	18	1	0	1	2	0	74	28	0	0	7	0	0	6	189
YDR065W	0	0	5	7	0	0	0	0	0	1	1	0	1	0	0	0	0	0	0	1	16
YDR066C	6	0	2	1	0	0	0	0	0	0	2	0	0	0	0	0	1	0	0	0	12
YDR067C	5	1	34	0	0	0	0	1	1	0	4	0	9	0	0	0	1	1	0	0	57
YDR068W	19	0	64	5	0	0	6	0	4	0	5	0	37	5	1	0	5	0	0	4	155
YDR069C	0	0	0	2	0	0	0	0	0	0	0	0	0	1	0	0	0	0	0	0	3
YDR070C	7	0	11	0	0	0	19	3	0	0	5	0	93	8	0	0	10	0	0	0	156
YDR071C	100	0	18	7	0	0	59	4	0	0	28	0	142	3	0	0	27	1	1	0	390
YDR072C	8	0	0	12	0	0	0	0	2	0	2	0	0	0	0	0	2	1	0	0	27
YDR073W	30	0	1	14	0	0	0	0	3	0	9	2	4	11	0	1	0	0	0	0	75
YDR074W	4	0	0	6	0	0	0	0	1	0	0	0	0	1	0	0	0	0	1	0	13
YDR075W	1	0	1	3	0	0	3	0	0	1	6	0	0	0	0	0	13	0	1	1	30
YDR076W	3	0	1	3	0	0	0	0	1	0	0	0	2	1	0	0	0	0	1	0	12
YDR077W	18	0	1414	30	0	0	1	0	3	10	8	2	780	41	1	0	5	1	2	4	2320
YDR078C	0	0	16	0	0	0	2	0	1	0	0	0	13	0	0	0	2	0	0	0	34
YDR079C-A	0	1	5	1	0	0	0	3	0	0	1	0	20	4	0	0	0	0	0	0	35
YDR079W	1	0	39	4	0	0	52	1	6	0	4	0	251	29	2	0	2	0	3	0	394
YDR080W	0	0	4	6	0	0	0	0	2	0	0	0	0	5	0	0	0	0	2	0	19
YDR081C	0	0	1	3	0	0	0	0	0	0	0	0	0	2	0	0	0	1	0	0	7
YDR082W	16	0	3	1	0	0	0	0	0	0	0	0	0	0	0	0	0	0	0	0	20
YDR083W	0	0	30	5	0	1	1	0	1	2	0	0	10	0	0	1	6	0	0	2	59
YDR084C	1	0	26	2	0	0	0	0	0	0	1	0	7	0	0	0	1	0	0	0	38
YDR085C	12	0	2	6	0	0	0	0	1	0	1	0	0	1	0	0	1	0	1	0	25
YDR086C	56	3	41	1	0	0	257	18	0	0	821	1	554	19	0	0	36	2	0	0	1809
YDR087C	4	0	37	3	0	1	1	0	0	0	1	0	9	4	0	12	4	2	0	0	78
YDR088C	9	0	1	0	0	0	0	1	16	0	7	0	0	1	0	0	0	0	1	0	36
YDR089W	0	0	0	3	0	1	0	0	0	0	0	1	0	0	0	0	0	0	1	2	8
YDR090C	12	0	16	1	0	0	0	0	0	0	1	0	4	0	0	0	0	0	0	0	34
YDR092W	29	0	22	3	0	0	75	0	0	3	24	0	78	17	0	0	5	0	1	1	258
YDR093W	0	0	0	3	0	0	0	0	1	0	0	0	0	1	0	0	0	0	1	0	6
YDR094W	0	0	0	0	0	0	0	0	0	0	0	0	0	0	0	0	0	0	0	0	0
YDR095C	0	0	0	0	0	0	0	0	0	0	0	0	0	0	0	0	0	0	0	0	0
YDR096W	0	0	0	5	0	0	0	0	0	0	0	0	0	1	0	0	0	0	1	0	7
YDR097C	0	0	1	2	0	0	0	0	0	0	0	0	0	1	0	0	0	0	0	0	4
YDR098C	0	0	0	77	0	0	2	6	0	0	0	1	3	32	0	0	0	8	0	0	129
YDR099W	67	1	11	67	2	1	1	0	10	0	47	4	15	35	4	1	3	0	5	0	274
YDR100W	0	1	39	5	0	0	14	0	0	0	0	0	62	7	1	0	11	0	0	0	140
YDR101C	0	0	6	0	0	0	0	0	1	0	0	0	0	0	0	0	2	1	0	0	10
YDR102C	0	0	0	0	0	0	0	0	0	0	0	0	0	0	0	0	0	0	0	0	0
YDR103W	0	0	1	4	0	0	0	0	2	0	2	0	1	1	1	0	0	0	1	2	15
YDR104C	1	0	0	9	0	0	0	2	0	0	0	0	1	0	0	0	1	0	0	0	14
YDR105C	1	0	9	3	0	0	0	0	0	0	0	0	0	0	0	0	2	1	1	0	17
YDR106W	2	0	3	0	0	0	0	0	0	0	0	0	3	1	0	0	0	0	0	0	9
YDR107C	0	0	2	2	0	0	0	0	0	0	0	0	0	0	0	0	0	0	3	0	7
YDR108W	0	0	0	3	0	0	0	0	1	0	0	0	0	1	0	0	0	0	0	0	5
YDR109C	0	0	0	9	0	0	0	0	0	0	0	0	1	3	0	0	1	0	2	0	16
YDR110W	0	0	8	0	0	0	0	0	0	0	0	0	1	0	0	0	3	0	1	0	13
YDR111C	0	0	4	6	0	0	0	0	0	0	0	1	0	1	0	0	0	0	0	0	12
YDR112W	0	0	0	0	0	0	0	0	0	0	0	0	0	0	0	0	0	0	0	0	0
YDR113C	33	0	3	5	0	0	0	0	0	0	4	0	1	4	0	0	4	0	0	0	54
YDR114C	0	0	0	0	0	0	0	0	0	0	0	0	1	0	0	0	0	0	0	0	1
YDR115W	2	0	104	3	0	0	356	0	1	5	106	0	1279	29	2	0	23	0	0	13	1923
YDR116C	2	0	110	2	0	0	7	0	0	0	0	0	26	3	0	0	12	1	1	0	164
YDR117C	1	0	15	6	0	0	0	0	0	0	0	0	0	3	0	0	0	3	2	0	30
YDR118W-A	0	1	0	0	0	0	0	0	0	1	0	0	1	0	0	0	0	0	0	0	3
YDR118W	0	0	2	2	0	0	0	0	0	0	0	0	2	1	0	0	0	0	0	0	7
YDR119W-A	1	0	11	0	0	0	0	1	0	1	0	0	12	0	0	0	2	0	0	0	28
YDR119W	2	0	2	3	0	0	0	0	0	0	0	0	0	1	0	0	0	0	1	1	10
YDR120C	0	0	0	2	0	0	0	0	0	0	0	0	0	3	0	0	0	0	1	0	6
YDR121W	32	0	0	0	0	0	8	0	1	0	25	1	2	8	0	0	5	0	0	0	82
YDR122W	0	0	0	8	0	0	0	0	0	0	0	0	0	1	0	0	1	0	0	0	10
YDR123C	3	0	13	1	0	0	0	0	0	0	1	0	2	0	0	0	0	0	0	0	20
YDR124W	0	0	0	0	0	2	0	0	0	0	0	0	0	0	0	1	0	0	0	0	3
YDR125C	0	0	5	6	0	0	0	0	0	0	0	0	0	1	0	0	0	0	1	0	13
YDR126W	2	0	14	1	0	0	0	0	0	0	0	0	0	0	0	0	1	0	0	0	18
YDR127W	1	0	0	8	0	1	0	1	0	0	1	0	0	2	1	0	1	4	0	1	21
YDR128W	0	0	4	7	0	0	1	0	0	0	0	0	0	0	0	0	0	0	1	0	13
YDR129C	3	1	11	11	0	0	2	0	0	0	0	5	2	1	0	2	2	0	0	0	40
YDR130C	2	0	166	6	0	0	6	0	0	0	1	0	55	4	0	0	22	0	1	0	263
YDR131C	2	0	3	1	0	0	0	0	0	0	0	0	0	0	0	0	0	2	0	0	8
YDR132C	15	0	0	3	0	0	1	0	0	0	0	0	0	0	0	0	0	0	0	0	19
YDR133C	1	0	1	1	0	1	35	2	12	0	1	0	1	2	0	0	26	1	2	0	86
YDR135C	0	0	1	5	0	0	0	0	1	0	0	0	0	1	0	0	1	0	0	0	9
YDR136C	0	0	0	0	0	0	0	0	0	0	0	0	0	0	0	0	0	0	0	0	0
YDR137W	3	0	0	3	0	0	0	0	0	0	0	0	0	2	0	0	2	0	0	0	10
YDR138W	0	0	1	6	0	0	0	0	1	0	0	0	0	5	0	0	0	0	0	0	13
YDR139C	0	0	10	0	0	0	2	0	0	0	2	0	30	0	0	0	0	0	0	0	44
YDR140W	0	0	77	3	0	0	10	0	1	0	0	0	49	2	0	0	11	0	0	0	153
YDR141C	0	0	35	5	0	0	0	0	10	0	0	0	18	3	0	0	1	0	12	0	84
YDR142C	25	0	0	3	0	0	0	0	0	0	5	0	0	1	0	0	5	1	0	0	40
YDR143C	10	0	0	4	0	0	0	0	0	0	4	0	0	2	0	0	0	0	1	0	21
YDR144C	13	0	1	2	0	1	1	0	0	0	1	0	1	0	0	0	2	0	0	0	22
YDR145W	22	0	6	1	0	0	2	0	0	0	0	0	0	0	0	0	4	0	1	0	36
YDR146C	0	0	0	3	0	0	0	0	0	0	0	0	0	0	0	0	0	0	0	0	3
YDR147W	3	0	7	10	0	0	0	0	0	0	0	0	0	0	0	0	0	0	0	2	22
YDR148C	46	0	8	22	0	1	5	0	0	0	0	0	4	12	0	0	18	0	0	0	116
YDR149C	0	0	0	0	0	0	0	0	0	0	0	0	0	0	0	0	0	0	0	0	0
YDR151C	45	0	2	3	0	0	0	0	0	0	13	0	1	3	0	0	6	0	0	0	73
YDR152W	2	0	159	7	0	0	2	0	0	41	0	0	175	13	0	0	3	0	0	32	434
YDR153C	51	0	17	4	0	0	3	0	0	0	4	0	2	1	0	0	10	0	0	0	92
YDR154C	0	0	2	0	0	0	0	53	67	0	0	0	3	3	0	0	0	19	32	0	179
YDR155C	21	0	200	4	0	0	0	0	0	0	12	0	540	27	0	0	0	0	0	0	804
YDR156W	10	0	150	1	0	0	0	0	0	0	22	0	483	13	0	0	0	0	0	1	680
YDR157W	0	0	0	0	0	0	0	0	268	0	0	0	0	0	0	0	0	1	49	0	318
YDR158W	4	0	267	6	0	0	11	0	0	0	2	0	77	2	0	0	33	0	0	0	402
YDR159W	8	0	0	8	0	0	0	0	5	0	13	0	2	0	0	0	0	0	2	0	38
YDR160W	0	0	0	0	0	0	0	0	1	0	2	0	0	0	0	0	0	0	0	0	3
YDR161W	5	0	32	8	0	0	0	0	0	0	0	0	4	1	0	0	2	0	0	0	52
YDR162C	54	0	5	10	0	0	0	0	0	0	28	0	1	5	0	0	0	0	0	0	103
YDR163W	18	0	5	5	0	0	1	0	1	3	11	0	22	8	0	0	1	0	0	4	79
YDR164C	0	0	0	1	0	0	2	0	0	0	0	0	0	2	0	0	0	0	0	0	5
YDR165W	4	0	27	1	0	0	0	0	1	0	2	0	2	1	0	0	2	0	3	1	44
YDR166C	4	0	6	11	0	0	2	0	0	0	0	0	0	0	0	0	0	0	2	0	25
YDR167W	3	0	120	3	0	0	33	0	0	3	4	0	147	9	1	0	14	0	1	1	339
YDR168W	4	0	36	13	0	0	1	0	0	0	0	0	2	2	0	0	3	0	0	0	61
YDR169C-A	0	0	0	0	0	0	0	0	0	0	0	0	0	0	0	0	0	0	0	0	0
YDR169C	0	0	0	6	0	0	1	1	0	0	0	0	0	1	0	0	3	1	2	0	15
YDR170C	0	0	1	8	0	0	0	0	0	0	0	0	0	3	0	0	0	0	4	0	16
YDR171W	53	0	15	51	0	0	101	0	0	0	3	1	1	227	0	0	21	0	1	10	484
YDR172W	2	0	14	10	0	0	0	0	2	1	0	0	14	2	0	0	0	0	6	1	52
YDR173C	0	0	0	0	0	0	0	0	0	0	0	0	0	0	0	0	0	0	0	0	0
YDR174W	4	1	363	8	0	0	21	0	7	3	0	0	166	7	0	0	26	0	8	13	627
YDR175C	7	0	76	3	0	0	11	0	0	0	1	0	21	2	0	0	17	1	0	0	139
YDR176W	1	0	9	20	0	0	1	0	4	1	0	0	0	23	1	0	0	0	0	0	60
YDR177W	139	0	9	1	0	1	13	0	2	2	91	0	5	4	1	0	12	0	0	5	285
YDR178W	275	0	13	46	1	0	66	0	1	0	327	9	24	11	4	0	44	0	0	0	821
YDR179C	0	0	13	2	0	0	2	0	0	0	0	0	17	5	0	0	2	1	0	0	42
YDR179W-A	7	1	6	0	0	0	0	0	0	0	0	0	0	0	0	0	1	0	0	0	15
YDR180W	1	0	0	5	0	0	0	0	0	1	0	0	0	1	0	0	0	0	1	0	9
YDR181C	7	0	4	20	0	0	4	0	1	0	0	0	1	28	0	0	5	0	3	0	73
YDR182W-A	0	0	0	0	0	0	0	0	0	0	0	0	0	0	0	1	0	0	0	0	1
YDR182W	2	0	39	7	0	0	0	0	2	0	1	0	5	1	0	0	1	0	2	1	61
YDR183C-A	0	0	0	0	0	0	0	0	7	0	0	0	0	0	0	0	0	3	12	0	22
YDR183W	12	0	26	1	0	1	0	0	0	0	0	0	10	3	0	0	0	0	0	2	55
YDR184C	4	0	35	5	0	0	0	0	1	0	2	0	16	2	0	0	0	0	0	0	65
YDR185C	3	0	0	3	0	0	0	0	0	0	2	0	0	0	0	0	1	0	0	0	9
YDR186C	0	0	1	7	0	0	0	0	1	0	0	0	0	3	0	0	2	0	0	0	14
YDR187C	0	0	0	0	0	0	0	0	0	0	0	0	0	0	0	0	0	0	0	0	0
YDR188W	6	0	48	6	0	0	1	0	1	0	0	0	1	1	0	0	6	0	1	0	71
YDR189W	1	0	2	10	0	0	1	0	0	0	0	0	0	1	0	0	1	0	0	0	16
YDR190C	8	0	54	6	0	0	1	0	0	0	1	0	32	4	0	0	4	1	0	0	111
YDR191W	1	0	3	0	0	0	0	0	0	0	0	0	0	0	0	0	0	0	0	0	4
YDR192C	3	0	11	0	0	0	0	0	0	0	0	0	1	0	0	0	0	0	0	0	15
YDR193W	0	0	0	0	0	0	0	0	0	0	0	0	0	0	0	0	0	0	0	0	0
YDR194C	0	0	1	6	0	0	0	0	0	0	0	0	5	0	0	0	0	0	1	0	13
YDR194W-A	0	0	0	0	0	0	0	0	0	0	0	0	0	0	0	0	0	0	0	0	0
YDR195W	0	0	1	10	0	0	2	0	1	0	0	0	0	2	0	0	2	0	2	1	21
YDR196C	7	0	28	4	0	0	6	0	0	0	1	0	12	9	0	0	1	4	0	0	72
YDR197W	0	0	33	1	0	0	0	0	1	1	0	0	7	0	0	0	4	0	1	1	49
YDR198C	0	0	9	1	0	0	0	0	0	0	0	0	0	0	0	0	2	1	0	0	13
YDR199W	0	0	0	0	0	0	0	0	0	0	0	0	0	0	0	0	0	0	0	0	0
YDR200C	5	0	2	8	0	0	0	0	0	0	0	0	0	3	0	0	2	0	1	0	21
YDR201W	3	0	48	1	0	0	25	0	2	2	8	0	96	6	0	0	5	0	0	2	198
YDR202C	7	0	71	5	0	0	0	3	1	0	1	1	23	0	0	0	0	3	1	0	116
YDR203W	0	0	0	0	0	0	0	0	0	0	0	0	0	0	0	0	0	0	0	0	0
YDR204W	4	0	76	44	0	0	2	0	0	1	0	0	6	6	0	0	17	0	0	0	156
YDR205W	0	0	4	5	0	0	0	0	0	0	0	0	0	0	0	1	0	0	1	0	11
YDR206W	0	0	0	3	0	0	0	0	0	0	0	0	0	0	0	0	1	0	0	0	4
YDR207C	4	0	4	6	0	0	0	1	1	0	0	0	1	6	0	0	0	0	1	0	24
YDR208W	22	0	0	1	0	0	0	0	2	0	4	0	0	1	0	0	1	0	3	0	34
YDR209C	0	0	0	0	0	0	0	0	1	0	0	0	0	1	0	0	0	0	0	0	2
YDR210W	7	0	41	0	0	0	41	0	0	1	20	0	259	15	1	0	5	0	0	0	390
YDR211W	2	0	2	4	0	0	0	0	0	0	1	0	0	1	0	0	0	0	0	0	10
YDR212W	27	0	6	4	0	0	1	1	0	0	1	0	0	0	0	0	3	0	0	0	43
YDR213W	0	0	0	1	0	0	0	0	0	0	0	0	0	0	0	0	0	0	0	1	2
YDR214W	123	0	3	9	0	0	4	0	0	5	22	0	1	5	0	0	10	0	1	7	190
YDR215C	1	0	0	0	0	1	0	0	0	0	1	0	0	0	0	1	0	0	0	0	4
YDR216W	0	0	0	22	0	74	0	0	1	0	1	0	0	3	0	12	0	0	1	0	114
YDR217C	1	0	0	4	0	0	0	0	0	0	0	0	0	1	0	0	0	0	1	0	7
YDR218C	2	0	0	2	0	0	4	0	0	0	0	0	0	7	0	0	0	0	0	0	15
YDR219C	0	0	0	3	0	0	0	0	0	0	0	0	0	2	0	0	1	0	0	0	6
YDR220C	0	0	1	1	0	0	0	0	0	0	0	0	1	0	0	0	0	0	0	0	3
YDR221W	0	0	0	1	0	0	0	0	0	0	0	0	0	0	0	0	0	0	0	0	1
YDR222W	1	0	7	1	0	0	0	0	0	0	0	0	2	0	0	4	1	0	0	0	16
YDR223W	0	0	0	6	0	0	0	0	1	0	0	0	0	1	0	0	0	0	5	0	13
YDR224C	8	0	243	1	0	0	68	2	4	0	13	0	352	5	0	0	30	13	1	0	740
YDR225W	116	0	6	5	0	0	38	0	1	1	76	0	146	16	0	0	22	0	0	0	427
YDR226W	73	0	76	2	0	0	38	0	0	1	14	3	95	4	0	0	23	0	0	5	334
YDR227W	26	0	4	7	0	0	0	0	5	0	10	0	1	1	0	0	0	0	3	0	57
YDR228C	2	0	1	2	0	0	0	0	0	0	0	0	0	0	0	0	0	0	0	0	5
YDR229W	19	0	9	7	0	0	0	0	0	0	1	0	0	1	0	0	0	0	1	0	38
YDR230W	0	1	0	0	0	0	0	0	0	0	0	1	0	0	0	0	0	0	0	0	2
YDR231C	1	0	130	10	0	0	20	0	1	0	0	2	79	19	0	0	22	0	0	0	284
YDR233C	4	0	182	15	0	0	67	0	1	0	1	1	157	24	0	0	52	0	1	0	505
YDR234W	1	0	0	24	0	0	0	0	0	0	0	0	0	0	0	0	0	0	0	0	25
YDR235W	0	0	11	4	0	0	0	0	0	0	0	0	0	4	0	0	1	0	1	0	21
YDR236C	0	0	96	11	0	0	31	0	1	0	3	0	127	7	0	0	28	0	0	0	304
YDR237W	79	0	0	3	0	0	2	0	0	0	12	0	0	1	0	0	20	0	0	0	117
YDR238C	0	0	4	6	0	0	1	0	1	0	0	1	0	8	0	0	1	1	0	0	23
YDR239C	0	0	7	3	0	0	0	0	0	0	0	0	1	1	0	0	1	0	0	0	13
YDR240C	0	0	3	5	0	0	0	0	0	0	0	0	0	0	0	0	0	0	0	0	8
YDR241W	0	0	0	26	1	0	0	0	0	0	0	0	0	15	1	0	0	0	0	0	43
YDR242W	14	0	1	4	0	0	0	0	0	0	1	1	0	0	0	0	1	0	0	1	23
YDR243C	0	0	3	1	0	0	0	0	0	0	0	0	0	0	0	0	0	0	0	0	4
YDR244W	0	0	19	1	0	0	0	0	0	0	0	0	1	1	0	0	0	0	1	0	23
YDR245W	47	0	22	1	0	0	0	0	0	0	3	0	3	2	0	0	15	0	0	0	93
YDR246W-A	0	0	1	0	0	21	0	0	0	0	0	0	0	0	0	19	0	0	0	0	41
YDR246W	0	0	123	7	0	0	12	0	0	0	0	0	136	21	0	0	7	0	2	1	309
YDR247W	0	0	1	2	0	1	0	0	0	0	0	0	0	0	0	0	0	0	0	1	5
YDR248C	18	0	11	0	0	0	5	0	0	0	5	0	10	1	0	0	2	1	0	0	53
YDR249C	3	0	6	0	0	0	0	0	0	0	0	0	1	0	0	0	1	0	0	0	11
YDR250C	0	1	0	0	0	0	0	0	0	0	0	0	0	0	0	0	0	0	0	0	1
YDR251W	1	0	0	19	0	0	0	0	0	0	0	0	0	2	0	0	1	0	0	0	23
YDR252W	0	0	6	3	1	0	0	0	0	0	0	0	4	0	1	0	0	0	0	0	15
YDR253C	2	0	0	2	0	0	1	0	0	0	2	0	0	2	0	0	1	0	0	0	10
YDR254W	5	0	4	1	0	0	0	0	0	1	0	0	0	0	0	0	0	0	1	2	14
YDR255C	3	0	19	1	0	0	0	0	0	0	0	0	1	1	0	0	0	0	2	0	27
YDR256C	1	0	94	17	0	1	1	1	0	0	0	0	3	2	0	1	20	1	0	0	142
YDR257C	0	0	6	9	0	0	0	0	0	0	0	0	0	2	0	0	0	0	0	0	17
YDR258C	0	0	3	5	0	0	3	0	1	0	0	0	1	4	0	0	0	0	1	0	18
YDR259C	0	0	0	1	0	0	0	0	0	0	0	0	0	0	0	0	1	0	1	0	3
YDR260C	7	0	90	1	0	0	0	0	0	0	2	0	51	3	0	0	0	0	0	0	154
YDR261C	6	0	4	7	0	0	5	0	1	0	0	0	1	15	0	0	2	0	0	0	41
YDR262W	1	0	52	88	0	0	7	0	0	0	0	1	21	48	0	0	6	0	0	0	224
YDR263C	6	0	1	7	0	0	0	0	0	0	0	0	0	3	0	0	0	1	0	0	18
YDR264C	3	0	0	5	0	0	0	0	0	0	0	0	0	0	0	0	0	0	1	0	9
YDR265W	5	0	30	1	0	0	1	0	0	0	0	0	2	1	0	0	3	0	0	0	43
YDR266C	0	0	0	7	0	0	0	0	0	0	0	0	0	2	0	0	0	0	0	0	9
YDR267C	9	0	3	0	0	0	0	0	0	0	0	1	1	0	0	0	4	0	0	0	18
YDR268W	6	0	58	3	0	0	4	0	0	0	0	0	2	4	0	0	11	0	0	0	88
YDR269C	0	0	0	0	0	0	0	0	0	0	0	0	0	0	0	0	0	0	0	0	0
YDR270W	3	0	0	7	0	0	0	0	0	0	0	0	0	0	0	0	0	0	0	0	10
YDR271C	0	0	0	1	0	0	0	0	0	0	0	0	0	0	0	0	0	0	0	0	1
YDR272W	12	0	137	8	0	0	8	0	1	7	6	0	46	6	0	0	11	0	0	11	253
YDR273W	1	0	26	2	0	0	0	0	0	0	0	0	4	1	0	0	0	0	0	5	39
YDR274C	0	0	0	0	0	0	0	0	0	0	0	1	0	0	0	0	0	0	0	0	1
YDR275W	54	0	1	42	1	0	0	0	0	1	15	2	2	19	0	0	0	0	0	0	137
YDR276C	13	2	105	4	0	1	1	0	1	0	41	5	802	25	0	0	0	0	0	0	1000
YDR277C	8	0	1	3	0	0	0	0	0	0	0	0	0	1	0	0	0	0	1	0	14
YDR278C	0	0	0	1	0	0	0	0	0	0	0	0	0	3	0	0	0	0	0	0	4
YDR279W	46	0	4	4	0	0	0	0	2	3	5	0	5	0	0	0	1	0	1	9	80
YDR280W	26	0	0	2	0	0	2	0	0	0	1	0	2	1	0	0	2	0	0	0	36
YDR281C	0	0	0	0	0	0	0	0	0	0	0	0	0	0	0	0	0	0	0	0	0
YDR282C	2	0	10	6	0	0	0	0	0	0	0	0	0	3	0	0	0	0	2	0	23
YDR283C	0	0	0	8	0	0	0	0	0	0	0	0	0	1	0	0	1	0	1	0	11
YDR284C	2	0	1	1	0	0	0	1	0	0	0	0	0	0	0	0	1	3	0	0	9
YDR285W	0	0	0	10	0	0	0	0	0	0	0	0	0	1	0	0	1	0	0	0	12
YDR286C	0	0	7	0	0	0	8	0	1	0	1	0	24	3	0	0	0	0	0	0	44
YDR287W	3	0	56	1	1	0	3	0	0	0	0	0	10	2	1	0	8	0	0	2	87
YDR288W	1	0	107	4	0	0	6	0	1	5	1	0	22	2	0	0	7	0	2	6	164
YDR289C	35	0	25	4	0	0	2	2	0	0	0	0	6	6	0	0	5	8	0	0	93
YDR290W	0	0	0	0	0	0	0	0	0	0	0	0	0	0	0	0	0	0	0	0	0
YDR291W	0	0	0	1	0	0	0	0	0	0	0	0	0	0	0	0	0	0	0	0	1
YDR292C	0	0	0	3	0	0	0	0	0	0	1	0	0	1	0	0	0	2	1	0	8
YDR293C	2	0	0	10	0	0	0	0	0	0	0	0	0	5	0	0	0	0	0	0	17
YDR294C	1	0	23	6	0	0	2	1	0	0	0	0	0	3	0	0	0	3	0	0	39
YDR295C	3	0	1	3	0	0	1	0	0	0	2	0	0	6	0	0	0	0	0	0	16
YDR296W	118	0	347	7	0	0	325	0	1	15	131	1	711	29	2	0	112	0	0	14	1813
YDR297W	2	0	66	4	0	0	6	0	2	0	1	0	5	4	0	0	19	0	0	0	109
YDR298C	65	0	8	3	0	0	8	2	0	0	68	0	4	5	0	0	21	0	0	0	184
YDR299W	3	0	11	6	0	0	0	0	1	0	0	0	3	1	0	0	1	0	1	3	30
YDR300C	11	0	40	4	0	0	1	0	0	0	0	0	5	1	0	0	7	0	0	0	69
YDR301W	0	0	0	1	0	0	0	0	0	0	0	0	0	0	0	0	0	0	0	0	1
YDR302W	6	0	2	1	0	0	1	0	0	1	1	0	3	0	0	0	0	0	0	2	17
YDR303C	0	0	0	1	0	0	1	0	0	0	0	0	0	0	0	0	2	0	0	0	4
YDR304C	6	0	95	6	0	0	22	1	0	0	5	0	98	13	0	0	12	3	0	0	261
YDR305C	0	0	1	8	0	0	2	0	1	0	0	0	1	11	0	0	0	0	1	0	25
YDR307W	0	0	2	5	0	0	0	0	1	0	0	0	0	3	0	0	0	0	0	0	11
YDR308C	1	0	12	1	0	0	3	0	0	0	2	0	16	1	0	0	2	0	0	0	38
YDR309C	44	0	190	22	0	0	0	23	2	0	11	0	56	14	0	0	0	29	1	0	392
YDR310C	0	0	0	24	0	0	1	0	0	0	0	0	2	8	0	0	0	0	1	0	36
YDR311W	0	0	7	4	0	0	0	0	0	0	0	0	0	0	0	0	3	0	1	0	15
YDR312W	2	0	24	1	0	0	0	0	0	0	0	0	0	1	0	0	1	0	0	0	29
YDR313C	27	0	42	13	0	0	6	0	0	0	3	0	12	2	0	0	16	2	0	0	123
YDR314C	1	0	0	0	0	0	0	0	0	0	0	0	0	0	0	0	0	0	0	0	1
YDR315C	1	0	46	9	0	0	3	1	1	0	0	0	14	1	0	0	2	2	0	0	80
YDR316W	1	0	84	3	0	0	3	0	0	0	0	0	8	7	0	0	10	0	1	9	126
YDR317W	0	0	2	0	0	0	0	0	0	0	0	0	0	0	0	0	0	0	0	0	2
YDR318W	16	0	11	5	0	0	1	0	0	0	0	0	7	1	0	0	2	0	1	0	44
YDR319C	17	0	19	2	0	0	1	1	3	0	2	0	6	1	0	0	2	2	0	0	56
YDR320C-A	3	0	11	0	0	0	48	0	0	0	1	0	96	49	0	0	3	1	0	0	212
YDR320C	0	0	1	2	0	0	0	0	0	0	0	0	0	1	0	0	1	0	0	0	5
YDR320W-B	0	0	0	0	0	0	0	0	0	0	0	0	0	0	0	0	0	0	0	0	0
YDR321W	1	0	35	4	0	0	1	0	0	0	1	0	1	0	0	0	6	0	0	0	49
YDR322C-A	2	0	139	16	0	3	68	15	0	0	45	1	1538	131	0	0	3	0	0	0	1961
YDR322W	0	0	97	4	0	0	7	0	0	2	0	0	20	5	0	0	8	0	0	6	149
YDR323C	0	0	3	2	0	0	1	0	0	0	0	0	0	8	0	0	0	0	0	0	14
YDR324C	0	0	0	3	0	0	0	0	0	0	0	0	0	0	0	0	2	0	0	0	5
YDR325W	0	0	3	3	0	0	1	0	1	0	0	0	0	0	0	0	0	0	0	0	8
YDR326C	0	0	0	1	0	0	0	0	0	0	0	0	0	0	0	0	0	1	1	0	3
YDR327W	0	0	0	0	0	0	0	0	0	0	0	0	0	0	0	0	0	1	0	0	1
YDR328C	145	0	108	6	0	0	1	0	0	0	48	2	322	18	0	0	0	0	0	0	650
YDR329C	0	0	78	9	0	0	2	0	0	0	0	0	7	4	0	0	5	5	1	0	111
YDR330W	5	0	14	3	0	0	0	0	0	0	0	0	1	5	0	0	3	0	0	0	31
YDR331W	1	0	23	2	0	0	0	0	0	0	1	0	1	0	0	3	0	0	2	3	36
YDR332W	0	0	5	6	0	0	0	0	0	0	0	0	0	0	0	0	1	0	2	0	14
YDR333C	0	0	18	3	0	0	0	0	0	0	0	0	1	2	0	0	0	0	3	0	27
YDR335W	0	0	0	15	0	1	0	0	0	0	0	0	0	4	2	0	0	0	0	0	22
YDR336W	2	0	4	6	0	0	0	0	0	0	0	0	0	2	0	0	1	0	1	2	18
YDR337W	5	0	84	3	0	0	2	0	1	2	1	0	64	4	0	0	1	0	2	7	176
YDR338C	0	0	0	4	0	0	0	0	0	0	0	0	0	0	0	0	1	0	0	0	5
YDR339C	1	1	62	9	0	0	13	33	0	0	2	0	125	45	0	0	3	13	1	0	308
YDR340W	0	0	0	0	0	0	7	0	0	0	0	0	0	0	1	0	2	0	0	0	10
YDR341C	0	0	13	14	0	0	0	0	1	0	0	0	1	1	0	0	2	3	0	0	35
YDR342C	8	0	0	5	0	0	0	1	1	0	2	0	0	4	0	0	0	0	0	0	21
YDR343C	8	0	0	5	0	0	0	1	1	0	2	0	0	4	0	0	0	0	0	0	21
YDR344C	0	0	0	1	0	0	0	0	0	0	0	0	0	0	0	0	0	0	0	0	1
YDR345C	0	0	0	9	0	0	1	0	0	0	0	0	1	6	0	0	1	0	0	0	18
YDR346C	23	0	0	13	0	0	2	0	0	0	0	0	0	20	0	0	0	0	1	0	59
YDR347W	146	0	7	5	0	0	8	0	0	0	22	1	14	2	1	0	20	0	0	1	227
YDR348C	1	0	2	3	0	0	1	0	0	0	1	0	1	0	0	0	5	0	0	0	14
YDR349C	15	0	0	2	0	0	1	0	0	0	0	0	0	0	0	0	0	1	0	0	19
YDR350C	0	0	0	4	0	0	0	0	0	0	0	0	0	0	0	0	0	1	0	0	5
YDR351W	0	0	0	5	0	0	0	0	2	0	0	0	0	1	0	0	0	0	1	0	9
YDR352W	0	0	0	6	0	0	1	0	0	0	0	0	0	1	0	0	4	0	0	0	12
YDR353W	5	0	109	14	0	0	30	1	2	4	3	0	38	66	0	0	27	0	1	8	308
YDR354C-A	0	0	0	0	0	0	0	0	0	0	0	0	0	0	0	0	0	0	0	0	0
YDR354W	15	0	3	1	0	0	0	0	1	0	1	0	1	0	0	0	0	0	0	0	22
YDR355C	0	0	0	0	0	0	0	0	0	0	0	0	0	0	0	0	0	0	0	0	0
YDR356W	1	0	0	4	0	0	0	0	1	0	0	0	1	4	0	0	0	0	0	0	11
YDR357C	2	1	6	8	0	0	26	10	2	0	17	0	16	75	0	0	1	8	0	0	172
YDR358W	1	0	15	5	0	0	1	0	0	0	0	0	0	0	0	0	1	0	0	0	23
YDR359C	0	0	0	15	0	0	0	0	0	0	0	0	0	1	0	0	3	0	2	0	21
YDR360W	0	0	0	0	0	0	0	0	0	0	0	0	0	0	0	0	0	0	0	0	0
YDR361C	2	0	41	0	0	0	1	0	0	0	0	0	7	1	0	0	4	1	0	0	57
YDR362C	0	0	0	9	0	0	0	1	0	0	0	0	0	2	0	0	2	0	0	0	14
YDR363W-A	1	1	38	7	0	0	144	12	3	47	18	0	710	92	0	0	11	2	2	4	1092
YDR363W	0	0	0	6	1	0	0	0	0	0	0	0	0	3	0	0	1	0	0	0	11
YDR364C	0	0	7	6	0	0	0	0	0	0	0	0	0	0	0	0	0	0	0	0	13
YDR365C	3	0	8	24	0	0	0	0	0	0	0	0	0	8	0	0	0	0	1	0	44
YDR367W	16	0	50	1	0	0	1	0	0	15	9	0	52	2	0	0	0	0	0	14	160
YDR368W	5	0	18	1	0	0	0	0	0	0	0	0	2	0	0	0	1	0	0	0	27
YDR369C	0	0	2	3	0	0	1	0	0	0	0	0	0	3	0	0	0	0	0	0	9
YDR370C	0	0	11	2	0	0	0	0	0	0	0	0	0	1	0	0	0	5	0	0	19
YDR371C-A	0	0	0	0	0	0	0	0	0	0	0	0	0	0	0	0	0	0	0	0	0
YDR371W	0	0	1	3	0	0	0	0	0	0	0	0	0	0	0	0	0	0	0	0	4
YDR372C	8	0	1	9	0	1	0	1	0	0	0	0	0	5	0	1	4	0	0	0	30
YDR373W	6	0	4	0	0	0	0	0	0	0	1	0	1	0	0	0	0	0	0	0	12
YDR374C	0	0	0	0	0	0	0	0	0	0	0	0	0	0	0	0	0	0	0	0	0
YDR374W-A	0	0	1	3	0	0	12	0	0	0	0	0	26	15	3	0	3	0	0	1	64
YDR375C	0	0	14	7	0	0	2	0	0	0	0	0	1	2	0	2	2	4	1	0	35
YDR376W	5	8	3	4	0	0	0	0	0	0	0	11	0	2	0	0	0	0	0	0	33
YDR377W	164	0	66	7	1	0	11	0	0	4	228	3	206	17	1	0	1	0	0	3	712
YDR378C	0	0	5	0	0	0	4	15	0	0	0	0	89	6	0	0	0	1	0	0	120
YDR379C-A	11	0	18	0	0	1	68	2	0	0	63	0	179	35	0	0	3	1	0	0	381
YDR379W	0	0	0	2	0	0	0	0	0	0	0	0	0	0	0	0	0	0	1	1	4
YDR380W	17	0	1	15	0	0	4	0	1	0	6	1	0	6	2	0	2	0	1	0	56
YDR381C-A	1	2	12	31	0	0	68	1	1	0	6	3	48	283	0	0	9	1	0	0	466
YDR381W	292	0	2	2	0	0	39	0	2	0	185	1	5	13	0	0	36	0	0	1	578
YDR382W	145	0	3	0	2	0	62	0	0	1	427	0	19	6	1	0	19	0	0	2	687
YDR383C	0	0	16	7	0	0	0	0	0	0	0	0	7	2	0	0	0	6	0	0	38
YDR384C	185	0	5	8	0	1	8	0	0	0	12	0	80	6	0	1	13	1	0	0	320
YDR386W	0	0	2	7	0	0	0	0	0	0	0	0	0	1	0	0	1	0	0	0	11
YDR387C	0	0	1	1	0	0	0	0	0	0	0	0	0	0	0	0	0	0	0	0	2
YDR389W	0	0	0	3	1	0	0	1	0	0	0	0	0	0	0	0	0	0	0	0	5
YDR390C	1	0	31	13	0	0	1	2	1	0	0	0	3	6	0	0	0	3	3	0	64
YDR391C	0	0	28	2	0	0	4	0	0	0	0	0	8	1	0	1	7	1	0	0	52
YDR392W	19	0	44	6	0	0	0	0	4	0	2	0	4	4	2	0	5	0	1	0	91
YDR393W	6	0	40	8	0	1	1	0	1	0	1	0	7	5	0	3	10	0	1	0	84
YDR394W	52	0	25	5	0	0	4	0	0	1	9	0	4	10	0	0	7	0	0	7	124
YDR395W	0	0	0	6	0	0	1	0	0	0	0	0	0	3	0	0	0	0	0	0	10
YDR396W	0	0	0	0	0	1	1	0	0	0	0	0	0	0	0	0	1	0	0	0	3
YDR397C	38	0	120	1	0	0	155	11	0	0	56	1	785	17	0	0	34	9	0	0	1227
YDR398W	0	0	0	14	0	0	0	0	0	0	0	0	0	0	0	0	2	0	0	0	16
YDR399W	19	0	7	0	0	0	1	1	0	0	3	0	5	1	0	0	7	0	0	0	44
YDR400W	1	0	38	2	0	0	0	0	0	0	0	0	2	0	1	0	0	0	0	0	44
YDR401W	0	0	0	1	0	0	0	0	0	0	0	0	0	0	0	0	0	3	0	0	4
YDR402C	0	0	0	1	0	0	0	0	0	0	0	0	0	0	0	0	0	0	0	0	1
YDR403W	0	0	1	9	0	0	0	0	0	0	0	0	0	7	0	0	1	0	0	0	18
YDR404C	22	0	1	0	0	0	46	0	1	0	16	0	0	4	0	0	40	0	0	0	130
YDR405W	10	0	80	3	0	1	17	0	3	0	4	3	46	6	0	0	23	0	0	1	197
YDR406W-A	0	0	0	0	0	0	0	0	0	0	0	0	0	0	0	0	0	0	0	0	0
YDR406W	0	0	0	1	0	0	0	0	0	0	0	0	0	0	0	0	0	0	0	0	1
YDR407C	4	0	0	3	0	5	0	0	0	0	0	0	0	0	0	1	0	1	1	0	15
YDR408C	37	0	35	1	0	0	9	5	0	0	5	0	40	1	0	0	16	6	0	0	155
YDR409W	0	0	0	3	0	0	0	0	0	0	0	0	0	0	1	0	0	0	0	0	4
YDR410C	16	1	9	2	0	0	0	5	0	0	7	0	5	2	0	0	0	1	4	0	52
YDR411C	3	0	28	2	0	0	3	0	0	0	1	0	4	4	0	0	3	15	0	0	63
YDR412W	13	0	36	1	0	0	0	0	0	0	0	0	26	2	0	0	7	0	0	0	85
YDR413C	0	0	0	0	0	1	0	0	0	0	0	0	0	0	0	0	0	0	1	0	2
YDR414C	0	0	4	2	0	0	0	0	0	0	0	0	4	24	0	2	1	0	1	0	38
YDR415C	2	0	21	0	0	0	0	0	0	0	0	0	2	0	0	0	2	2	0	0	29
YDR416W	1	0	0	3	0	0	0	0	0	0	0	0	0	0	0	0	0	0	2	1	7
YDR417C	0	1	0	0	0	0	0	0	0	0	0	0	0	1	0	0	0	0	0	0	2
YDR418W	51	0	123	5	0	0	103	0	2	3	23	0	349	11	0	0	31	0	0	9	710
YDR419W	0	0	2	3	0	0	0	0	0	0	0	0	0	0	0	0	0	0	0	0	5
YDR421W	2	0	0	1	0	0	0	0	0	1	0	0	0	1	0	0	0	0	0	0	5
YDR422C	0	0	0	3	0	0	0	0	0	0	0	0	0	0	0	0	0	0	1	0	4
YDR423C	0	0	8	30	0	0	0	0	3	0	0	0	0	5	0	0	1	2	1	0	50
YDR424C	1	0	11	1	0	0	1	16	1	0	0	1	83	3	0	0	0	4	0	0	122
YDR425W	1	0	3	0	0	0	0	0	0	0	0	0	0	0	0	0	0	0	0	0	4
YDR426C	0	0	1	0	0	0	0	0	0	0	0	0	0	0	0	0	0	0	0	0	1
YDR427W	3	0	129	8	0	0	6	0	2	0	0	0	37	2	0	0	14	0	3	3	207
YDR428C	8	0	14	0	0	0	2	0	0	0	2	0	4	0	0	1	5	1	1	0	38
YDR429C	0	0	49	25	0	0	2	0	3	0	1	0	20	5	0	0	11	0	0	0	116
YDR430C	1	0	4	6	0	0	1	0	0	0	0	0	0	1	0	0	0	1	2	0	16
YDR431W	0	0	0	0	0	0	0	0	0	0	0	0	0	0	0	0	0	0	0	0	0
YDR432W	1	0	32	12	0	0	0	0	0	1	0	0	2	5	0	0	0	0	0	4	57
YDR433W	0	0	1	6	0	0	1	0	0	1	0	0	0	4	0	0	0	0	0	4	17
YDR434W	35	1	0	2	0	0	1	0	0	0	2	3	0	0	1	0	2	0	0	0	47
YDR435C	1	0	43	9	0	0	2	0	0	0	0	1	13	2	0	0	4	0	0	0	75
YDR436W	0	0	0	3	0	0	0	0	0	0	0	0	0	0	0	0	0	0	1	0	4
YDR437W	2	0	0	0	0	0	0	0	1	0	0	0	0	0	0	0	0	0	0	0	3
YDR438W	5	0	13	1	0	0	0	0	1	0	0	2	0	0	0	0	0	0	1	1	24
YDR439W	58	0	6	2	0	0	1	0	0	0	4	1	2	2	0	0	12	0	0	0	88
YDR440W	1	2	1	4	0	0	0	0	0	0	0	1	1	0	0	0	0	0	0	1	11
YDR441C	36	0	1	21	0	0	0	2	0	0	24	0	0	40	0	0	3	0	0	0	127
YDR442W	0	0	0	0	0	0	0	0	0	0	0	0	0	0	0	0	0	0	0	0	0
YDR443C	10	0	5	7	0	0	0	0	0	0	0	0	0	0	0	0	0	0	3	0	25
YDR444W	2	0	0	7	0	0	0	0	1	1	0	0	0	4	0	0	0	0	0	0	15
YDR445C	0	0	0	0	0	0	0	0	0	0	0	0	0	0	0	0	0	0	0	0	0
YDR446W	1	0	0	0	0	0	0	0	0	0	0	0	0	1	0	0	0	0	0	0	2
YDR447C	2	1	169	45	0	0	168	2	1	0	18	1	571	577	0	0	48	0	0	0	1603
YDR448W	4	0	9	3	0	0	0	0	0	0	1	0	2	0	0	0	0	0	0	0	19
YDR449C	4	0	33	1	0	0	0	0	0	0	0	0	1	0	0	0	1	2	0	0	42
YDR450W	1	0	95	4	0	0	122	0	0	0	5	0	375	8	0	0	23	0	0	2	635
YDR451C	2	0	16	4	0	0	0	0	0	0	1	0	1	0	0	0	1	0	0	0	25
YDR452W	21	0	1	22	0	0	0	0	2	0	5	0	0	29	0	0	4	0	4	1	89
YDR453C	3	0	2	4	0	0	3	0	0	0	2	0	1	8	0	0	2	0	0	0	25
YDR454C	5	0	25	3	0	0	12	6	0	0	2	0	86	11	0	0	3	4	0	0	157
YDR455C	0	0	0	0	0	0	0	0	0	0	0	0	0	0	0	0	0	0	0	0	0
YDR456W	1	0	11	10	0	0	3	0	1	0	0	0	2	0	0	0	4	0	1	1	34
YDR457W	2	0	0	18	0	0	0	0	1	0	0	0	0	1	0	0	2	0	1	1	26
YDR458C	1	0	9	3	0	0	0	0	3	0	1	0	27	4	0	0	1	0	0	0	49
YDR459C	15	0	11	2	0	0	0	0	0	0	1	0	0	2	0	0	4	2	0	0	37
YDR460W	63	0	1	3	0	0	5	0	0	0	9	0	0	2	0	0	5	0	0	1	89
YDR461C-A	0	0	2	0	0	0	0	0	0	0	0	1	8	0	0	0	0	0	0	0	11
YDR461W	1	0	9	0	0	0	14	2	0	0	13	0	54	0	0	0	1	0	0	0	94
YDR462W	13	0	134	1	0	0	151	0	1	2	45	0	649	26	0	0	34	1	0	1	1058
YDR463W	3	0	24	17	0	0	0	0	0	0	0	0	2	5	0	0	0	0	3	0	54
YDR464C-A	0	0	0	0	0	0	0	0	0	0	0	0	0	0	0	0	0	0	0	0	0
YDR464W	29	0	2	13	0	0	1	0	4	0	3	0	0	13	0	0	0	0	15	0	80
YDR465C	4	0	21	3	0	0	0	0	0	0	0	0	0	1	0	0	0	0	0	0	29
YDR466W	0	0	0	7	0	0	0	0	0	0	0	0	0	2	1	0	1	0	1	0	12
YDR467C	0	0	0	0	0	3	0	4	0	0	0	0	0	0	0	0	0	1	0	0	8
YDR468C	89	0	15	4	0	0	6	0	2	0	61	0	7	5	0	0	1	0	2	0	192
YDR469W	1	0	24	1	0	0	7	0	0	4	3	0	46	3	0	0	0	0	0	2	91
YDR470C	10	0	2	9	0	0	0	0	0	0	0	0	0	1	0	0	1	0	0	0	23
YDR471W	2	0	92	1	0	0	54	0	0	3	9	0	358	16	0	0	17	0	0	3	555
YDR472W	43	0	13	2	0	0	1	0	0	0	7	0	4	1	1	0	7	0	1	0	80
YDR473C	9	0	2	4	0	0	0	0	3	0	0	0	25	4	0	0	0	0	1	0	48
YDR475C	0	0	1	8	0	0	0	0	0	0	0	0	1	1	0	0	1	1	0	0	13
YDR476C	3	0	106	10	0	0	0	0	0	0	0	0	52	6	0	0	1	0	0	0	178
YDR477W	1	0	1	3	0	0	0	0	0	0	0	0	0	1	2	0	0	0	1	0	9
YDR478W	1	0	22	3	0	0	5	0	3	0	0	0	15	1	0	0	1	0	1	0	52
YDR479C	1	0	31	13	0	0	0	0	1	0	0	0	4	1	0	0	4	5	2	0	62
YDR480W	1	0	0	0	0	1	0	0	0	0	0	0	0	0	0	0	0	0	0	0	2
YDR481C	1	0	9	2	0	3	0	1	1	0	0	0	0	0	0	0	0	3	1	0	21
YDR482C	18	0	6	10	0	0	10	0	0	0	9	0	20	32	0	0	5	0	0	0	110
YDR483W	6	0	89	9	0	0	2	0	0	0	0	0	6	2	0	0	9	0	0	1	124
YDR484W	1	0	4	2	0	0	0	0	0	0	0	0	1	1	0	0	0	0	1	0	10
YDR485C	1	0	31	4	0	6	0	0	31	0	18	0	95	3	0	7	0	0	10	0	206
YDR486C	4	0	150	7	0	1	41	0	0	0	4	0	93	14	0	0	35	1	0	0	350
YDR487C	75	0	47	3	0	0	23	0	1	0	79	0	64	3	0	0	16	0	0	0	311
YDR488C	0	0	5	13	0	0	0	0	0	0	0	0	1	1	0	0	0	0	1	0	21
YDR489W	0	0	35	1	0	0	3	0	0	0	0	0	7	3	0	0	5	0	0	0	54
YDR490C	3	0	1	5	0	0	0	0	0	0	0	0	2	5	0	0	1	0	2	0	19
YDR491C	0	0	0	1	0	0	0	0	1	0	0	0	0	0	0	0	0	0	0	0	2
YDR492W	31	0	1	4	0	0	3	0	0	0	5	1	0	0	1	0	2	0	0	1	49
YDR493W	62	0	9	0	0	0	98	0	0	2	322	0	26	7	0	1	20	0	0	1	548
YDR494W	23	0	177	12	0	0	13	0	1	1	2	0	69	5	1	0	16	0	0	12	332
YDR495C	0	0	0	1	0	0	0	0	0	0	0	0	0	0	0	0	0	0	0	0	1
YDR496C	1	0	7	1	0	0	0	0	0	0	0	0	0	2	0	0	1	0	2	0	14
YDR497C	8	0	0	2	0	0	0	0	0	0	0	0	3	0	0	0	2	0	0	0	15
YDR498C	2	0	42	3	0	0	1	1	0	0	0	0	3	1	0	0	1	7	0	0	61
YDR499W	0	0	0	1	0	0	0	0	2	0	0	0	0	2	0	0	0	0	3	0	8
YDR500C	0	0	2	3	0	0	10	7	0	0	1	2	6	47	0	0	0	2	0	0	80
YDR501W	4	0	2	0	0	0	0	0	0	0	0	0	0	4	0	0	1	0	0	0	11
YDR502C	0	0	6	8	0	0	0	0	0	0	0	0	0	0	0	0	0	0	0	0	14
YDR503C	1	0	29	0	0	0	2	0	0	0	0	0	9	0	0	0	6	0	0	0	47
YDR504C	0	0	0	0	0	0	0	0	1	0	0	0	0	1	0	0	0	0	0	0	2
YDR505C	4	0	0	9	0	15	0	0	0	0	10	0	0	2	0	1	0	0	3	0	44
YDR506C	0	0	1	7	0	0	0	0	1	0	0	0	0	4	0	0	0	0	0	0	13
YDR507C	0	0	0	16	0	0	1	0	1	0	0	0	0	6	0	0	2	0	1	0	27
YDR508C	0	0	10	18	0	0	0	2	0	0	0	0	0	8	0	0	0	0	0	0	38
YDR509W	0	0	0	0	0	0	0	0	0	0	0	0	0	0	0	0	0	0	0	0	0
YDR510C-A	0	0	0	0	0	0	0	0	0	0	0	0	0	0	0	0	0	0	0	0	0
YDR510W	16	0	87	1	0	0	132	0	1	0	78	2	557	20	3	0	24	0	0	0	921
YDR511W	0	0	19	6	0	0	13	0	1	0	4	0	74	13	1	0	1	0	0	0	132
YDR512C	0	0	0	31	0	0	46	6	0	0	0	0	0	249	0	0	4	0	0	0	336
YDR513W	2	0	5	5	0	0	7	0	0	0	0	0	28	7	0	0	5	0	0	1	60
YDR514C	2	0	3	1	0	0	0	0	0	0	0	0	0	0	0	0	2	0	0	0	8
YDR515W	0	0	1	2	0	0	0	0	0	0	0	0	0	2	0	0	0	0	2	0	7
YDR516C	7	0	20	6	0	1	0	0	0	0	0	0	1	1	0	0	4	0	0	0	40
YDR517W	131	0	11	4	0	0	4	0	1	0	9	0	4	5	0	0	21	0	2	2	194
YDR518W	0	0	11	3	0	0	0	0	0	0	0	0	0	1	0	0	0	0	0	2	17
YDR519W	21	0	49	2	0	0	3	0	0	0	2	0	49	4	2	0	0	0	0	0	132
YDR520C	1	0	1	2	0	0	0	0	0	0	0	0	0	0	0	0	1	0	0	0	5
YDR521W	0	0	0	0	0	0	0	0	0	0	0	0	0	0	0	0	0	0	0	0	0
YDR522C	0	0	0	0	0	0	1	0	0	0	0	0	0	1	0	0	0	0	0	0	2
YDR523C	0	0	0	4	0	0	0	0	0	0	0	0	0	0	0	0	0	1	0	0	5
YDR524C-A	0	1	1	1	0	0	0	0	0	0	0	0	3	0	0	0	0	0	0	0	6
YDR524C-B	8	1	212	5	0	0	94	15	4	0	42	7	1102	28	0	0	9	3	0	0	1530
YDR524C	30	0	1	1	0	0	0	0	1	0	2	0	2	2	0	0	1	0	0	0	40
YDR524W-C	0	0	0	2	0	0	0	1	0	1	0	0	0	1	0	0	0	0	0	0	5
YDR525W-A	29	0	73	4	0	0	4	0	0	0	71	0	340	30	0	0	1	0	0	0	552
YDR525W	0	0	0	0	0	2	0	0	0	0	1	0	0	0	0	2	0	0	0	0	5
YDR526C	0	0	0	0	0	0	2	0	0	0	0	0	0	0	0	0	5	0	0	0	7
YDR527W	3	0	4	15	0	161	0	0	0	0	3	0	2	4	1	44	2	0	0	0	239
YDR528W	0	0	0	0	0	0	0	0	0	0	0	0	0	0	0	0	0	0	0	0	0
YDR529C	5	0	160	7	0	1	66	126	2	0	24	1	845	68	0	1	13	25	1	0	1345
YDR530C	10	0	21	11	0	0	0	0	0	0	0	0	4	5	0	0	8	4	0	0	63
YDR531W	13	0	41	0	0	0	1	0	0	0	2	0	6	1	0	0	7	0	2	3	76
YDR532C	4	0	30	21	0	0	0	2	0	0	0	0	8	6	0	0	0	3	0	0	74
YDR533C	1	0	9	12	0	0	3	0	0	0	0	0	4	8	0	0	1	11	1	0	50
YDR535C	0	0	1	0	0	0	0	0	0	0	0	0	0	0	0	0	0	0	0	0	1
YDR536W	1	0	9	5	0	0	0	0	0	0	0	0	0	0	0	1	1	0	0	0	17
YDR537C	0	0	0	0	0	0	0	0	0	0	0	0	0	0	0	0	0	0	0	0	0
YDR538W	3	0	0	0	0	0	0	0	0	0	0	0	0	0	0	0	0	0	0	0	3
YDR539W	0	0	2	1	0	0	0	0	0	0	0	1	0	0	0	0	0	0	0	0	4
YDR540C	1	0	0	0	0	0	0	0	0	0	0	0	0	0	0	0	0	0	1	0	2
YDR541C	0	0	0	0	0	0	1	0	0	0	0	0	0	0	0	0	0	0	0	0	1
YDR545C-A	0	0	0	0	0	0	0	0	0	0	0	0	0	0	0	0	0	0	0	0	0
YEL001C	7	0	70	5	0	0	2	0	0	0	4	1	18	5	0	0	15	0	0	0	127
YEL002C	13	0	73	2	0	0	3	1	0	0	1	0	7	1	0	0	6	7	0	0	114
YEL003W	0	0	9	11	0	1	23	0	1	4	1	0	97	131	1	1	1	0	1	0	282
YEL004W	12	0	33	4	0	0	5	0	0	0	2	0	1	4	2	0	5	0	0	0	68
YEL005C	2	0	37	4	0	0	2	1	0	0	1	0	7	2	0	0	4	1	0	0	61
YEL006W	10	0	91	8	0	0	1	0	0	1	1	0	19	6	0	0	2	0	0	0	139
YEL007W	0	0	1	2	0	0	0	0	0	0	0	0	0	0	0	0	0	0	0	0	3
YEL008C-A	0	0	1	0	0	0	0	0	0	0	1	0	0	0	0	0	0	0	0	0	2
YEL008W	0	2	0	8	0	0	0	0	0	0	0	0	0	4	2	0	0	0	0	0	16
YEL009C-A	0	1	0	0	0	0	0	0	0	0	0	0	0	0	0	0	0	0	0	0	1
YEL009C	0	0	0	9	0	3	10	2	0	0	0	0	1	5	0	0	23	2	0	0	55
YEL010W	0	0	0	0	0	0	0	0	0	0	0	0	0	0	0	0	0	0	0	0	0
YEL011W	0	0	2	26	0	0	1	0	0	0	0	0	0	12	0	0	3	0	0	2	46
YEL012W	46	0	26	12	0	0	3	0	0	0	22	0	13	6	0	0	3	0	0	0	131
YEL013W	0	0	0	2	0	2	0	0	0	0	0	0	0	0	0	0	0	0	0	0	4
YEL014C	0	0	1	0	0	0	0	0	0	0	0	0	0	0	0	0	0	0	0	0	1
YEL015W	1	0	22	2	0	0	1	0	0	0	0	0	1	0	1	0	1	0	0	2	31
YEL016C	0	0	0	3	0	0	0	0	0	0	0	0	0	1	0	0	0	0	1	0	5
YEL017C-A	3	0	145	6	0	0	5	0	0	0	11	0	233	5	0	0	0	0	0	0	408
YEL017W	0	0	15	6	0	0	1	0	0	0	0	0	0	1	0	0	3	0	1	1	28
YEL018C-A	0	0	0	0	0	0	0	0	0	0	0	0	0	0	0	0	0	0	0	0	0
YEL018W	2	0	24	5	0	0	1	0	6	0	0	0	14	3	0	0	2	0	1	0	58
YEL019C	0	0	4	1	0	0	0	0	0	0	0	0	1	0	0	0	0	0	0	0	6
YEL020C-B	1	0	0	0	0	5	0	0	0	0	0	0	0	0	0	0	0	1	0	0	7
YEL020C	0	0	0	0	0	0	0	0	0	0	0	0	0	0	0	0	0	0	0	0	0
YEL020W-A	4	0	34	0	0	0	107	0	0	11	39	0	481	12	1	0	21	0	0	3	713
YEL021W	1	0	34	5	0	0	0	0	1	2	36	0	326	9	1	0	0	0	0	0	415
YEL022W	4	0	0	3	0	0	1	0	0	0	2	0	0	2	0	0	1	0	1	0	14
YEL023C	0	0	0	1	0	0	0	0	0	0	0	0	0	1	0	0	0	0	0	0	2
YEL024W	160	0	199	15	0	0	0	0	2	1	46	1	167	7	0	0	0	0	0	0	598
YEL025C	1	0	0	6	0	0	0	0	0	0	0	0	0	2	0	0	0	0	5	0	14
YEL026W	23	0	1	0	0	0	5	0	0	2	78	0	5	3	0	0	6	0	0	2	125
YEL027W	121	0	32	3	1	0	0	0	5	0	26	0	159	5	0	0	0	0	0	0	352
YEL028W	0	0	0	1	0	2	1	2	0	0	0	0	0	0	0	0	1	0	2	2	11
YEL029C	17	0	2	1	0	0	2	0	0	0	1	0	1	0	0	0	4	1	0	0	29
YEL030C-A	1	0	0	0	0	0	0	0	0	0	0	0	0	0	0	0	0	0	0	0	1
YEL030W	0	0	0	11	0	0	0	0	0	0	0	0	0	4	1	0	0	0	0	0	16
YEL031W	0	0	3	3	0	0	0	0	1	0	0	0	0	1	1	0	1	0	2	1	13
YEL032C-A	0	0	0	0	0	0	0	0	0	0	0	0	0	0	0	0	0	0	0	0	0
YEL032W	1	0	0	7	0	0	1	0	1	0	0	0	0	1	0	0	2	0	0	0	13
YEL034C-A	2	0	0	0	0	1	0	0	0	0	0	0	0	0	0	0	0	0	2	0	5
YEL034W	44	0	127	11	1	0	3	0	1	37	18	0	210	35	3	0	4	1	0	13	508
YEL035C	0	0	0	0	0	0	0	0	0	0	0	0	0	0	0	0	0	0	0	0	0
YEL036C	29	0	0	7	0	0	2	0	1	0	0	0	0	2	0	0	2	0	0	0	43
YEL037C	26	0	0	10	0	0	3	0	0	0	5	0	0	3	0	0	5	0	0	0	52
YEL038W	4	0	39	4	0	0	3	0	3	4	3	0	19	6	0	0	3	0	0	4	92
YEL039C	1	0	0	0	0	0	2	0	0	0	4	0	0	0	0	0	0	0	0	0	7
YEL040W	0	0	14	6	0	0	0	0	0	1	0	0	1	5	0	0	1	0	0	0	28
YEL041W	2	0	0	1	0	0	0	0	0	0	0	0	0	0	0	0	0	0	0	0	3
YEL042W	13	0	0	6	0	0	1	0	0	0	1	0	0	0	0	0	5	0	0	0	26
YEL043W	0	0	0	5	0	0	0	0	0	0	0	0	0	4	0	0	0	0	0	0	9
YEL044W	18	0	27	11	0	0	13	0	1	40	19	0	78	29	0	0	4	0	1	12	253
YEL045C	0	3	0	0	0	0	0	0	0	0	0	0	0	0	0	0	0	0	0	0	3
YEL046C	31	1	4	5	0	0	0	0	0	0	0	0	0	1	0	0	3	0	2	0	47
YEL047C	1	0	3	3	0	0	0	0	0	0	2	0	0	2	0	0	0	0	0	0	11
YEL048C	2	0	1	0	0	0	0	0	0	0	0	0	0	0	0	0	0	0	0	0	3
YEL049W	0	0	1	0	0	0	0	0	0	0	0	0	2	1	0	0	0	0	0	0	4
YEL050C	30	0	71	6	0	0	1	0	0	0	1	0	13	2	0	0	3	0	0	0	127
YEL050W-A	0	0	0	0	0	0	0	0	0	0	0	0	1	0	0	0	0	0	0	0	1
YEL051W	53	0	78	2	0	0	16	1	0	0	3	0	44	2	0	0	21	0	0	1	221
YEL052W	2	0	61	21	7	0	0	0	29	21	0	0	17	38	39	0	4	0	2	27	268
YEL053C	1	0	0	2	0	0	0	0	0	0	0	0	0	0	0	0	0	0	0	0	3
YEL053W-A	2	0	0	1	0	0	0	0	0	0	0	0	0	1	0	0	0	0	0	0	4
YEL054C	8	0	146	3	0	0	26	0	1	0	8	0	161	7	0	0	13	0	0	0	373
YEL055C	2	0	2	6	0	0	0	0	1	0	0	0	0	0	0	0	0	0	2	0	13
YEL056W	1	0	14	2	0	0	2	0	0	0	0	0	2	1	0	0	1	0	0	1	24
YEL057C	5	0	0	6	0	0	0	0	0	0	2	0	1	2	0	0	0	0	0	0	16
YEL058W	1	0	66	6	0	0	0	0	0	1	1	0	4	1	0	1	1	0	0	1	83
YEL059C-A	16	1	2	0	0	0	9	17	0	0	54	0	46	1	0	0	1	3	1	0	151
YEL059W	1	0	0	0	0	0	0	0	0	0	2	0	0	0	0	0	0	0	0	0	3
YEL060C	3	0	11	25	0	0	0	1	0	0	0	1	0	11	0	0	1	2	2	0	57
YEL061C	2	0	0	6	0	0	1	0	0	0	2	0	0	1	0	0	0	0	0	0	12
YEL062W	0	0	5	1	0	0	0	0	0	0	0	0	3	1	0	0	0	0	2	0	12
YEL063C	0	0	0	6	0	3	0	0	0	0	0	0	0	0	0	0	0	0	1	0	10
YEL064C	2	0	4	7	0	0	0	0	0	0	0	0	0	0	0	0	1	0	0	0	14
YEL065W	1	0	12	1	0	0	0	0	0	0	0	0	2	1	0	0	2	0	1	1	21
YEL066W	0	0	4	107	0	0	102	0	0	15	0	0	13	391	0	0	31	0	0	5	668
YEL067C	0	1	0	55	0	0	0	1	0	0	0	0	0	10	0	0	0	0	0	0	67
YEL068C	0	0	6	2	0	0	3	0	0	0	0	0	10	0	0	0	5	0	0	0	26
YEL069C	0	0	1	0	0	0	0	0	0	0	0	0	0	0	0	0	0	0	0	0	1
YEL070W	0	0	0	1	0	0	0	0	0	0	0	0	1	0	0	0	2	0	0	0	4
YEL071W	4	0	61	7	0	0	3	0	0	0	0	0	9	4	1	0	3	0	0	1	93
YEL072W	8	0	1	2	0	0	0	0	1	0	2	0	1	1	0	0	0	0	0	0	16
YEL073C	1	0	1	0	0	0	0	0	0	0	0	0	0	0	0	0	0	0	0	0	2
YEL077W-A	0	0	0	0	0	0	0	0	0	0	0	0	0	0	0	0	0	0	0	0	0
YER001W	0	1	0	10	0	0	1	1	0	0	1	1	0	0	0	0	4	0	0	0	19
YER002W	94	0	93	7	0	0	25	1	15	0	14	0	199	9	0	0	29	1	5	3	495
YER003C	0	0	54	7	0	0	2	0	0	0	0	0	6	4	0	0	7	7	0	0	87
YER004W	4	0	318	11	1	0	3	0	0	0	2	0	174	11	1	0	0	0	0	0	525
YER005W	1	0	3	9	0	56	0	0	1	0	2	0	0	0	0	47	1	0	1	0	121
YER006C-A	0	0	0	0	0	0	0	0	0	0	0	0	0	0	0	0	0	0	0	0	0
YER006W	3	0	60	14	0	0	0	0	1	1	0	0	5	1	0	0	2	0	0	7	94
YER007C-A	0	1	30	9	0	0	3	1	0	0	1	0	40	36	0	0	2	0	0	0	123
YER007W	1	0	3	4	0	0	0	0	1	0	0	0	0	0	0	0	1	0	0	0	10
YER008C	2	0	2	4	0	0	0	0	1	0	0	0	0	1	0	0	0	0	0	0	10
YER009W	10	0	113	3	0	0	22	0	19	1	7	0	316	8	0	0	10	0	1	0	510
YER010C	1	0	10	2	0	0	0	1	0	0	0	0	4	0	0	0	2	2	1	0	23
YER012W	98	0	15	2	0	0	11	0	0	0	69	0	30	7	0	0	10	0	0	0	242
YER013W	1	0	1	1	0	0	0	0	0	0	0	0	0	2	0	0	0	0	1	0	6
YER014C-A	0	0	0	0	0	0	1	0	0	0	0	0	0	0	0	0	0	0	0	0	1
YER014W	2	0	20	5	0	0	0	0	0	0	0	0	2	0	0	0	0	0	0	7	36
YER015W	0	0	1	6	0	0	0	0	0	0	0	0	0	1	0	0	0	0	0	0	8
YER016W	0	0	35	1	0	0	2	0	0	0	1	0	0	1	0	0	0	0	0	0	40
YER018C	1	2	8	0	0	1	0	0	0	0	0	0	2	1	0	0	1	0	0	0	16
YER019C-A	22	0	33	0	0	0	25	116	1	0	83	0	295	9	0	0	1	22	0	0	607
YER019W	1	0	0	41	0	0	2	0	1	0	0	0	0	2	0	0	6	0	1	0	54
YER021W	9	0	28	11	0	0	0	0	0	0	0	0	1	6	0	0	0	0	1	0	56
YER022W	0	0	6	8	0	0	0	0	0	0	0	0	0	1	0	0	2	0	0	0	17
YER023C-A	4	0	0	1	0	0	0	0	0	0	0	0	0	0	0	0	0	0	0	0	5
YER023W	1	0	133	1	0	0	28	0	8	0	0	0	55	5	1	0	17	0	0	7	256
YER024W	0	0	13	42	0	0	9	0	2	0	1	0	1	30	2	0	4	0	2	0	106
YER025W	7	0	49	8	0	0	0	0	1	0	0	0	6	4	0	0	0	0	0	0	75
YER026C	19	0	90	13	0	0	20	0	0	0	10	0	58	17	0	0	22	1	0	0	250
YER027C	50	0	5	2	0	0	0	0	0	0	1	0	0	1	0	0	1	2	0	0	62
YER028C	0	0	0	6	0	0	0	0	0	0	0	0	0	2	0	0	0	0	0	0	8
YER029C	85	0	5	2	0	0	18	47	7	0	20	0	185	4	0	0	6	22	0	0	401
YER030W	15	0	153	17	0	0	224	0	3	0	41	0	862	99	0	0	36	0	2	8	1460
YER031C	21	0	107	4	0	0	8	0	0	0	8	0	22	0	0	0	9	0	1	0	180
YER032W	0	0	0	5	0	0	0	0	0	0	0	0	1	5	1	0	0	0	0	1	13
YER033C	1	0	12	11	0	0	0	0	1	0	0	0	0	0	0	0	0	0	9	0	34
YER034W	1	0	42	6	0	0	0	0	0	0	0	0	22	4	0	0	0	0	0	0	75
YER035W	35	0	32	13	0	2	24	3	3	0	20	0	29	26	0	3	15	3	1	0	209
YER036C	1	0	32	2	0	0	0	0	0	0	0	0	4	0	0	0	2	0	0	0	41
YER037W	14	0	0	1	0	0	0	0	0	0	2	0	1	0	0	0	0	0	0	0	18
YER038C	0	1	3	2	0	0	0	0	0	0	0	0	0	2	0	0	0	0	0	0	8
YER038W-A	0	0	0	0	0	0	0	0	0	0	0	0	0	0	0	0	0	0	0	0	0
YER039C-A	0	0	20	2	0	0	0	0	0	0	1	0	2	0	0	0	0	0	0	0	25
YER039C	0	0	1	1	0	0	0	0	0	0	0	0	0	0	0	0	0	0	0	0	2
YER040W	0	0	0	5	0	0	0	0	0	0	0	0	0	1	0	0	0	0	0	0	6
YER041W	1	0	1	5	0	0	0	0	0	0	0	0	0	1	0	0	0	0	0	0	8
YER042W	34	0	21	2	0	0	8	0	0	3	21	0	25	3	0	0	7	0	0	4	128
YER043C	2	0	56	10	0	0	0	0	0	0	1	1	3	2	0	0	0	1	0	0	76
YER044C-A	0	1	0	1	0	0	0	0	0	0	0	0	0	0	0	0	0	0	0	0	2
YER044C	42	0	42	0	0	0	82	1	0	0	94	0	125	9	0	1	22	1	0	0	419
YER045C	0	0	0	5	0	0	0	0	0	0	0	0	0	1	0	0	1	0	0	0	7
YER046W-A	0	0	0	0	0	0	0	0	0	0	0	0	0	0	0	0	0	0	0	0	0
YER046W	2	0	2	0	0	0	2	1	0	6	6	0	23	3	0	0	1	1	0	3	50
YER047C	0	0	0	6	0	0	0	0	0	0	0	0	0	0	0	0	0	0	1	0	7
YER048C	64	0	4	24	0	1	2	0	0	0	10	1	3	11	0	0	5	10	0	0	135
YER048W-A	126	0	5	2	0	0	0	0	0	0	349	1	16	6	0	0	1	0	0	0	506
YER049W	1	0	4	3	0	0	0	0	0	0	0	0	0	0	0	0	0	0	0	0	8
YER050C	11	0	36	0	0	0	23	0	0	0	17	0	116	7	0	0	3	0	0	0	213
YER051W	0	0	12	0	0	0	0	0	0	0	0	0	1	1	0	0	0	0	2	0	16
YER052C	12	0	0	2	0	0	0	0	0	0	0	0	0	0	0	0	11	0	0	0	25
YER053C-A	18	0	99	0	0	1	18	1	0	0	84	1	688	3	0	0	0	0	0	0	913
YER053C	264	0	6	7	0	1	28	0	39	0	199	1	3	12	0	0	54	0	10	0	624
YER054C	0	0	0	5	0	4	0	0	0	0	0	0	0	1	0	0	0	0	0	0	10
YER055C	25	0	8	1	0	0	2	0	0	0	2	0	0	0	0	0	10	0	0	0	48
YER056C-A	0	0	28	0	0	0	32	0	1	0	1	0	154	26	0	0	10	3	0	0	255
YER056C	1	0	0	1	0	0	0	0	0	0	2	0	0	2	0	0	0	0	1	0	7
YER057C	7	0	12	1	0	0	6	0	0	0	4	0	18	1	0	0	2	0	0	0	51
YER058W	0	0	51	3	0	0	60	0	1	0	6	0	291	28	0	0	16	0	0	1	457
YER059W	16	0	0	1	0	0	1	0	0	0	0	0	0	3	0	0	2	0	0	3	26
YER060W-A	0	0	0	1	0	0	0	0	0	0	0	0	0	0	0	0	0	0	0	0	1
YER060W	3	0	0	2	0	0	0	0	0	0	0	0	0	0	0	0	0	0	0	0	5
YER061C	0	0	41	3	0	0	0	3	0	0	0	0	3	2	0	0	2	5	0	0	59
YER062C	42	0	17	0	0	0	4	0	0	0	10	0	12	3	0	0	3	0	0	0	91
YER063W	18	0	84	7	0	0	14	0	1	0	6	0	61	2	3	0	17	0	0	0	213
YER064C	7	0	4	11	0	0	0	0	0	0	1	0	2	1	0	0	0	0	0	0	26
YER065C	16	0	161	25	0	0	21	1	46	0	3	1	34	85	0	0	44	0	39	0	476
YER066C-A	0	0	2	1	0	0	0	0	0	0	0	0	1	0	0	0	0	0	0	0	4
YER066W	0	0	0	0	0	0	0	0	0	0	0	0	0	0	0	0	5	0	0	0	5
YER067C-A	0	0	0	0	0	0	0	0	0	0	0	0	0	0	0	0	0	0	0	0	0
YER067W	79	0	10	3	0	0	73	0	0	0	127	0	51	22	1	0	24	0	0	0	390
YER068C-A	0	0	0	0	0	0	0	0	0	0	0	0	0	0	0	0	0	0	0	0	0
YER068W	5	0	0	4	0	0	0	0	0	0	2	0	0	1	0	0	4	0	0	1	17
YER069W	1	0	0	5	0	0	0	0	0	0	0	0	0	1	0	0	0	0	0	0	7
YER070W	0	0	0	4	0	0	0	0	0	0	0	0	1	0	0	0	0	0	0	0	5
YER071C	0	0	27	6	0	0	5	4	1	0	1	0	101	28	0	0	1	0	0	0	174
YER072W	24	0	28	1	0	0	41	0	0	0	16	1	193	7	1	0	11	0	0	0	323
YER073W	12	0	2	8	0	1	0	0	0	0	1	0	1	0	0	0	4	0	0	0	29
YER074W-A	0	0	11	0	0	0	23	0	0	2	7	0	88	2	0	0	0	0	0	1	134
YER074W	5	1	24	25	0	0	21	0	1	0	1	0	23	88	0	0	8	0	0	0	197
YER075C	0	0	0	3	0	0	0	0	0	0	0	0	0	1	0	0	2	0	0	0	6
YER076C	7	0	1	3	0	0	0	0	0	0	0	0	0	1	0	0	1	0	0	0	13
YER076W-A	0	0	0	0	0	0	0	0	0	0	0	0	0	0	0	0	0	0	0	0	0
YER077C	0	0	0	6	0	0	0	0	0	0	0	0	2	0	0	0	1	1	0	0	10
YER078C	4	0	1	7	0	0	0	0	0	0	0	0	0	1	0	0	1	0	0	0	14
YER078W-A	0	4	0	1	0	0	0	0	0	0	0	0	0	0	1	0	0	0	0	0	6
YER079C-A	0	0	0	0	0	0	0	0	1	0	0	0	0	0	0	0	0	0	0	0	1
YER079W	54	0	25	4	0	0	12	0	10	0	81	0	57	4	0	0	7	0	3	0	257
YER080W	0	0	13	6	0	0	1	0	0	0	0	0	3	4	1	0	2	0	0	1	31
YER081W	0	0	2	4	0	0	0	5	0	0	0	0	1	0	0	0	0	1	0	0	13
YER082C	11	0	8	10	0	0	1	0	0	0	1	0	1	2	0	0	1	2	1	0	38
YER083C	1	0	92	4	0	0	0	12	0	0	1	0	25	6	0	0	0	19	0	0	160
YER084W-A	0	0	0	0	0	13	0	2	0	0	0	0	0	0	0	0	0	0	0	0	15
YER084W	0	0	0	4	0	0	4	0	0	0	0	0	0	88	4	1	0	0	0	0	101
YER085C	0	0	0	0	0	0	0	0	0	0	0	0	0	0	0	0	0	0	0	0	0
YER086W	6	0	41	0	0	0	3	0	0	1	0	0	4	1	0	0	0	0	0	7	63
YER087C-A	0	0	0	1	0	19	0	3	0	0	0	0	0	0	0	3	0	0	0	0	26
YER087C-B	2	0	15	0	0	0	0	0	0	0	3	0	42	3	0	0	0	0	0	0	65
YER087W	4	0	7	2	0	0	0	0	0	1	0	0	0	0	1	0	2	0	0	2	19
YER088C-A	0	0	0	0	0	0	0	0	3	0	0	0	0	1	0	0	0	0	2	0	6
YER088C	1	0	5	16	0	0	1	0	0	0	0	0	0	1	0	0	3	1	0	0	28
YER088W-B	0	0	0	1	0	0	0	0	0	0	0	0	0	0	0	0	0	1	0	0	2
YER089C	2	0	2	11	0	0	0	1	0	0	0	0	1	4	0	0	0	1	0	0	22
YER090C-A	0	0	0	0	0	0	0	0	0	0	0	0	0	0	0	0	0	0	0	0	0
YER090W	35	0	18	2	0	0	0	0	0	0	0	0	3	1	1	0	7	0	0	2	69
YER091C-A	0	0	0	0	0	0	2	1	0	0	0	0	0	2	0	0	0	0	0	0	5
YER091C	0	0	0	8	0	0	0	0	0	0	0	0	0	1	0	0	0	0	0	0	9
YER092W	0	0	66	1	0	0	20	0	0	0	5	0	351	36	1	0	3	0	0	0	483
YER093C-A	0	0	27	5	0	0	51	1	0	0	1	0	73	36	0	0	6	0	0	0	200
YER093C	0	0	1	9	0	0	1	0	0	0	2	0	2	1	0	0	0	0	0	0	16
YER094C	101	0	33	12	0	0	10	0	0	0	48	0	30	18	0	0	27	2	0	0	281
YER095W	4	0	46	11	0	0	4	0	1	0	0	0	4	3	0	0	2	0	2	3	80
YER096W	9	0	0	6	0	0	0	0	0	0	1	0	0	1	0	0	1	0	0	0	18
YER097W	0	0	0	2	1	0	0	0	0	0	0	0	0	0	0	0	0	0	0	0	3
YER098W	0	0	0	7	0	0	0	0	1	0	0	0	0	0	0	0	0	0	0	0	8
YER099C	4	0	13	7	0	0	0	0	0	0	0	0	1	3	0	0	4	4	0	0	36
YER100W	54	0	19	1	1	0	3	0	1	0	21	1	16	4	0	0	10	0	0	1	132
YER101C	3	0	30	1	0	0	0	0	0	0	0	0	2	1	0	0	4	0	0	0	41
YER102W	0	0	422	4	0	0	0	0	1	0	0	0	953	31	0	0	0	1	0	0	1412
YER103W	3	0	11	6	0	1	0	0	1	0	1	0	3	0	0	1	1	0	4	0	32
YER104W	2	0	42	1	0	0	0	0	0	0	0	0	12	1	1	0	0	0	0	0	59
YER105C	0	0	3	2	0	0	0	0	0	0	0	0	1	2	0	0	1	0	0	0	9
YER106W	0	0	0	0	0	0	0	0	0	0	0	0	0	0	0	0	0	0	0	0	0
YER107C	17	0	0	5	0	0	0	0	0	0	0	0	1	0	0	0	0	0	1	0	24
YER107W-A	0	0	0	0	0	0	0	0	0	0	0	0	0	0	0	0	0	0	0	0	0
YER109C	0	0	0	12	0	0	0	0	0	0	0	0	0	2	0	0	0	0	0	0	14
YER110C	2	0	0	7	0	0	0	0	1	0	2	0	1	1	0	0	0	0	0	0	14
YER111C	0	0	0	7	0	0	0	0	0	0	0	0	0	0	0	0	1	0	0	0	8
YER112W	39	0	6	2	0	0	8	0	0	0	31	0	21	1	0	0	4	0	0	2	114
YER113C	0	0	0	1	0	1	0	0	0	0	1	2	0	0	0	0	1	0	0	0	6
YER114C	0	0	0	5	0	0	0	0	0	0	0	1	1	2	0	0	0	0	0	0	9
YER115C	2	0	0	0	0	3	2	0	0	0	3	0	0	2	0	2	1	4	0	0	19
YER116C	42	7	7	5	0	0	0	0	12	0	18	2	1	6	0	0	0	0	1	0	101
YER117W	0	0	42	1	0	0	22	0	0	2	3	0	71	16	0	0	5	0	1	7	170
YER118C	17	0	1	2	0	0	1	0	0	0	4	0	3	0	0	0	7	0	0	0	35
YER119C-A	0	0	0	0	0	0	0	0	0	0	0	0	0	0	0	0	0	0	0	0	0
YER119C	3	0	43	6	0	0	1	0	0	0	0	0	2	0	0	0	10	0	0	0	65
YER120W	13	0	77	8	0	0	24	0	1	0	2	0	54	9	0	0	19	0	1	2	210
YER121W	5	0	4	0	0	0	5	0	0	0	10	0	23	0	0	0	0	0	0	0	47
YER123W	0	0	0	6	0	0	0	0	0	0	0	0	0	1	0	0	0	0	0	0	7
YER124C	1	0	5	6	0	0	0	0	0	0	0	0	0	0	0	0	0	0	1	0	13
YER125W	0	0	0	8	1	30	0	7	1	0	0	0	0	1	0	5	0	1	0	0	54
YER126C	26	0	100	4	0	0	3	0	0	0	9	0	34	2	0	0	11	1	0	0	190
YER127W	0	0	5	1	0	0	0	0	0	0	0	1	0	0	0	0	0	0	1	0	8
YER128W	1	0	42	1	0	0	16	0	0	0	1	0	32	6	1	0	7	0	1	0	108
YER129W	0	0	0	3	0	0	0	0	0	0	0	0	0	2	0	0	0	1	2	0	8
YER130C	20	0	1	1	0	0	0	0	1	0	3	0	1	0	0	0	0	0	0	0	27
YER131W	10	0	0	114	0	0	98	0	2	0	12	0	0	300	0	3	26	0	0	0	565
YER132C	0	0	0	4	0	0	0	0	0	0	0	0	0	4	0	0	0	0	1	0	9
YER133W-A	0	0	0	0	0	0	0	0	0	0	0	0	0	0	0	0	0	0	0	0	0
YER133W	43	0	29	5	1	0	0	0	0	0	12	2	18	4	0	0	0	0	0	0	114
YER134C	2	0	35	5	0	0	1	0	0	0	4	0	24	4	0	0	3	0	0	0	78
YER135C	0	0	1	2	0	0	0	0	0	0	1	0	1	1	0	0	0	0	0	0	6
YER136W	43	0	9	9	0	0	0	0	0	0	2	0	1	1	0	0	1	0	0	0	66
YER137C	2	0	7	0	0	0	0	0	0	0	0	0	4	0	0	0	1	0	0	0	14
YER137W-A	0	0	0	0	0	0	0	0	0	0	0	0	0	0	0	0	0	0	0	0	0
YER139C	57	0	0	0	0	0	0	0	0	0	14	0	2	2	0	0	0	0	0	0	75
YER140W	0	0	14	3	0	0	0	0	1	0	0	0	2	2	0	0	0	0	0	0	22
YER141W	1	0	35	4	0	0	0	0	0	0	0	0	5	0	0	0	0	0	0	0	45
YER142C	45	0	23	2	0	0	1	4	0	0	6	0	16	1	0	0	2	6	0	0	106
YER143W	2	0	56	9	0	0	0	0	0	0	0	0	3	2	0	0	10	0	0	0	82
YER144C	0	0	13	8	0	0	0	0	2	0	0	1	4	0	0	0	1	0	3	0	32
YER145C-A	0	1	0	0	0	2	0	0	0	0	0	1	0	0	0	2	0	0	0	0	6
YER145C	1	0	5	50	0	2	3	0	0	0	1	0	1	15	0	1	8	1	0	0	88
YER146W	1	0	13	0	0	0	7	0	0	0	2	0	31	4	0	0	2	0	0	0	60
YER147C-A	0	0	0	0	0	0	0	0	1	0	0	0	0	0	0	0	0	0	0	0	1
YER147C	5	0	15	16	0	0	0	2	1	0	0	0	0	8	0	0	4	4	0	0	55
YER148W-A	0	0	0	0	0	1	0	8	0	0	0	0	0	0	0	0	0	12	0	0	21
YER148W	3	0	0	2	0	0	2	0	1	1	4	0	1	3	0	0	0	0	1	1	19
YER149C	16	0	11	0	0	0	2	0	0	0	0	0	0	0	0	0	0	1	0	0	30
YER150W	0	0	68	0	0	0	26	1	1	1	2	0	83	0	0	0	10	0	0	0	192
YER151C	5	0	1	3	0	0	0	0	0	0	0	0	0	1	0	0	0	0	1	0	11
YER152C	0	0	24	41	0	0	2	2	3	0	0	0	1	13	0	0	0	10	0	0	96
YER152W-A	0	0	0	0	0	0	0	0	1	0	0	0	0	0	0	0	0	0	0	0	1
YER153C	0	0	2	0	0	0	0	0	1	0	0	0	0	1	0	0	0	0	0	0	4
YER154W	1	0	42	7	0	0	0	0	0	2	0	0	2	3	0	0	1	0	0	8	66
YER155C	0	0	2	3	0	0	1	0	0	0	0	0	0	2	0	0	3	0	1	0	12
YER156C	0	0	53	8	0	0	1	0	0	0	0	0	6	0	0	0	21	0	0	0	89
YER157W	0	0	0	10	0	2	0	0	0	0	0	0	0	0	0	0	2	0	0	1	15
YER158C	2	0	0	6	0	0	1	0	1	0	0	0	0	4	0	0	0	0	0	0	14
YER158W-A	0	1	0	0	0	0	0	2	0	0	0	0	0	0	0	0	0	1	0	0	4
YER159C	70	1	1	3	0	27	83	5	1	0	240	0	7	18	0	7	32	2	0	0	497
YER161C	7	0	42	2	0	0	0	0	5	0	5	0	13	3	0	0	0	0	0	0	77
YER162C	0	0	0	8	0	1	1	0	0	0	0	0	0	0	0	1	0	0	0	0	11
YER163C	3	0	17	4	0	0	4	4	0	0	0	0	3	6	0	0	4	5	0	0	50
YER164W	0	0	0	9	0	0	0	0	1	0	0	0	0	3	0	0	0	0	0	0	13
YER165C-A	0	0	0	0	0	0	0	0	0	0	0	0	0	0	0	0	0	0	0	0	0
YER165W	21	0	0	11	0	18	0	0	0	1	36	0	0	3	0	2	10	0	0	7	109
YER166W	0	0	0	10	0	0	0	1	1	0	0	0	0	8	0	0	0	0	4	0	24
YER167W	0	0	0	12	0	0	0	0	0	1	0	0	0	6	0	0	0	0	0	0	19
YER168C	1	0	16	3	0	0	2	0	0	0	0	0	1	0	0	0	0	0	0	0	23
YER169W	0	0	0	1	0	0	0	0	0	0	0	0	0	0	0	0	0	0	1	0	2
YER170W	4	0	102	9	0	0	0	0	0	0	1	0	18	6	1	0	0	0	0	0	141
YER171W	1	0	0	4	0	8	0	0	0	0	0	0	0	3	0	5	0	0	1	0	22
YER172C-A	0	0	0	0	0	0	0	0	0	0	0	0	0	0	0	0	0	0	0	0	0
YER172C	4	0	10	0	0	0	0	1	3	0	2	0	4	1	0	0	1	1	1	0	28
YER173W	0	0	2	13	0	0	0	0	3	0	0	0	0	11	0	0	0	0	1	0	30
YER174C	9	0	3	2	0	2	0	0	0	0	1	0	0	0	0	0	0	0	0	0	17
YER175C	0	0	17	8	0	0	0	0	0	0	0	0	1	4	0	0	6	0	0	0	36
YER175W-A	0	0	0	0	0	0	0	0	0	0	0	0	0	0	0	0	0	0	0	0	0
YER176W	0	0	14	8	0	0	0	0	3	0	1	0	3	2	0	0	1	0	2	0	34
YER177W	19	0	502	33	0	0	21	0	3	30	13	2	197	44	3	0	31	0	0	33	931
YER178W	4	0	142	10	0	0	9	1	0	2	0	0	13	7	10	0	31	0	0	3	232
YER179W	0	0	1	0	0	0	0	0	0	2	0	0	0	0	0	0	0	0	0	2	5
YER180C-A	2	0	13	1	0	0	0	0	0	0	1	0	1	0	0	0	0	0	0	0	18
YER180C	0	0	0	1	0	0	0	0	0	0	0	0	0	0	0	0	1	2	0	0	4
YER181C	0	0	0	0	0	0	0	0	0	0	0	0	0	0	0	1	0	0	0	0	1
YER182W	3	0	92	3	0	0	11	0	9	2	2	0	72	8	0	0	13	0	2	1	218
YER183C	0	0	10	2	0	0	0	0	0	0	0	0	5	3	0	0	0	0	0	0	20
YER184C	0	0	0	0	0	0	0	0	0	0	0	0	0	0	0	0	0	0	2	0	2
YER185W	1	0	0	4	0	1	0	0	0	0	0	0	0	0	0	0	0	0	0	1	7
YER186C	16	0	4	3	0	0	0	0	0	0	2	0	0	3	0	0	3	0	1	0	32
YER187W	0	0	0	0	3	0	1	0	0	0	0	0	0	1	6	0	1	0	0	0	12
YER188C-A	1	0	0	0	0	0	0	0	1	0	1	0	0	0	0	0	0	0	0	0	3
YER188W	1	0	2	0	0	0	0	0	0	0	0	0	0	0	0	0	0	0	0	0	3
YER190C-B	0	0	0	0	0	0	0	0	0	0	0	0	0	0	0	0	0	0	0	0	0
YFL001W	1	0	4	11	0	0	0	0	0	0	0	0	0	0	0	0	0	0	0	1	17
YFL002C	0	0	0	27	0	0	7	0	1	0	0	0	0	73	0	0	2	0	0	0	110
YFL003C	0	0	0	1	0	0	0	0	0	0	0	0	0	3	0	0	0	0	0	0	4
YFL004W	1	0	2	9	0	0	0	0	0	0	0	0	0	1	0	0	3	0	0	0	16
YFL005W	52	0	37	6	1	0	6	0	0	0	40	0	45	8	1	0	15	0	0	0	211
YFL007W	1	0	0	5	0	0	0	0	0	0	0	0	0	0	0	0	0	0	4	2	12
YFL008W	0	0	1	11	0	0	0	0	0	0	0	0	1	2	0	0	3	0	0	1	19
YFL009W	0	0	0	2	0	0	0	0	0	0	0	0	0	0	0	0	0	0	0	0	2
YFL010C	1	0	24	2	0	0	4	0	0	0	0	1	17	3	0	0	6	0	0	0	58
YFL011W	0	0	0	0	0	0	0	0	0	0	0	0	0	0	0	0	0	0	0	0	0
YFL012W-A	0	0	0	0	0	0	0	0	0	0	0	0	0	0	0	0	0	0	0	0	0
YFL012W	0	0	0	0	0	0	0	0	0	0	0	0	0	0	0	0	0	0	0	0	0
YFL013C	0	1	1	5	0	0	2	0	0	0	0	0	0	6	0	0	0	0	0	0	15
YFL013W-A	0	0	0	0	0	144	0	6	0	0	7	0	0	1	0	41	0	5	1	0	205
YFL014W	27	0	116	4	0	10	37	0	0	1	60	0	308	31	3	6	6	0	1	0	610
YFL015C	1	0	0	0	0	0	0	0	0	0	1	0	0	0	0	0	0	0	0	0	2
YFL015W-A	0	0	0	0	0	0	0	0	0	0	0	2	0	1	0	0	0	0	0	0	3
YFL016C	7	0	12	17	0	0	0	1	0	0	2	0	1	35	0	0	0	1	0	0	76
YFL017C	1	0	11	7	0	1	2	0	0	0	0	0	9	6	0	6	1	1	0	0	45
YFL017W-A	0	0	2	0	0	0	0	0	0	0	0	0	5	0	0	0	0	0	0	0	7
YFL018C	35	0	36	15	0	0	4	1	0	0	0	0	6	6	0	0	3	2	0	0	108
YFL019C	0	0	2	0	0	0	0	0	0	0	0	0	0	0	0	0	0	0	0	0	2
YFL021C-A	0	0	0	3	0	0	0	0	0	0	1	0	0	3	0	0	0	1	0	0	8
YFL021W	0	0	2	52	0	1	5	0	5	6	3	0	0	17	0	0	4	0	0	10	105
YFL022C	18	0	16	5	0	2	1	0	1	0	1	0	0	2	0	0	3	0	0	0	49
YFL023W	0	0	3	3	0	1	0	0	0	0	0	0	0	3	0	1	0	0	0	0	11
YFL024C	0	0	0	8	0	0	0	0	0	0	0	0	0	7	0	0	0	0	1	0	16
YFL025C	1	0	0	3	0	0	0	0	0	0	0	0	0	1	0	0	0	0	1	0	6
YFL026W	2	0	66	6	0	0	1	0	1	0	1	0	11	2	0	0	10	0	3	1	104
YFL027C	0	0	12	2	0	0	0	0	0	0	0	0	0	0	0	0	2	0	0	0	16
YFL028C	0	0	27	3	0	0	1	2	1	0	0	0	9	2	0	0	0	5	0	0	50
YFL029C	0	0	3	2	0	0	0	0	0	0	0	0	0	0	0	0	0	0	0	0	5
YFL030W	0	0	27	0	0	0	0	0	0	0	0	0	2	0	0	0	2	0	0	0	31
YFL031C-A	1	0	0	0	0	0	0	0	0	0	0	0	0	0	0	1	0	1	0	0	3
YFL031W	4	3	2	5	0	0	0	0	0	0	1	1	4	0	0	0	0	0	0	0	20
YFL032W	0	0	0	48	1	0	0	0	1	0	0	0	0	6	0	0	0	0	0	0	56
YFL033C	0	0	0	10	0	0	0	0	1	0	0	0	0	1	0	0	0	0	0	0	12
YFL034C-A	0	0	26	0	0	1	3	2	0	0	0	0	20	1	0	0	1	6	0	0	60
YFL034C-B	0	0	14	4	0	0	0	0	0	0	0	0	1	0	0	0	1	0	1	0	21
YFL034W	1	0	0	13	0	0	1	0	0	0	1	0	0	1	0	0	0	0	2	0	19
YFL036W	0	0	0	6	0	0	0	0	0	0	0	0	0	1	0	0	1	0	2	0	10
YFL037W	62	1	11	8	0	0	2	0	0	0	1	0	1	1	0	0	2	0	0	1	90
YFL038C	26	0	225	9	0	0	93	1	1	0	43	1	578	27	0	0	33	8	0	0	1045
YFL039C	116	0	1	14	0	1	6	0	0	0	33	1	0	6	0	0	25	3	0	0	206
YFL040W	0	0	0	0	0	0	0	0	0	0	0	0	0	0	0	0	0	0	0	0	0
YFL041W-A	0	0	0	0	0	0	0	0	0	0	0	0	0	0	0	0	1	0	0	1	2
YFL041W	0	0	21	5	0	0	0	0	0	0	0	0	2	1	0	0	1	0	1	0	31
YFL042C	0	0	32	4	0	0	0	1	0	0	0	0	0	0	0	0	0	2	0	0	39
YFL044C	0	0	67	8	0	0	0	0	0	0	0	0	6	2	0	0	1	1	0	0	85
YFL045C	197	0	4	4	0	1	32	1	0	0	28	0	110	3	0	10	25	2	0	0	417
YFL046W	3	0	79	0	0	0	17	0	0	1	3	0	88	8	2	0	4	0	0	0	205
YFL047W	0	0	2	6	0	0	0	0	0	0	0	0	0	0	0	0	0	0	0	2	10
YFL048C	0	0	10	2	0	0	0	0	0	0	0	0	0	0	0	0	5	0	0	0	17
YFL049W	0	0	5	6	0	0	0	0	1	0	0	1	3	3	0	0	1	0	1	0	21
YFL050C	0	0	0	2	0	0	0	0	0	0	0	0	0	0	0	0	0	0	1	0	3
YFL051C	0	0	0	0	0	0	0	0	0	0	0	0	0	0	0	0	0	0	0	0	0
YFL052W	0	0	3	3	0	0	0	0	0	0	0	0	0	0	0	0	0	0	0	0	6
YFL053W	0	0	0	1	0	0	0	0	0	0	0	0	0	0	0	0	0	0	0	0	1
YFL054C	2	0	2	7	0	0	0	0	0	0	0	0	0	2	0	0	1	1	0	0	15
YFL055W	0	0	0	2	0	0	0	0	0	0	0	0	0	0	0	0	0	0	0	0	2
YFL056C	1	0	0	3	0	0	0	0	0	0	0	0	0	1	0	1	0	0	0	0	6
YFL057C	0	0	0	1	0	0	0	0	0	0	0	0	0	0	0	0	0	3	0	0	4
YFL059W	2	0	0	0	0	0	1	0	0	0	2	0	0	0	0	0	9	0	0	0	14
YFL060C	7	1	19	6	0	0	2	2	0	0	0	0	10	10	0	0	4	4	0	0	65
YFL061W	0	0	2	1	0	0	0	0	0	0	0	0	0	0	0	0	0	0	0	0	3
YFL063W	0	0	0	0	0	0	0	0	0	0	0	0	0	0	0	0	0	0	0	0	0
YFL066C	1	0	1	3	0	0	0	0	2	0	0	0	1	1	0	0	0	0	4	0	13
YFL068W	0	0	0	0	0	0	0	0	0	0	0	0	0	0	0	0	0	0	0	0	0
YFR001W	4	0	84	7	0	0	50	0	11	9	16	0	140	14	0	0	19	0	2	2	358
YFR002W	0	0	1	13	0	0	2	0	0	0	0	1	0	0	0	0	0	0	0	0	17
YFR003C	8	0	7	0	0	0	1	0	0	0	0	0	14	0	0	0	3	0	0	0	33
YFR004W	21	0	164	7	0	0	9	0	2	5	20	0	50	5	0	0	3	0	2	19	307
YFR005C	0	0	4	5	0	0	0	0	0	0	0	0	1	1	0	0	0	0	0	0	11
YFR006W	0	0	11	34	0	0	0	0	0	0	0	0	3	3	0	0	4	0	0	0	55
YFR007W	2	1	9	4	2	0	0	0	0	0	1	0	0	2	0	0	0	0	0	0	21
YFR008W	8	0	45	3	0	0	0	0	0	0	1	0	9	4	0	0	0	0	1	0	71
YFR009W-A	0	0	0	0	0	0	0	0	0	0	0	0	0	0	0	0	0	0	0	0	0
YFR009W	1	0	0	4	0	0	0	0	0	0	0	0	0	0	0	0	0	0	0	0	5
YFR010W-A	0	0	0	0	0	0	0	0	0	0	0	0	0	0	0	0	0	0	0	0	0
YFR010W	76	0	4	1	0	0	1	0	3	1	16	0	3	2	0	0	5	0	1	3	116
YFR011C	14	0	99	0	0	1	12	0	1	0	4	0	90	5	0	1	30	0	0	0	257
YFR012W-A	0	0	0	0	0	0	0	0	0	0	0	0	0	0	0	0	0	0	0	0	0
YFR012W	1	0	0	1	0	0	0	0	0	0	0	0	0	1	0	0	0	0	0	0	3
YFR013W	0	0	0	9	0	0	2	0	0	0	0	0	0	3	0	0	0	0	0	0	14
YFR014C	9	0	20	15	0	0	0	0	0	0	0	0	2	7	0	0	0	0	0	0	53
YFR015C	1	0	1	1	0	0	0	0	0	0	0	0	1	1	0	0	0	0	0	0	5
YFR017C	187	0	5	10	0	0	265	2	0	0	296	1	45	89	0	0	55	9	3	0	967
YFR019W	0	0	3	9	0	0	0	0	0	0	0	0	0	2	0	0	0	0	0	2	16
YFR020W	232	0	1	2	0	0	58	2	6	0	139	2	1	8	0	1	15	0	1	2	470
YFR021W	6	0	0	8	0	0	0	0	0	0	0	0	0	0	0	0	5	0	0	0	19
YFR022W	0	0	0	3	0	0	0	0	0	0	0	0	0	1	0	0	1	0	0	0	5
YFR023W	0	0	0	1	0	0	0	0	0	0	0	0	0	0	0	0	0	0	0	0	1
YFR024C-A	0	0	19	4	0	0	2	0	0	0	0	0	1	1	0	0	2	0	0	0	29
YFR025C	4	0	22	5	0	0	0	0	0	0	0	0	2	2	0	0	4	3	0	0	42
YFR026C	2	0	1	0	0	0	1	0	0	0	0	0	0	0	0	0	1	0	0	0	5
YFR027W	7	0	11	5	0	0	0	0	0	0	0	0	5	1	0	0	1	0	0	0	30
YFR028C	1	0	1	3	0	0	0	0	0	0	1	0	5	0	0	0	0	1	0	0	12
YFR029W	18	0	26	11	0	0	1	0	5	0	3	0	4	4	0	0	0	0	12	1	85
YFR030W	0	0	1	4	0	0	0	0	0	0	0	0	0	1	0	0	0	0	0	0	6
YFR031C-A	5	1	63	77	0	0	0	6	0	0	2	0	16	29	0	0	7	5	0	0	211
YFR031C	0	0	2	3	0	0	0	0	0	0	0	0	0	0	0	0	0	0	3	0	8
YFR032C-A	0	0	0	65	0	0	170	66	0	0	0	0	4	731	0	0	20	8	0	0	1064
YFR032C-B	0	0	0	2	0	0	0	0	0	0	0	0	0	23	0	0	0	0	0	0	25
YFR032C	0	0	1	0	0	0	0	0	0	0	0	0	0	0	0	0	0	0	0	0	1
YFR033C	268	0	35	54	0	56	160	21	75	0	1151	0	194	231	0	12	49	10	5	0	2321
YFR034C	1	0	18	2	0	0	0	0	0	0	0	1	3	2	0	0	0	0	0	0	27
YFR034W-A	1	0	0	56	1	0	0	0	1	0	0	10	0	559	19	0	0	0	1	0	648
YFR035C	1	0	0	1	0	0	0	0	0	0	0	0	1	0	0	0	0	0	3	0	6
YFR036W-A	0	0	0	0	0	2	0	15	0	0	0	0	0	0	0	0	0	4	0	0	21
YFR036W	0	1	14	1	0	0	2	0	0	0	0	0	31	4	1	0	0	0	0	0	54
YFR037C	1	1	35	8	0	0	2	0	0	0	0	0	1	1	0	0	2	1	0	0	52
YFR038W	0	0	3	13	0	0	0	0	0	0	0	0	2	7	1	0	0	0	1	0	27
YFR039C	19	0	5	7	0	0	1	0	0	0	0	0	0	0	0	0	0	3	0	0	35
YFR040W	0	0	0	10	0	13	0	0	0	0	1	0	0	0	0	0	0	0	0	0	24
YFR041C	0	0	22	1	0	0	0	0	0	0	0	0	11	2	0	0	1	1	0	0	38
YFR042W	3	0	35	4	0	0	3	0	0	0	0	0	22	1	0	0	3	0	0	0	71
YFR043C	1	0	26	5	0	0	3	2	0	0	0	0	9	3	0	0	2	0	0	0	51
YFR044C	0	0	94	11	0	0	2	2	0	0	0	0	8	0	0	0	10	33	0	0	160
YFR045W	2	0	29	21	0	0	2	0	0	0	0	0	5	7	0	0	1	0	0	7	74
YFR046C	0	0	13	4	0	0	0	0	0	0	0	0	0	3	0	1	1	0	0	0	22
YFR047C	4	0	150	5	0	0	18	0	0	0	0	0	58	3	0	0	21	3	1	0	263
YFR048W	0	0	1	4	0	0	0	0	0	0	0	0	0	2	0	0	0	0	0	0	7
YFR049W	36	0	2	0	0	0	48	0	0	1	142	0	17	2	0	0	15	0	0	0	263
YFR050C	58	0	37	1	0	0	6	1	0	0	9	0	26	7	0	0	15	7	0	0	167
YFR051C	1	0	19	6	0	0	0	0	0	0	0	0	1	0	0	0	3	1	0	0	31
YFR052C-A	0	0	0	0	0	0	0	0	2	0	0	0	0	0	0	0	0	3	7	0	12
YFR052W	4	0	109	2	0	0	2	0	0	11	2	0	82	9	0	0	1	0	1	12	235
YFR053C	33	0	2	3	0	0	0	0	1	0	3	0	0	0	0	0	0	1	1	0	44
YFR054C	0	0	0	0	0	0	0	0	0	0	0	0	0	1	0	0	0	0	0	0	1
YFR055W	2	0	4	1	1	0	0	0	0	0	0	0	0	0	1	0	0	0	0	0	9
YFR056C	0	0	0	0	0	0	0	0	0	0	0	0	0	0	0	0	0	0	0	0	0
YFR057W	0	0	0	0	0	0	0	0	0	0	0	0	0	0	0	0	0	0	0	0	0
YGL001C	29	0	67	5	0	0	1	0	0	0	1	0	8	0	0	0	12	0	0	0	123
YGL002W	7	0	48	1	0	0	9	0	0	1	4	0	24	1	0	0	10	0	0	1	106
YGL003C	11	0	0	7	0	0	0	0	1	0	0	0	0	6	0	0	2	1	1	0	29
YGL004C	0	0	38	2	0	0	0	3	0	0	0	0	2	2	0	0	0	4	0	0	51
YGL005C	0	0	107	1	0	0	0	0	0	0	0	1	57	1	0	0	4	1	0	0	172
YGL006W-A	0	5	1	0	1	0	0	0	0	0	0	3	0	0	2	0	0	0	0	0	12
YGL006W	0	0	1	7	0	7	0	0	0	0	0	0	1	0	0	0	0	0	1	1	18
YGL007C-A	0	2	0	0	0	0	1	0	0	0	0	2	0	0	0	0	1	0	1	0	7
YGL007W	0	0	0	0	0	0	0	0	0	0	0	0	0	0	0	0	0	0	0	0	0
YGL008C	1	0	0	13	0	2	0	0	1	0	0	0	2	4	0	0	0	0	1	0	24
YGL009C	1	0	0	16	0	0	0	0	1	0	0	1	0	5	0	0	4	0	0	0	28
YGL010W	12	0	20	0	0	0	2	0	0	0	1	0	17	1	0	0	3	0	0	0	56
YGL011C	2	0	311	8	0	0	63	0	3	0	5	0	227	11	0	0	52	1	1	0	684
YGL012W	0	0	71	8	0	0	1	0	0	1	0	0	8	1	0	0	7	0	0	1	98
YGL013C	0	0	0	4	0	0	0	1	0	0	0	0	0	2	0	0	0	0	0	0	7
YGL014C-A	0	0	0	0	0	0	0	0	0	0	0	0	0	0	0	0	0	0	0	0	0
YGL014W	0	0	0	4	0	0	0	0	0	1	0	0	0	3	0	0	0	0	0	0	8
YGL015C	0	0	0	0	0	0	0	0	0	0	0	0	0	0	0	0	0	0	0	0	0
YGL016W	0	0	1	6	0	0	0	0	1	0	0	0	0	1	0	0	0	0	1	0	10
YGL017W	0	0	19	7	0	0	0	0	1	0	0	0	0	1	0	0	1	0	1	5	35
YGL018C	2	0	80	4	0	0	24	1	0	0	1	0	115	5	0	0	13	0	0	0	245
YGL019W	112	0	5	3	0	0	14	0	0	0	14	0	6	1	2	0	16	0	0	0	173
YGL020C	59	0	52	0	0	0	4	2	0	0	17	0	80	2	0	0	1	10	0	0	227
YGL021W	0	0	0	3	0	0	1	0	0	0	0	0	0	2	0	0	0	0	0	1	7
YGL022W	1	0	0	9	0	0	2	0	1	0	0	0	0	1	0	0	1	0	0	0	15
YGL023C	0	0	14	1	0	0	0	0	0	0	0	0	0	0	0	0	1	0	0	0	16
YGL024W	0	0	0	0	0	0	0	0	0	0	0	0	0	0	0	0	0	0	0	0	0
YGL025C	1	0	68	1	0	0	1	1	0	0	1	0	10	2	0	0	5	7	0	0	97
YGL026C	0	0	9	14	0	0	1	1	0	0	0	0	5	0	0	0	2	0	2	0	34
YGL027C	0	0	2	6	0	0	0	0	0	0	0	0	0	3	0	0	0	0	0	0	11
YGL028C	3	0	0	2	0	0	0	0	1	0	1	0	0	1	0	0	0	1	0	0	9
YGL029W	0	0	16	2	0	0	1	0	0	4	5	0	27	12	0	0	0	0	1	0	68
YGL030W	14	0	54	4	0	0	53	0	0	3	61	0	245	14	0	0	11	0	0	0	459
YGL031C	16	0	1	209	0	0	68	16	2	0	29	0	2	521	0	0	6	22	0	0	892
YGL032C	3	0	1	0	0	0	0	0	0	0	3	0	0	0	0	0	0	0	0	0	7
YGL033W	0	0	3	2	0	0	0	0	0	0	1	0	1	24	0	0	0	0	0	0	31
YGL034C	0	0	0	0	0	0	0	0	0	0	0	0	0	0	0	0	0	0	0	0	0
YGL035C	0	0	3	0	0	0	0	0	0	0	0	0	0	0	0	0	0	0	0	0	3
YGL036W	0	0	2	3	0	0	0	0	0	0	0	0	0	3	0	0	0	0	1	0	9
YGL037C	283	0	17	6	0	0	69	0	0	0	208	2	86	15	0	0	45	0	0	0	731
YGL038C	28	0	13	1	0	0	1	0	2	0	2	0	0	3	0	0	2	1	1	0	54
YGL039W	11	0	0	1	0	0	0	0	0	0	1	0	0	1	0	0	2	0	0	0	16
YGL040C	47	0	3	8	0	0	0	1	1	0	6	0	5	7	0	0	3	0	0	0	81
YGL041C-B	0	0	0	0	0	0	0	0	2	0	0	0	0	0	0	0	0	0	1	0	3
YGL041C	0	0	0	0	0	0	0	0	0	0	0	0	1	1	0	2	0	0	0	0	4
YGL041W-A	5	0	63	3	0	0	63	0	1	1	13	0	196	17	0	0	16	0	0	0	378
YGL042C	0	0	0	0	0	0	0	0	0	0	0	0	0	0	0	0	0	0	0	0	0
YGL043W	1	0	263	4	0	0	0	0	0	0	0	4	60	5	0	0	1	0	0	0	338
YGL044C	0	0	3	1	0	0	1	0	0	0	0	0	2	0	0	0	1	0	0	0	8
YGL045W	3	0	8	9	0	0	0	0	0	0	0	0	0	1	0	0	1	0	2	0	24
YGL047W	71	0	5	1	0	0	1	0	0	26	57	0	11	0	0	0	0	0	0	15	187
YGL048C	5	0	87	18	0	0	4	0	0	0	1	0	16	9	0	0	14	2	0	0	156
YGL049C	0	0	0	18	0	0	0	0	0	0	0	0	2	1	0	0	0	0	1	0	22
YGL050W	3	0	27	4	0	0	1	0	2	0	0	0	15	1	0	0	3	0	2	0	58
YGL052W	0	0	0	1	0	1	0	2	0	0	0	0	0	2	0	1	0	7	0	0	14
YGL054C	27	0	57	1	0	0	0	0	0	0	6	1	78	3	0	0	0	0	0	0	173
YGL055W	16	0	15	15	0	0	0	0	1	0	1	1	1	1	0	0	0	0	0	0	51
YGL056C	13	0	8	5	0	0	2	0	0	0	1	0	2	2	0	0	8	1	0	0	42
YGL057C	0	0	10	45	0	0	2	0	0	0	0	0	2	11	0	0	14	1	0	0	85
[truncated: 4,273 more rows]

## Sheet: b. Enriched plasmid in glycerol
Plasmid library after enrichment in glycerol media
barcode-decoration=>	TEF1-15bp-1 (overexpression)					TEF1-15bp-2 (Knockdown)					PGK1-15bp-1 (Knockdown)					PGK1-15bp-2 (Overexpression)					All counts
read counts per location=>	Upstream	Dowstream	Start	middle	end	Upstream	Dowstream	Start	middle	end	Upstream	Dowstream	Start	middle	end	Upstream	Dowstream	Start	middle	end
YAL001C	0	0	2	0	0	0	0	0	0	0	0	0	0	0	0	0	0	0	0	0	2
YAL002W	0	0	0	0	0	0	0	0	0	0	0	0	0	0	0	0	0	0	0	0	0
YAL003W	0	0	17	1	0	0	2	0	0	0	0	0	10	0	0	0	1	0	0	1	32
YAL007C	2	0	0	0	0	0	0	0	0	0	3	0	1	0	0	0	1	0	0	0	7
YAL008W	1	0	1	0	0	0	1	0	0	0	2	0	7	1	1	0	0	0	0	0	14
YAL009W	0	0	1	0	0	0	0	0	0	0	0	0	2	0	0	0	0	0	0	0	3
YAL010C	0	0	0	0	0	0	0	0	0	0	0	0	0	0	0	0	0	0	0	0	0
YAL011W	0	0	0	0	0	0	0	0	0	0	0	0	0	0	0	0	0	0	0	0	0
YAL012W	1	0	0	0	0	0	0	0	0	0	1	0	1	0	0	0	0	0	0	0	3
YAL013W	0	0	1	2	0	0	0	0	0	0	0	0	0	1	0	0	0	0	0	0	4
YAL014C	1	0	1	1	0	0	0	1	0	0	2	0	4	0	0	0	0	0	0	0	10
YAL015C	0	0	0	0	0	0	0	0	0	0	0	0	0	0	0	0	0	1	0	0	1
YAL016C-A	0	0	0	0	0	0	0	0	0	0	0	0	0	0	0	0	0	0	0	0	0
YAL016C-B	0	0	0	0	0	0	0	0	0	0	0	0	0	0	0	0	0	0	0	0	0
YAL016W	0	0	0	0	0	0	0	0	0	0	0	0	0	0	0	0	0	0	0	0	0
YAL017W	0	0	0	0	0	0	0	0	0	0	0	0	0	0	0	0	0	0	0	0	0
YAL018C	0	0	0	0	0	0	0	0	0	0	0	0	0	0	0	0	0	0	0	0	0
YAL019W	0	0	0	0	0	0	0	0	0	0	0	0	0	0	0	0	0	0	0	0	0
YAL019W-A	0	0	0	0	0	0	0	0	0	0	0	0	0	0	0	0	0	0	0	0	0
YAL020C	0	0	1	0	0	0	0	0	0	0	0	0	0	0	0	0	0	0	0	0	1
YAL022C	0	0	1	0	0	0	0	0	0	0	0	0	0	0	0	0	0	0	0	0	1
YAL023C	0	0	0	0	0	0	0	0	0	0	0	0	0	0	0	0	0	0	0	0	0
YAL024C	0	0	0	0	0	0	0	0	0	0	0	0	0	0	0	0	0	0	0	0	0
YAL025C	0	0	2	0	0	0	0	0	0	0	0	0	0	0	0	0	0	0	0	0	2
YAL026C	1	0	0	0	0	0	0	0	0	0	0	0	0	0	0	0	0	0	0	0	1
YAL026C-A	0	0	0	0	0	0	0	0	0	0	0	0	0	0	0	0	0	0	0	0	0
YAL027W	2	0	0	0	0	0	0	0	0	0	1	0	0	0	0	0	1	0	0	0	4
YAL028W	0	0	0	0	0	0	0	0	0	0	0	0	1	0	0	0	0	0	0	0	1
YAL029C	0	0	0	0	0	0	0	0	0	0	0	0	0	0	0	0	0	0	0	0	0
YAL030W	0	0	0	0	0	0	2	0	0	0	0	0	7	0	0	0	2	0	0	0	11
YAL031C	0	0	1	0	0	0	0	0	0	0	0	0	0	0	0	0	0	0	0	0	1
YAL031W-A	0	0	0	0	0	0	0	0	0	0	0	0	0	0	0	0	0	0	0	0	0
YAL032C	0	0	2	0	0	0	0	0	0	0	0	0	0	0	0	0	0	0	0	0	2
YAL033W	0	0	2	0	0	0	1	0	0	0	0	0	22	0	0	0	0	0	0	0	25
YAL034C	0	0	1	0	0	0	0	0	0	0	0	0	0	1	0	0	0	0	0	0	2
YAL034C-B	0	0	0	0	0	0	0	0	0	0	0	0	0	0	0	0	0	0	0	0	0
YAL034W-A	0	0	0	0	0	0	1	0	0	0	0	0	0	0	0	0	0	0	0	0	1
YAL035W	0	0	13	0	0	0	0	0	13	0	0	0	19	3	0	0	0	0	5	0	53
YAL036C	0	0	1	1	0	0	0	0	0	0	0	0	0	3	0	0	0	0	0	0	5
YAL037C-A	0	0	0	0	0	0	0	0	0	0	0	0	0	0	0	0	0	0	0	0	0
YAL037C-B	0	0	0	0	0	0	0	0	0	0	0	0	0	0	0	0	0	0	0	0	0
YAL037W	0	0	0	0	0	0	0	0	0	0	0	0	0	0	0	0	0	0	0	0	0
YAL038W	1	0	5	1	0	0	1	0	0	0	0	0	0	0	0	0	0	0	0	1	9
YAL039C	2	0	3	1	0	0	1	0	0	0	7	0	2	0	0	0	1	4	0	0	21
YAL040C	0	0	0	0	0	0	0	0	0	0	0	0	1	1	0	0	1	0	0	0	3
YAL041W	0	0	0	0	0	0	0	0	0	0	0	0	0	0	0	0	0	0	0	0	0
YAL042C-A	0	0	0	0	0	0	0	0	0	0	0	0	0	0	0	0	0	0	0	0	0
YAL042W	0	0	2	1	0	0	1	0	0	0	0	0	0	0	0	0	0	0	0	0	4
YAL043C	0	0	0	1	0	0	0	0	0	0	0	0	0	0	0	0	0	0	0	0	1
YAL044C	0	0	3	2	0	0	6	0	0	0	0	0	12	0	0	0	0	0	1	0	24
YAL044W-A	1	0	2	0	0	0	3	0	0	0	1	0	8	4	0	0	1	0	0	0	20
YAL045C	0	0	0	0	0	0	0	0	0	0	0	0	0	0	0	0	0	0	0	0	0
YAL046C	0	0	3	3	0	0	0	0	0	0	0	0	2	1	0	0	0	0	0	0	9
YAL047C	0	0	0	0	0	1	0	0	0	0	0	0	0	0	0	0	0	0	0	0	1
YAL047W-A	0	0	0	0	0	0	0	0	0	0	0	0	0	0	0	0	0	0	0	0	0
YAL048C	0	0	0	0	0	0	0	0	0	0	0	0	0	0	0	0	0	0	0	0	0
YAL049C	7	0	5	0	0	0	1	0	0	0	1	0	6	0	0	0	8	0	2	0	30
YAL051W	0	0	0	0	0	0	0	0	0	0	0	1	0	0	0	0	0	0	0	0	1
YAL053W	0	0	0	0	0	0	0	0	0	0	0	0	0	0	0	0	0	0	0	0	0
YAL054C	0	0	0	2	0	0	0	0	0	0	0	0	1	0	0	0	0	0	0	0	3
YAL055W	0	0	0	0	0	0	0	0	0	0	0	0	0	0	0	0	0	0	0	0	0
YAL056C-A	0	0	0	0	0	0	0	0	0	0	0	0	0	0	0	0	0	0	0	0	0
YAL056W	0	0	0	0	0	0	0	0	0	0	0	0	0	0	0	0	0	0	0	0	0
YAL058W	0	0	1	1	0	0	0	0	0	0	0	0	0	0	0	0	0	0	0	2	4
YAL059C-A	0	0	0	0	0	0	0	0	0	0	0	0	0	0	0	0	0	0	0	0	0
YAL059W	0	0	0	1	0	0	0	0	0	0	0	0	0	0	0	0	0	0	0	0	1
YAL060W	3	0	2	0	0	0	0	0	0	0	1	0	1	0	0	0	4	0	1	0	12
YAL061W	0	0	0	0	0	0	0	0	0	0	0	0	0	0	0	0	0	0	0	0	0
YAL062W	0	0	0	0	0	0	0	0	0	0	0	0	0	1	0	0	0	0	0	0	1
YAR002C-A	0	0	0	1	0	0	3	0	0	0	0	0	4	1	0	0	1	0	1	0	11
YAR002W	0	0	0	0	0	0	0	0	0	1	0	0	12	0	0	0	0	0	0	0	13
YAR003W	0	0	2	0	0	0	0	0	0	0	0	0	1	0	0	0	0	0	0	0	3
YAR007C	0	0	0	0	0	0	0	0	0	0	0	0	0	0	0	0	0	0	0	0	0
YAR008W	3	0	0	0	0	0	0	0	0	0	0	0	0	0	0	0	0	0	0	0	3
YAR014C	0	0	0	0	0	0	0	0	0	0	0	0	0	0	0	0	0	0	0	0	0
YAR015W	6	0	0	0	0	0	7	0	0	0	9	0	0	0	0	0	5	0	0	0	27
YAR018C	0	0	1	0	0	0	0	0	0	0	0	0	0	0	0	0	0	0	0	0	1
YAR019C	0	0	0	0	0	0	0	0	0	0	0	0	0	0	0	0	0	0	0	0	0
YAR019W-A	0	0	0	0	0	0	0	0	0	0	0	0	0	0	3	0	0	0	0	0	3
YAR023C	0	0	0	0	0	0	0	0	0	0	0	0	0	0	0	0	0	2	0	0	2
YAR027W	1	0	0	0	0	0	0	0	0	0	0	0	1	0	0	0	0	0	0	0	2
YAR028W	0	0	0	0	0	0	0	0	0	0	0	0	0	0	0	0	0	0	0	0	0
YAR029W	0	0	0	0	0	0	0	0	0	0	0	0	0	0	0	0	0	0	0	0	0
YAR030C	0	0	0	0	0	0	0	0	0	0	0	0	0	0	0	0	0	0	0	0	0
YAR053W	0	0	0	0	0	0	1	0	0	0	0	0	0	0	0	0	0	0	0	0	1
YAR060C	0	0	0	0	0	0	0	0	0	0	0	0	0	0	0	0	0	0	0	0	0
YAR064W	0	0	0	0	0	0	0	0	0	0	0	0	0	0	0	0	0	0	0	0	0
YAR069C	0	0	0	0	0	0	0	0	0	0	0	0	0	0	0	0	0	0	0	0	0
YAR070C	0	0	0	2	0	0	0	0	0	0	0	0	0	0	0	0	0	0	0	0	2
YAR071W	0	0	0	0	0	0	0	0	0	0	0	0	0	0	0	0	0	0	0	0	0
YBL001C	0	0	1	0	0	0	3	0	0	0	0	0	12	0	0	0	3	0	0	0	19
YBL002W	0	0	1	1	0	0	14	0	0	0	9	0	38	8	0	3	0	0	0	0	74
YBL003C	1	0	2	0	0	0	1	0	0	0	0	0	10	1	0	0	1	0	0	0	16
YBL004W	0	0	0	0	0	0	0	0	0	0	0	0	0	0	0	0	0	0	0	0	0
YBL005W	0	0	0	0	0	0	0	0	0	0	0	0	0	0	0	1	0	0	0	0	1
YBL006C	0	0	26	0	0	0	1	0	0	0	0	0	4	1	0	0	0	0	0	0	32
YBL006W-A	0	0	0	0	0	0	0	0	0	0	0	0	0	0	0	0	0	0	0	0	0
YBL007C	0	0	0	0	0	2	0	0	0	0	0	0	0	0	0	8	0	0	0	0	10
YBL008W	0	0	0	0	0	0	0	0	0	0	0	0	0	0	0	0	0	0	0	0	0
YBL008W-A	0	0	0	0	0	0	0	0	0	0	0	0	0	0	0	0	0	0	0	0	0
YBL009W	0	0	0	0	0	0	0	0	0	0	0	0	0	1	0	0	0	0	0	0	1
YBL010C	0	0	5	0	0	0	0	0	0	0	0	0	0	1	0	0	0	0	1	0	7
YBL011W	0	0	0	0	2	0	3	0	0	0	0	0	1	15	1	0	2	0	0	0	24
YBL012C	0	0	0	0	0	0	0	0	0	0	0	0	0	0	0	0	0	0	0	0	0
YBL013W	0	0	0	0	0	0	0	0	0	0	0	0	0	0	0	0	0	0	0	0	0
YBL014C	0	0	0	0	0	0	0	0	0	0	0	0	0	0	0	0	0	0	0	0	0
YBL015W	1	0	0	2	0	0	0	0	0	0	0	0	0	0	0	0	1	0	0	1	5
YBL016W	1	0	3	1	0	0	0	0	0	0	0	0	1	1	0	0	0	0	0	1	8
YBL017C	0	0	0	1	0	0	0	0	0	0	0	0	0	1	0	0	0	0	0	0	2
YBL018C	0	0	0	0	0	0	0	0	0	0	0	0	0	0	0	0	0	0	0	0	0
YBL019W	0	0	0	1	0	0	1	0	0	0	0	0	0	0	0	0	0	0	0	0	2
YBL020W	1	0	0	0	0	0	0	0	0	0	0	0	0	0	0	0	0	0	0	0	1
YBL021C	1	0	122	0	0	0	1	0	0	0	0	0	3	0	0	0	67	0	0	0	194
YBL022C	0	0	0	0	0	0	0	0	0	0	0	0	0	0	0	0	0	0	0	0	0
YBL023C	0	0	0	1	0	0	0	0	0	0	0	0	0	0	0	0	0	0	0	0	1
YBL024W	0	0	2	0	0	0	0	0	0	0	0	0	0	3	0	0	0	0	4	0	9
YBL025W	0	0	3	2	0	0	0	0	0	0	2	0	3	0	0	0	0	0	0	0	10
YBL026W	1	0	1	0	0	0	0	0	0	0	1	0	2	0	0	0	0	0	0	0	5
YBL027W	0	0	0	2	0	0	20	0	0	0	0	0	0	36	0	0	12	0	0	0	70
YBL028C	0	0	0	1	0	0	0	0	0	0	0	0	2	0	0	0	0	0	0	0	3
YBL029C-A	4	0	0	1	0	0	3	0	0	0	2	0	4	0	0	2	1	0	1	0	18
YBL029W	0	0	0	1	0	0	0	0	0	0	0	0	0	2	0	0	0	0	0	1	4
YBL030C	9	1	0	2	0	0	0	0	0	0	9	0	0	1	0	0	0	0	0	0	22
YBL031W	0	0	0	0	0	0	0	0	0	0	0	0	0	1	0	0	0	0	0	0	1
YBL032W	0	0	0	3	0	0	0	0	0	0	0	0	0	0	0	0	1	0	0	0	4
YBL033C	0	0	1	0	0	0	0	4	0	0	0	0	8	0	0	0	0	0	0	0	13
YBL034C	0	0	0	0	0	0	0	0	1	0	0	0	0	0	0	0	0	0	0	0	1
YBL035C	0	0	0	0	0	0	0	0	0	0	0	0	0	0	0	0	0	0	0	0	0
YBL036C	0	0	0	1	0	0	0	1	0	0	0	0	0	5	0	0	0	0	0	0	7
YBL037W	1	0	0	0	0	0	0	0	0	0	1	0	0	1	0	0	0	0	0	0	3
YBL038W	1	0	3	1	0	0	0	0	2	0	1	0	6	0	0	0	0	0	0	2	16
YBL039C	0	0	0	0	0	0	0	0	0	0	0	0	0	0	0	0	0	0	0	0	0
YBL039C-A	0	0	0	0	0	0	0	0	0	0	0	0	0	0	0	0	0	0	0	0	0
YBL039W-B	0	0	0	0	0	0	0	0	0	0	0	0	0	0	0	0	0	0	0	0	0
YBL040C	0	0	1	0	0	0	0	0	0	0	0	0	0	1	0	0	0	1	0	0	3
YBL041W	0	0	5	0	0	0	1	0	0	3	0	0	9	0	0	0	0	0	0	0	18
YBL042C	0	0	4	3	0	0	0	0	0	0	1	0	1	0	0	0	0	2	0	0	11
YBL043W	5	0	0	1	0	0	0	0	0	0	50	0	0	0	0	0	0	0	0	0	56
YBL044W	0	0	0	0	0	0	0	0	0	0	0	0	0	0	0	0	0	0	0	0	0
YBL045C	0	3	0	2	0	0	0	0	0	0	1	0	3	1	0	0	1	0	0	0	11
YBL046W	0	0	0	0	0	0	0	0	0	0	0	0	0	0	0	0	2	0	0	0	2
YBL047C	0	0	0	18	0	0	0	0	0	0	4	0	0	0	0	0	13	0	0	0	35
YBL048W	0	0	0	0	0	0	0	0	5	0	0	0	0	0	0	0	0	0	6	0	11
YBL049W	7	0	0	0	0	0	0	0	0	0	12	0	1	0	0	0	0	0	0	0	20
YBL050W	0	0	0	0	0	0	8	0	0	0	1	0	6	0	0	0	0	0	0	1	16
YBL051C	0	0	0	0	0	0	0	0	1	0	0	0	0	0	0	0	0	0	0	0	1
YBL052C	0	0	0	0	0	0	0	0	0	0	0	0	0	0	0	0	0	0	0	0	0
YBL053W	0	0	0	0	0	0	0	0	0	0	0	0	0	0	0	0	0	0	0	0	0
YBL054W	0	0	0	0	0	0	0	0	0	0	0	0	0	0	0	0	0	0	0	0	0
YBL055C	0	0	3	4	0	0	0	0	0	0	0	0	0	0	0	0	5	0	0	0	12
YBL056W	0	0	0	0	0	0	0	0	0	0	0	0	0	0	0	0	0	0	0	0	0
YBL057C	0	0	4	3	0	0	71	0	0	0	0	0	165	3	0	0	2	2	0	0	250
YBL058W	0	0	6	0	0	0	1	0	0	0	0	0	0	0	0	0	0	0	0	0	7
YBL059C-A	0	8	3	0	0	0	7	0	0	0	0	58	64	17	0	0	4	0	0	0	161
YBL059W	0	0	0	1	0	0	0	0	0	0	0	0	0	0	0	0	0	0	0	0	1
YBL060W	0	0	0	0	0	0	0	0	0	0	0	0	0	0	0	0	0	0	0	0	0
YBL061C	0	0	0	1	0	0	0	0	0	0	0	0	0	0	0	0	0	0	0	0	1
YBL062W	0	0	0	0	0	0	0	0	0	0	0	0	0	0	0	0	0	0	0	0	0
YBL063W	0	0	0	0	0	0	0	0	0	0	0	0	0	0	0	0	0	0	0	0	0
YBL064C	0	0	6	0	0	0	20	1	0	0	1	0	74	1	0	0	1	2	0	0	106
YBL065W	0	0	0	0	0	0	0	0	0	0	0	0	0	0	0	0	0	0	0	0	0
YBL066C	0	0	4	0	0	0	0	0	0	0	0	0	0	0	0	0	0	0	0	0	4
YBL067C	0	0	0	0	0	0	0	0	0	0	0	0	0	0	0	0	0	0	0	0	0
YBL068W	8	0	0	0	0	0	0	0	0	0	0	0	0	0	0	0	1	0	0	0	9
YBL068W-A	0	0	0	0	0	0	0	0	0	0	0	0	0	0	0	0	0	0	0	0	0
YBL069W	0	0	0	0	0	0	0	0	0	0	0	0	0	0	0	0	0	0	0	0	0
YBL070C	0	0	0	0	0	0	0	0	0	0	0	0	0	0	0	0	0	0	0	0	0
YBL071C	0	0	0	0	0	0	0	0	0	0	0	0	0	0	0	0	0	0	0	0	0
YBL071C-B	0	0	1	0	0	0	0	0	0	0	0	0	2	0	0	0	0	0	0	0	3
YBL071W-A	0	0	11	0	0	0	0	0	0	0	4	0	59	0	0	0	0	0	0	1	75
YBL072C	0	0	14	0	0	0	0	0	0	0	0	0	32	1	0	0	0	0	0	0	47
YBL073W	0	0	0	0	0	0	0	0	0	0	0	0	0	0	0	0	0	0	0	0	0
YBL074C	0	0	0	0	0	0	0	0	0	0	0	0	0	0	0	0	0	0	0	0	0
YBL075C	0	5	0	0	0	0	0	0	0	0	0	0	1	0	0	0	0	1	0	0	7
YBL076C	0	0	0	0	0	0	0	0	0	0	0	0	0	1	0	0	0	0	0	0	1
YBL077W	0	0	0	0	0	0	0	0	0	0	0	0	0	0	0	0	0	0	0	0	0
YBL078C	0	0	3	0	0	0	0	0	0	0	0	1	24	1	0	0	0	0	0	0	29
YBL079W	0	0	0	1	0	0	0	0	0	0	0	0	0	0	0	0	1	0	0	0	2
YBL080C	0	0	1	0	0	0	0	0	0	0	0	0	0	0	0	2	0	0	0	0	3
YBL081W	0	0	0	0	0	0	0	0	0	0	0	0	0	0	0	0	0	0	0	0	0
YBL082C	0	0	0	0	0	0	0	0	0	0	0	0	0	3	0	0	0	0	0	0	3
YBL083C	0	0	0	0	0	0	0	0	0	0	0	0	0	3	0	0	0	0	0	0	3
YBL084C	0	0	0	0	0	0	0	0	0	0	0	0	0	0	0	0	0	0	0	0	0
YBL085W	0	0	0	0	0	0	0	0	0	0	0	0	0	1	0	0	0	0	0	0	1
YBL086C	0	0	3	1	0	0	0	1	0	0	0	0	0	1	0	0	0	0	0	0	6
YBL087C	0	0	4	0	0	0	1	0	0	0	0	0	2	0	0	0	6	0	0	0	13
YBL088C	0	0	9	0	0	0	0	0	0	0	0	0	0	0	0	0	0	0	5	0	14
YBL089W	0	0	1	0	0	0	0	0	0	0	0	0	0	0	0	0	0	0	0	0	1
YBL090W	0	0	1	0	0	0	2	0	0	0	0	0	6	0	0	0	2	0	0	0	11
YBL091C	0	0	1	0	0	0	0	0	0	0	0	0	1	0	0	0	0	0	0	0	2
YBL091C-A	0	0	0	0	0	0	1	0	0	0	0	0	4	2	0	0	1	0	0	0	8
YBL092W	8	0	0	0	0	0	2	0	0	0	3	0	0	10	0	0	2	0	0	0	25
YBL093C	2	0	0	0	0	0	0	0	0	0	2	0	0	0	0	0	0	0	0	0	4
YBL094C	0	0	0	1	0	1	0	0	0	0	0	0	0	0	0	2	0	0	0	0	4
YBL095W	0	0	1	0	0	0	1	0	0	1	0	0	0	0	0	0	0	0	0	0	3
YBL096C	0	1	0	0	0	0	70	0	0	0	0	2	0	0	0	0	224	0	0	0	297
YBL097W	0	0	0	0	0	0	0	0	0	0	0	0	0	0	0	0	0	0	0	0	0
YBL098W	0	0	0	0	0	0	0	0	0	0	0	0	0	0	0	0	0	0	0	0	0
YBL099W	0	0	0	1	0	0	0	0	0	0	0	1	0	0	0	0	0	0	0	1	3
YBL100C	0	0	0	0	0	0	0	0	0	0	0	0	0	0	0	0	0	0	0	0	0
YBL100W-C	0	0	0	0	0	0	0	0	0	0	0	0	0	0	0	0	0	0	0	0	0
YBL101C	0	0	0	12	0	0	0	0	0	0	0	0	0	1	0	0	0	0	0	0	13
YBL102W	3	0	0	0	0	0	1	0	0	0	6	0	1	0	0	0	0	0	0	0	11
YBL103C	0	0	0	10	0	0	0	0	0	0	0	0	0	4	0	0	0	0	0	0	14
YBL105C	0	0	0	0	0	0	0	0	0	0	0	0	0	0	0	0	0	0	0	0	0
YBL106C	0	0	0	1	0	0	0	0	0	0	0	0	0	0	0	0	0	0	0	0	1
YBL107C	0	0	0	1	0	0	2	0	0	0	1	0	5	1	0	0	2	1	1	0	14
YBL107W-A	0	0	0	0	0	0	0	0	0	0	0	0	1	0	0	0	0	0	0	0	1
YBL108C-A	0	0	0	0	0	0	0	0	0	0	0	0	0	0	0	0	0	0	0	0	0
YBL113W-A	0	0	0	0	0	0	0	0	0	0	0	0	0	0	0	0	0	0	0	0	0
YBR001C	0	0	0	0	0	0	0	2	0	0	0	0	0	0	0	0	0	0	0	0	2
YBR002C	0	0	0	0	0	0	0	0	0	0	0	0	0	0	0	0	0	0	0	0	0
YBR003W	0	0	1	3	0	0	1	0	0	0	0	0	0	4	0	0	1	0	0	0	10
YBR004C	0	0	0	1	0	0	0	0	0	0	0	0	0	0	0	0	0	0	0	0	1
YBR005W	0	0	0	1	0	0	0	0	0	0	0	0	0	2	0	0	0	1	0	0	4
YBR006W	0	0	0	1	0	0	0	0	0	0	0	0	0	0	0	0	0	0	0	0	1
YBR007C	0	0	0	1	0	0	0	0	0	0	0	0	0	0	0	0	0	0	0	0	1
YBR008C	0	0	1	0	0	0	0	0	0	0	0	0	0	0	0	0	0	0	0	0	1
YBR009C	0	0	8	0	0	0	0	0	0	0	5	1	69	3	0	0	6	0	0	0	92
YBR010W	0	0	2	0	0	0	10	0	0	0	0	0	57	0	0	3	4	0	0	0	76
YBR011C	0	0	6	0	0	0	15	0	0	0	1	0	33	2	0	0	6	0	0	0	63
YBR012C	0	0	0	0	0	0	0	0	0	0	0	0	0	0	0	0	0	0	0	0	0
YBR013C	0	0	0	0	0	0	0	0	0	0	0	0	0	0	0	0	0	0	0	0	0
YBR014C	0	0	0	0	0	0	61	0	0	0	1	0	60	0	0	0	1	0	0	0	123
YBR015C	0	0	0	0	0	0	0	0	0	0	1	0	0	0	0	0	0	0	0	0	1
YBR016W	0	0	2	0	0	0	2	0	0	2	1	0	41	0	0	0	0	0	0	3	51
YBR017C	0	0	0	0	0	0	0	0	0	0	0	0	0	0	0	0	0	0	0	0	0
YBR018C	0	0	0	0	0	0	0	0	0	0	0	0	0	0	0	0	0	0	0	0	0
YBR019C	0	0	0	0	0	0	0	0	0	0	0	0	0	0	0	0	0	0	0	0	0
YBR020W	0	0	0	0	0	1	0	0	0	0	0	0	0	0	0	0	1	0	0	0	2
YBR021W	0	0	0	0	0	0	0	0	0	0	0	0	0	0	0	0	0	0	0	0	0
YBR022W	7	0	0	0	0	0	0	0	0	0	0	0	0	0	0	0	0	0	0	0	7
YBR023C	0	0	0	0	0	0	0	0	0	0	0	0	0	0	0	0	0	0	0	0	0
YBR024W	0	0	0	1	0	0	0	0	0	3	2	0	0	0	0	0	0	0	0	0	6
YBR025C	1	0	17	1	0	0	0	0	0	0	1	0	0	0	0	0	9	0	0	0	29
YBR026C	0	0	0	0	0	0	2	0	0	0	0	0	0	0	0	0	0	0	0	0	2
YBR027C	0	0	1	1	0	0	0	0	0	0	0	0	3	0	0	0	0	0	0	0	5
YBR028C	0	0	0	0	0	0	0	0	0	0	0	0	0	0	0	0	0	0	0	0	0
YBR029C	2	0	0	0	0	0	0	0	0	0	0	0	0	1	0	0	0	0	0	0	3
YBR030W	1	0	0	0	0	0	0	0	0	0	0	0	0	0	0	0	0	0	0	0	1
YBR032W	0	0	0	0	0	0	0	0	0	0	0	0	0	0	0	0	0	0	0	0	0
YBR033W	0	0	0	2	0	0	0	0	0	0	0	0	0	1	0	0	0	0	0	0	3
YBR034C	0	0	0	0	0	0	0	0	0	0	0	0	0	1	0	0	0	0	0	0	1
YBR035C	0	0	1	1	0	0	8	0	0	0	1	0	22	0	0	0	3	0	0	0	36
YBR036C	0	0	3	1	0	0	0	0	0	0	0	0	2	0	0	0	1	0	0	0	7
YBR037C	0	0	8	0	0	0	1	0	0	0	0	0	4	0	0	0	1	1	0	0	15
YBR038W	0	1	0	0	0	0	0	0	0	0	0	0	0	0	0	0	0	0	0	0	1
YBR039W	2	0	3	0	0	0	0	0	0	0	0	0	0	0	0	0	2	0	0	1	8
YBR040W	0	0	0	0	0	0	0	0	0	0	0	0	0	0	0	0	0	0	0	0	0
YBR041W	0	0	0	0	0	0	0	0	0	0	0	0	0	0	0	0	0	0	0	0	0
YBR042C	0	0	0	0	0	0	0	1	0	0	0	0	0	0	0	0	0	0	0	0	1
YBR043C	0	0	0	0	0	0	0	0	0	0	0	0	0	1	0	0	0	0	0	0	1
YBR044C	0	0	0	0	0	0	0	0	3	0	0	0	0	0	0	0	0	0	0	0	3
YBR045C	0	0	0	0	0	0	0	0	0	0	0	0	0	1	0	0	0	0	0	0	1
YBR046C	0	0	6	0	0	0	0	0	0	0	0	0	5	0	0	0	3	0	0	0	14
YBR047W	0	0	0	0	0	0	0	0	0	0	0	0	6	0	0	0	0	0	0	0	6
YBR048W	1	1	7	0	0	0	0	0	0	0	1	0	10	0	0	0	0	0	0	0	20
YBR049C	0	0	0	0	0	2	0	0	0	0	0	0	0	0	0	0	0	0	0	0	2
YBR050C	10	0	17	0	0	0	0	1	0	0	0	0	9	0	0	0	0	12	0	0	49
YBR051W	0	0	0	0	0	0	0	0	0	0	0	1	0	0	0	0	0	0	0	0	1
YBR052C	0	0	5	0	0	0	4	7	0	0	1	0	23	1	0	0	1	3	0	0	45
YBR053C	0	0	15	3	0	0	6	0	0	0	0	0	5	0	0	0	6	3	0	0	38
YBR054W	0	0	0	0	0	0	0	0	0	0	0	0	0	1	0	0	0	0	0	0	1
YBR055C	3	0	0	0	0	0	0	0	0	0	0	0	0	0	0	0	0	0	1	0	4
YBR056C-B	0	0	0	0	0	0	0	0	0	0	0	0	0	0	0	0	0	0	0	0	0
YBR056W	2	0	0	0	0	0	0	0	0	1	0	0	0	0	0	0	0	0	0	0	3
YBR056W-A	0	0	2	0	0	0	0	0	0	0	0	0	4	1	0	0	0	0	0	0	7
YBR057C	1	0	0	0	0	0	0	0	0	0	0	0	0	1	0	0	0	0	0	0	2
YBR058C-A	1	0	4	0	0	0	18	0	0	0	22	0	96	0	0	0	2	0	0	0	143
YBR059C	0	0	0	0	0	0	0	0	0	0	0	0	0	0	0	0	0	0	0	0	0
YBR060C	0	0	0	0	0	0	0	0	0	0	0	0	0	0	0	0	0	0	0	0	0
YBR061C	0	0	0	0	0	0	0	0	0	0	0	0	4	0	0	0	1	0	0	0	5
YBR062C	0	0	0	0	0	0	3	0	0	0	0	0	5	8	0	0	1	1	0	0	18
YBR063C	0	1	0	1	0	0	0	0	0	0	0	0	0	0	0	0	0	0	0	0	2
YBR064W	0	0	0	0	0	0	0	0	0	0	0	0	0	0	0	0	0	0	0	0	0
YBR065C	0	0	0	0	0	0	0	0	0	0	0	0	0	0	0	0	0	0	1	0	1
YBR066C	1	0	1	0	0	0	0	0	0	0	0	0	0	0	0	0	0	0	0	0	2
YBR067C	3	0	5	0	0	0	2	0	0	0	3	0	10	0	0	0	4	0	0	0	27
YBR068C	0	0	0	0	0	0	0	0	0	0	0	0	0	0	0	0	0	0	0	0	0
YBR069C	0	0	0	1	0	0	1	0	0	0	1	1	0	1	0	0	1	0	1	0	7
YBR070C	0	0	2	0	0	0	0	0	0	0	0	0	1	0	0	0	0	0	1	0	4
YBR071W	0	0	1	1	0	0	0	0	0	0	0	0	7	2	0	0	0	0	0	0	11
YBR072C-A	0	0	0	0	0	0	0	0	0	0	0	0	0	0	0	0	0	0	0	0	0
YBR072W	28	0	0	0	0	0	1	0	1	0	18	0	40	6	0	0	20	0	0	0	114
YBR073W	0	0	0	0	0	0	0	0	0	0	0	0	0	0	0	0	0	0	0	0	0
YBR074W	0	0	0	1	0	0	0	0	0	0	0	0	0	1	0	0	0	0	0	0	2
YBR076C-A	0	0	4	2	0	0	0	2	0	0	0	0	1	3	0	0	2	5	0	0	19
YBR076W	0	0	0	0	0	0	0	0	0	0	0	0	0	0	0	0	0	0	0	0	0
YBR077C	2	0	15	0	0	0	0	0	0	0	0	0	6	0	0	0	0	0	0	0	23
YBR078W	0	0	0	5	0	0	0	0	0	0	4	0	0	1	0	0	5	0	0	0	15
YBR079C	0	0	0	0	0	0	0	0	0	0	0	0	0	0	0	0	0	0	0	0	0
YBR080C	0	0	0	0	0	0	0	0	0	0	0	0	0	0	0	0	0	0	0	0	0
YBR081C	0	0	0	0	0	0	0	0	0	0	0	0	0	0	0	0	0	0	0	0	0
YBR082C	0	0	2	0	0	0	3	0	0	0	0	0	11	1	0	0	3	0	0	0	20
YBR083W	1	0	0	1	0	0	1	0	0	0	0	0	0	1	0	0	2	0	1	1	8
YBR084C-A	0	0	2	0	0	0	1	7	0	0	0	0	36	2	0	0	0	3	0	0	51
YBR084W	0	9	0	2	1	0	0	0	0	0	0	2	0	0	0	0	1	0	0	0	15
YBR085C-A	5	0	16	0	0	0	0	0	0	0	2	0	59	2	0	0	0	0	0	0	84
YBR085W	0	0	0	0	0	0	0	0	0	0	0	0	0	0	0	0	0	0	0	0	0
YBR086C	0	0	0	0	0	0	0	0	0	0	0	0	0	0	0	0	0	0	0	0	0
YBR087W	0	0	4	0	0	0	0	0	0	0	0	0	0	0	0	0	0	0	0	0	4
YBR088C	1	0	1	0	0	1	0	2	0	0	5	0	127	0	0	0	0	1	0	0	138
YBR089C-A	0	0	0	10	0	0	8	0	0	0	0	0	0	85	0	0	14	0	0	0	117
YBR089W	0	0	0	0	0	0	0	0	0	0	0	0	0	0	0	0	0	0	0	0	0
YBR090C	0	0	0	4	0	0	0	0	0	0	0	0	0	52	0	1	0	0	0	0	57
YBR091C	0	0	0	0	0	0	0	0	0	0	0	0	6	1	0	0	0	0	0	0	7
YBR094W	0	0	0	0	0	0	0	0	0	0	0	0	0	0	0	0	0	0	0	0	0
YBR095C	0	0	0	0	0	0	0	0	0	0	0	0	1	1	0	0	0	0	0	0	2
YBR096W	0	0	0	0	0	0	0	0	0	0	0	0	0	0	0	0	0	0	0	1	1
YBR097W	0	0	0	0	0	0	0	0	0	0	0	0	0	0	0	0	0	0	0	0	0
YBR098W	0	0	0	0	0	0	0	0	0	0	0	0	0	0	0	0	0	0	0	0	0
YBR099C	0	0	0	0	0	0	0	0	0	0	0	0	0	0	0	0	0	0	0	0	0
YBR101C	55	0	2	0	0	0	0	1	0	0	0	0	4	0	0	0	0	2	0	0	64
YBR102C	0	0	0	0	0	0	0	0	0	0	0	0	0	0	0	0	0	0	0	0	0
YBR103C-A	0	0	0	0	0	0	0	0	0	0	0	0	0	0	0	0	0	0	0	0	0
YBR103W	0	1	0	0	0	0	0	0	0	0	0	2	0	0	0	0	0	0	0	0	3
YBR104W	2	0	0	0	0	0	0	0	0	0	0	1	0	0	0	0	0	0	2	0	5
YBR105C	0	0	0	0	0	0	1	0	0	0	0	0	0	2	0	0	0	0	0	0	3
YBR106W	0	0	0	0	0	0	2	0	0	0	1	0	13	0	0	0	1	0	0	0	17
YBR107C	2	0	0	0	0	0	0	0	0	0	0	0	1	0	0	0	0	0	0	0	3
YBR108W	0	0	0	1	0	0	0	0	0	0	0	0	0	0	0	0	0	0	0	0	1
YBR109C	1	0	23	0	0	0	8	0	0	0	3	0	55	1	0	0	7	0	0	0	98
YBR109W-A	0	0	0	0	1	0	0	0	0	0	0	0	0	0	14	0	0	0	0	0	15
YBR110W	0	1	1	1	0	0	7	0	0	0	0	0	14	0	0	0	0	0	0	0	24
YBR111C	0	0	0	7	0	0	2	23	0	0	0	0	11	52	0	0	2	11	0	0	108
YBR111W-A	0	0	1	0	0	0	0	0	0	0	0	0	1	0	0	0	0	0	0	0	2
YBR112C	0	0	0	0	0	0	0	0	0	0	0	0	0	0	0	9	0	0	0	0	9
YBR113W	0	0	0	0	0	0	0	0	0	0	0	0	0	0	0	0	0	0	0	0	0
YBR114W	0	0	0	0	0	0	0	0	0	0	1	0	0	0	0	0	0	0	0	0	1
YBR115C	0	0	0	14	0	0	0	0	0	0	0	0	0	0	0	0	0	4	0	0	18
YBR116C	0	0	0	0	0	0	0	0	0	0	0	0	0	0	0	0	0	0	0	0	0
YBR117C	0	0	0	0	0	0	0	0	0	0	0	0	0	0	0	0	0	0	0	0	0
YBR119W	0	0	2	0	0	0	0	0	0	0	0	0	0	0	0	0	1	0	0	0	3
YBR120C	0	2	0	0	0	0	1	0	0	0	1	0	2	0	0	0	2	0	0	0	8
YBR121C	0	0	0	1	0	0	0	0	1	0	2	0	0	1	0	0	0	0	2	0	7
YBR121C-A	0	0	0	0	0	0	0	0	0	0	0	0	0	0	0	0	0	0	0	0	0
YBR122C	2	0	18	0	0	0	2	0	0	0	2	0	36	1	0	0	4	0	1	0	66
YBR123C	0	0	0	0	0	0	0	0	0	0	0	0	0	0	0	0	0	0	0	0	0
YBR124W	0	0	0	0	0	0	0	0	0	0	0	0	0	0	0	0	1	0	0	0	1
YBR125C	1	0	0	0	0	0	0	0	0	0	0	0	0	0	0	0	0	0	0	0	1
YBR126C	0	0	1	1	0	0	0	0	0	0	0	0	0	1	0	0	0	0	0	0	3
YBR126W-A	0	0	6	1	0	0	0	0	0	0	0	0	42	1	0	0	0	0	0	0	50
YBR126W-B	0	0	1	0	0	0	7	0	0	0	0	0	0	0	0	0	4	0	0	0	12
YBR127C	0	0	3	1	0	0	0	0	0	0	0	0	0	0	0	0	0	0	0	0	4
YBR128C	0	0	0	0	0	0	0	0	1	0	0	0	0	0	0	0	0	0	0	0	1
YBR129C	0	0	4	0	0	0	0	0	0	0	0	0	0	0	0	0	2	1	0	0	7
YBR130C	0	0	2	0	0	0	0	0	0	0	0	0	0	0	0	0	2	0	0	0	4
YBR131C-A	0	0	0	0	0	0	0	0	0	0	0	0	0	0	0	0	0	0	0	0	0
YBR131W	0	0	0	0	0	0	0	0	0	0	0	0	0	0	0	0	0	0	0	0	0
YBR133C	0	0	0	1	0	0	0	0	0	0	0	0	0	0	0	0	0	1	0	0	2
YBR134W	0	0	0	0	0	0	0	0	0	0	0	0	0	0	0	0	0	0	0	0	0
YBR135W	0	0	0	0	0	0	0	0	0	0	0	0	0	0	0	0	0	0	0	0	0
YBR136W	0	0	0	0	0	0	0	0	0	0	0	0	0	0	0	0	0	0	0	0	0
YBR137W	0	0	2	0	0	0	0	0	0	0	0	0	4	0	0	0	1	0	0	0	7
YBR138C	0	0	0	0	0	0	0	0	0	0	0	0	0	0	0	0	0	0	0	0	0
YBR139W	0	0	0	0	0	0	0	0	0	1	0	0	0	0	0	0	0	0	0	0	1
YBR140C	0	0	0	0	0	0	0	0	0	0	0	0	0	0	0	0	0	0	0	0	0
YBR141C	0	0	0	0	0	0	0	0	0	0	0	0	0	0	0	0	0	0	0	0	0
YBR141W-A	0	1	0	0	1	0	0	0	0	0	0	0	0	0	0	0	0	0	0	0	2
YBR142W	0	0	0	1	0	0	0	0	0	0	0	0	0	0	0	0	0	0	0	0	1
YBR143C	1	0	1	0	0	0	1	0	0	0	0	0	0	0	0	0	2	0	1	0	6
YBR144C	0	0	0	0	0	0	0	0	0	0	0	0	0	0	0	0	0	0	0	0	0
YBR145W	0	0	1	1	0	0	0	0	0	0	0	0	0	0	0	0	0	0	1	0	3
YBR146W	3	0	0	0	0	0	0	0	0	0	0	0	22	0	0	0	0	0	1	0	26
YBR147W	0	0	1	0	0	0	0	0	0	0	1	0	0	0	0	0	0	0	0	0	2
YBR148W	0	0	0	0	0	0	0	0	0	0	0	0	0	0	0	0	0	0	0	0	0
YBR149W	66	0	7	5	0	0	1	0	0	0	2	0	4	0	0	0	59	0	0	0	144
YBR150C	0	0	0	1	0	0	0	0	0	0	0	0	0	0	0	0	0	0	0	0	1
YBR151W	3	0	0	0	0	0	0	0	0	0	1	0	0	0	0	0	2	0	0	0	6
YBR152W	0	0	0	0	0	0	0	0	0	0	0	0	0	0	0	0	0	0	0	0	0
YBR153W	0	0	0	0	0	0	0	0	0	0	0	0	0	0	0	0	1	0	0	0	1
YBR154C	3	0	0	0	0	0	0	0	0	0	1	0	0	0	0	0	0	0	0	0	4
YBR155W	1	0	1	0	0	0	0	0	0	0	0	0	0	0	0	0	1	0	0	0	3
YBR157C	0	0	0	0	0	0	0	0	0	0	0	0	0	0	0	0	0	0	0	0	0
YBR158W	0	0	0	0	0	0	0	0	0	0	0	0	0	0	0	0	0	0	0	0	0
YBR159W	0	0	0	0	1	0	0	0	0	0	0	0	0	0	0	0	0	0	0	0	1
YBR160W	0	0	1	0	0	0	0	0	0	0	0	0	0	0	0	0	0	0	0	0	1
YBR161W	1	0	0	0	0	0	0	0	0	0	0	0	0	2	0	0	0	0	0	0	3
YBR162C	7	0	0	9	0	0	0	0	0	0	0	0	0	6	0	0	4	0	0	0	26
YBR162W-A	1	0	8	1	0	0	17	0	0	0	0	1	59	21	0	0	6	0	0	2	116
YBR163W	0	0	0	3	0	0	0	0	0	0	0	0	0	0	0	0	0	0	0	0	3
YBR164C	0	0	0	0	0	0	1	0	0	0	0	0	2	0	0	0	1	0	0	0	4
YBR165W	7	0	0	1	0	0	0	0	0	0	0	0	0	0	0	0	6	0	0	0	14
YBR166C	0	0	0	0	0	0	0	0	0	0	1	0	1	0	0	0	0	0	0	0	2
YBR167C	0	0	0	0	0	0	0	0	0	0	0	0	0	0	0	0	0	0	0	0	0
YBR168W	0	0	0	0	0	0	1	0	0	0	0	0	0	0	0	0	0	0	0	0	1
YBR169C	0	0	0	0	0	0	0	0	0	0	0	0	0	0	0	0	0	0	0	0	0
YBR170C	0	0	0	0	0	0	0	0	0	0	0	0	0	0	0	0	0	0	0	0	0
YBR171W	0	0	3	0	0	0	2	0	0	0	0	0	3	0	0	0	0	0	0	0	8
YBR172C	3	0	1	1	0	0	0	0	0	0	1	0	0	0	0	0	0	0	6	0	12
YBR173C	0	0	1	0	0	0	7	0	0	0	0	0	16	0	0	0	6	0	0	0	30
YBR174C	0	0	0	0	0	0	0	0	0	0	0	0	0	0	0	0	0	0	0	0	0
YBR175W	0	0	1	0	0	0	3	0	1	0	0	0	1	7	0	0	0	0	1	0	14
YBR176W	1	0	0	0	0	0	0	0	0	0	1	0	0	0	0	0	0	0	0	0	2
YBR177C	0	0	2	3	0	0	0	0	0	0	0	0	0	1	0	0	1	0	0	0	7
YBR178W	0	0	0	0	0	0	0	0	0	0	0	0	0	0	0	0	0	0	0	0	0
YBR179C	0	0	0	0	0	0	0	0	0	0	0	0	0	0	0	0	0	0	0	0	0
YBR180W	0	0	0	0	0	0	0	0	0	0	0	0	0	0	0	0	0	0	0	0	0
YBR182C	0	0	0	0	0	0	0	0	0	0	0	0	0	0	0	0	0	0	0	0	0
YBR182C-A	0	0	0	0	0	0	0	0	0	0	0	0	0	0	0	0	0	0	0	0	0
YBR183W	1	0	0	0	0	0	0	0	0	0	0	0	0	1	0	0	0	0	0	0	2
YBR184W	0	0	0	0	0	0	0	0	0	0	0	0	0	0	0	0	0	0	0	0	0
YBR185C	0	0	1	0	0	0	0	0	0	0	0	0	0	0	0	0	0	0	0	0	1
YBR186W	0	0	0	0	0	0	0	0	0	0	0	0	0	0	0	0	0	0	0	0	0
YBR187W	2	0	0	0	0	0	1	0	0	0	1	0	0	0	0	0	0	0	0	0	4
YBR188C	1	0	1	0	0	0	0	0	0	0	1	0	1	0	0	0	0	0	0	0	4
YBR189W	0	0	7	3	0	0	0	0	0	1	0	0	5	0	0	0	0	0	0	0	16
YBR190W	0	0	0	0	3	0	0	0	0	0	0	0	0	0	19	0	0	0	0	0	22
YBR191W	0	0	3	2	0	0	0	0	0	0	0	0	19	19	0	0	0	0	0	0	43
YBR191W-A	0	0	0	0	0	0	0	0	0	0	0	0	0	0	0	0	0	0	0	0	0
YBR192W	0	0	0	0	0	0	0	0	0	0	0	0	0	0	0	0	0	0	0	0	0
YBR193C	1	0	5	0	0	0	0	0	0	0	1	0	0	0	0	0	0	0	0	0	7
YBR194W	1	0	0	0	0	0	0	0	0	0	0	0	0	0	0	0	0	0	0	0	1
YBR195C	0	0	0	1	0	0	0	0	0	0	0	0	0	0	0	0	0	0	0	0	1
YBR196C	0	0	2	2	0	0	1	0	0	0	0	0	0	0	0	0	0	0	0	0	5
YBR196C-A	0	0	0	0	0	0	0	0	0	0	0	0	0	0	0	0	0	0	0	0	0
YBR196C-B	0	0	0	0	0	0	0	0	0	0	0	0	1	0	0	0	0	0	0	0	1
YBR197C	0	0	1	0	0	0	0	0	0	0	0	0	0	0	0	0	0	0	0	0	1
YBR198C	1	0	0	0	0	0	0	0	0	0	0	0	0	0	0	0	1	0	0	0	2
YBR199W	0	0	0	0	0	0	0	0	0	0	0	0	0	0	0	0	0	0	1	0	1
YBR200W	0	1	0	0	0	0	0	0	0	0	0	0	0	0	0	0	0	0	0	0	1
YBR200W-A	0	0	0	0	0	0	0	0	0	0	0	0	0	0	0	0	0	0	0	0	0
YBR201C-A	0	0	1	1	0	0	0	0	0	0	0	0	0	0	0	0	0	0	0	0	2
YBR201W	0	0	0	0	0	0	0	0	0	0	4	0	0	0	0	0	0	0	0	0	4
YBR202W	0	0	0	0	0	0	0	0	0	0	0	0	0	0	0	0	0	0	0	0	0
YBR203W	0	0	0	0	0	0	0	0	0	0	0	0	0	0	0	0	0	0	0	0	0
YBR204C	1	0	5	0	0	0	0	0	0	0	0	0	1	0	0	0	0	0	0	0	7
YBR206W	0	0	0	0	0	0	0	0	0	0	0	0	0	0	0	0	0	0	0	0	0
YBR207W	0	0	1	0	0	0	0	0	0	0	0	0	0	0	0	0	0	0	0	0	1
YBR208C	0	0	0	0	0	0	0	0	0	0	0	0	0	0	0	6	0	2	0	0	8
YBR209W	0	0	0	0	0	0	0	0	0	0	0	0	0	0	0	0	0	0	0	0	0
YBR210W	0	0	0	0	0	0	0	0	0	2	0	0	0	0	0	0	0	0	0	0	2
YBR211C	0	0	0	0	0	0	0	0	0	0	0	0	0	0	0	0	0	0	0	0	0
YBR212W	0	0	0	38	0	3	6	0	8	2	0	0	0	29	0	13	7	1	104	1	212
YBR213W	1	0	0	0	0	0	0	0	0	0	0	0	0	0	0	0	0	0	0	0	1
YBR214W	4	0	0	0	1	0	0	0	0	0	4	0	0	1	0	0	1	0	0	1	12
YBR215W	0	0	0	1	0	0	0	0	0	0	0	0	0	0	0	0	1	0	0	0	2
YBR216C	0	0	0	0	0	0	0	0	0	0	0	0	0	0	0	0	0	0	1	0	1
YBR217W	0	0	0	0	0	0	0	0	0	0	0	0	0	0	0	0	0	0	0	0	0
YBR219C	0	0	0	0	0	0	0	0	0	0	0	0	0	0	0	0	0	0	0	0	0
YBR220C	0	0	0	0	0	0	0	0	0	0	0	0	0	0	0	0	0	0	0	0	0
YBR221C	0	2	0	0	0	0	0	3	0	0	0	0	0	0	0	0	1	2	1	0	9
YBR221W-A	0	0	0	0	0	0	0	0	0	0	0	0	0	0	0	0	0	0	0	0	0
YBR222C	0	0	2	0	0	0	6	0	1	0	1	0	27	1	0	0	2	0	0	0	40
YBR223C	0	0	0	0	0	0	0	0	0	0	0	0	0	2	0	0	0	0	0	0	2
YBR223W-A	0	0	0	0	0	0	0	0	0	0	0	0	0	0	0	0	0	0	0	0	0
YBR224W	0	0	0	0	0	0	0	0	0	0	0	0	0	0	0	0	0	0	0	0	0
YBR225W	0	0	0	0	0	0	0	0	0	0	0	0	0	0	0	0	0	0	0	0	0
YBR226C	0	0	0	0	0	0	0	0	0	0	0	0	0	0	0	0	0	0	0	0	0
YBR227C	0	0	0	0	0	0	0	0	0	0	0	0	0	0	0	0	0	0	0	0	0
YBR228W	0	0	0	0	0	0	0	0	0	0	0	0	0	0	0	0	0	0	0	0	0
YBR229C	0	0	0	0	0	0	0	0	0	0	0	0	0	0	0	0	0	0	0	0	0
YBR230C	1	0	3	2	0	0	43	5	0	0	1	0	271	34	0	0	0	5	0	0	365
YBR230W-A	0	0	4	3	0	0	44	0	0	0	9	0	73	127	0	0	4	0	1	0	265
YBR231C	0	0	1	0	0	0	0	0	0	0	1	0	0	0	0	0	0	0	0	0	2
YBR232C	0	0	0	0	0	0	0	0	0	0	0	0	0	1	0	0	0	0	0	0	1
YBR233W	0	0	0	0	0	0	0	0	0	1	0	0	0	0	0	0	0	0	0	0	1
YBR233W-A	0	0	0	0	0	0	2	0	0	0	0	0	0	0	0	0	0	0	0	0	2
YBR234C	0	0	5	0	0	0	0	1	0	0	0	0	1	0	0	0	1	1	0	0	9
YBR235W	3	0	0	0	0	0	0	0	0	0	0	0	0	0	0	0	0	0	1	0	4
YBR236C	0	0	2	0	0	0	0	0	0	0	0	0	0	0	0	0	0	0	0	0	2
YBR237W	0	0	0	0	0	0	0	0	1	0	0	0	0	0	0	0	0	0	0	0	1
YBR238C	0	0	0	0	0	0	0	0	0	0	0	0	0	0	0	0	0	0	0	0	0
YBR239C	1	0	0	0	0	0	0	0	0	0	0	0	0	0	0	0	0	0	0	0	1
YBR240C	0	0	0	0	0	0	0	0	0	0	0	0	0	0	0	0	0	0	0	0	0
YBR241C	0	0	0	0	0	0	0	0	0	0	0	0	0	0	0	0	0	0	0	0	0
YBR242W	2	0	0	0	0	0	0	0	0	0	0	0	0	0	0	0	0	0	0	0	2
YBR243C	0	0	3	0	0	0	0	0	0	0	0	0	1	0	0	0	0	1	0	0	5
YBR244W	0	0	0	0	0	0	0	0	0	0	0	0	0	0	0	0	0	0	0	0	0
YBR245C	0	0	0	0	0	0	0	0	0	0	0	0	0	0	0	0	0	0	0	0	0
YBR246W	0	0	1	0	0	0	0	0	0	0	0	0	0	1	0	0	0	0	0	0	2
YBR247C	0	0	0	0	0	0	0	0	0	0	0	0	0	0	0	0	0	0	0	0	0
YBR248C	1	0	0	1	0	0	0	0	0	0	0	0	0	0	0	0	0	0	0	0	2
YBR249C	1	0	0	0	0	1	0	0	0	0	1	0	0	0	0	0	0	0	0	0	3
YBR250W	0	0	0	0	0	0	0	0	0	0	0	0	0	0	0	0	0	0	0	0	0
YBR251W	1	0	4	0	0	0	0	0	0	0	0	0	0	0	0	0	0	0	0	0	5
YBR252W	0	0	11	4	0	0	2	0	0	0	0	0	4	0	0	0	1	0	0	11	33
YBR253W	0	0	1	0	0	0	0	0	0	1	0	0	3	0	0	0	2	0	0	3	10
YBR254C	0	0	0	0	0	0	0	0	0	0	0	0	0	0	0	0	0	0	0	0	0
YBR255C-A	0	0	1	0	0	0	0	0	0	0	0	0	3	1	0	0	4	0	0	0	9
YBR255W	0	0	0	0	0	0	0	0	0	0	0	0	0	0	0	0	0	0	0	0	0
YBR256C	0	0	3	0	0	0	0	0	0	0	0	0	6	0	0	0	0	3	0	0	12
YBR257W	0	0	1	0	0	0	0	0	0	0	0	0	0	0	0	0	0	0	1	0	2
YBR258C	0	0	0	0	0	0	4	1	0	0	0	0	3	1	0	0	0	0	0	0	9
YBR259W	0	0	0	0	0	0	0	0	0	0	0	0	0	0	0	0	0	0	0	0	0
YBR260C	0	0	0	0	0	0	0	0	0	0	0	0	0	0	0	0	0	0	0	0	0
YBR261C	0	0	3	0	0	0	1	0	0	0	0	0	0	0	0	0	0	0	0	0	4
YBR262C	0	0	2	1	0	0	5	0	0	0	0	0	23	2	0	0	1	0	0	0	34
YBR263W	7	0	1	0	0	0	0	0	0	0	0	0	0	0	0	0	1	0	0	7	16
YBR264C	0	0	0	0	0	0	0	0	0	0	0	0	7	1	0	0	0	2	0	0	10
YBR265W	0	0	0	0	0	0	1	0	0	0	0	0	0	0	0	0	0	0	0	0	1
YBR266C	0	0	0	0	0	0	0	0	0	0	0	0	0	0	0	0	0	0	0	0	0
YBR267W	0	0	1	0	0	0	0	0	0	0	0	0	1	0	0	0	0	0	0	0	2
YBR268W	0	0	6	5	0	0	19	0	0	0	0	0	64	1	0	0	17	0	1	0	113
YBR269C	1	0	29	0	0	0	66	0	0	0	12	0	74	3	0	0	6	0	0	0	191
YBR270C	0	0	0	0	0	0	0	1	0	0	0	0	0	1	0	0	0	0	0	0	2
YBR271W	0	0	1	0	0	0	1	0	0	0	0	0	0	0	0	0	0	0	0	1	3
YBR272C	0	0	0	1	0	0	0	0	0	0	0	0	0	0	0	0	0	0	0	0	1
YBR273C	0	0	1	0	0	0	0	0	0	0	0	0	3	0	0	0	0	0	0	0	4
YBR274W	0	0	0	0	0	0	0	0	0	0	0	0	0	0	0	0	0	0	0	0	0
YBR275C	3	0	0	0	0	0	0	0	0	0	0	0	0	0	0	0	0	0	0	0	3
YBR276C	0	0	0	0	0	0	0	0	0	0	0	0	0	0	0	0	0	0	0	0	0
YBR277C	0	0	0	0	0	0	0	0	0	0	0	0	0	0	0	0	0	0	0	0	0
YBR278W	0	0	0	0	0	0	2	0	0	0	0	0	1	0	0	0	1	0	0	0	4
YBR279W	0	0	2	0	0	0	0	0	1	0	0	0	1	0	0	0	1	0	0	0	5
YBR280C	0	0	0	0	0	0	0	0	0	0	0	0	0	0	0	0	0	0	0	0	0
YBR281C	0	0	0	0	0	0	0	0	0	0	0	0	0	0	0	0	0	0	0	0	0
YBR282W	0	0	1	0	0	0	1	0	0	0	0	0	2	0	0	0	0	0	0	0	4
YBR283C	1	0	0	14	0	0	10	0	0	0	0	0	0	58	0	0	11	0	0	0	94
YBR284W	0	0	0	0	0	0	0	0	0	0	0	0	0	0	0	0	0	0	0	0	0
YBR285W	1	0	0	0	0	0	0	0	0	0	0	0	0	0	0	0	0	0	0	0	1
YBR286W	0	0	1	0	0	0	0	0	0	0	0	0	0	0	0	0	0	0	0	0	1
YBR287W	0	0	3	0	0	0	0	0	0	0	0	0	0	0	0	0	0	0	0	0	3
YBR288C	0	0	1	0	0	0	0	0	0	0	0	0	0	0	0	0	0	0	0	0	1
YBR289W	0	0	0	0	0	0	0	0	0	1	0	0	0	0	0	0	0	0	0	0	1
YBR290W	0	0	2	1	0	0	0	0	0	0	0	0	5	0	0	0	0	0	0	0	8
YBR291C	0	0	0	1	0	0	0	0	0	0	1	0	0	2	0	0	0	0	0	0	4
YBR292C	0	0	0	0	0	0	0	0	0	0	0	0	0	0	0	0	0	0	0	0	0
YBR293W	0	0	0	2	0	0	0	0	0	0	0	0	0	0	0	0	0	0	1	0	3
YBR294W	0	0	0	3	0	0	0	0	0	0	0	0	0	0	0	0	0	0	0	1	4
YBR295W	0	0	0	3	0	0	0	0	0	0	0	0	0	0	0	0	0	0	0	1	4
YBR296C	1	0	0	0	0	0	0	0	0	0	0	0	0	0	0	0	0	0	0	0	1
YBR296C-A	0	0	0	0	0	0	0	0	0	0	0	0	0	0	0	0	0	0	0	0	0
YBR297W	0	0	0	1	0	0	0	0	0	0	0	0	0	0	0	0	0	0	0	0	1
YBR298C	0	0	0	0	0	1	0	0	0	0	0	0	0	1	0	4	0	0	0	0	6
YBR298C-A	0	0	0	0	0	0	0	0	0	0	0	0	0	0	0	0	0	0	0	0	0
YBR299W	0	0	0	3	1	0	0	0	0	0	0	0	0	0	0	0	5	0	0	0	9
YBR300C	0	0	0	0	0	0	0	0	0	0	0	0	0	0	0	0	0	0	0	0	0
YCL001W	0	0	0	0	0	0	0	0	0	0	0	0	2	0	0	0	0	0	0	0	2
YCL001W-A	0	0	0	0	0	0	0	0	0	0	0	0	0	0	0	0	0	0	0	0	0
YCL001W-B	0	0	0	0	0	0	0	0	0	0	0	0	0	0	0	0	0	0	0	0	0
YCL002C	0	0	9	1	0	0	0	0	0	0	0	0	0	0	0	0	1	0	0	0	11
YCL004W	0	0	1	2	0	0	0	0	0	0	0	0	0	0	0	0	0	0	0	0	3
YCL005W	1	0	4	1	0	0	0	0	0	0	0	0	0	0	0	0	2	0	0	0	8
YCL005W-A	0	0	1	1	0	0	0	0	0	0	0	0	2	1	0	0	0	0	0	0	5
YCL007C	0	0	0	0	0	0	0	0	0	0	0	0	0	0	0	0	0	0	0	0	0
YCL008C	0	0	1	0	0	0	0	0	0	0	0	0	0	0	0	0	0	0	0	0	1
YCL009C	0	0	36	0	0	0	1	0	0	0	1	0	9	0	0	2	14	0	0	0	63
YCL010C	0	0	2	0	0	0	0	0	0	0	0	0	0	0	0	0	0	0	0	0	2
YCL011C	0	2	5	0	0	0	0	0	0	0	0	0	0	1	0	0	0	0	0	0	8
YCL012C	0	0	1	0	0	0	0	0	0	0	0	0	5	0	0	0	0	0	0	0	6
YCL014W	0	0	0	0	0	0	0	0	0	0	0	0	0	0	0	0	0	0	0	0	0
YCL016C	0	0	0	1	0	0	0	0	0	0	0	0	0	0	0	0	0	0	0	0	1
YCL018W	0	0	0	0	0	0	0	0	0	0	0	0	0	0	0	0	0	0	0	0	0
YCL021W-A	0	0	0	0	0	0	0	0	0	0	0	0	0	0	0	0	0	0	0	0	0
YCL022C	0	0	0	0	0	0	0	0	0	0	0	0	0	0	0	0	0	0	0	0	0
YCL023C	0	0	0	0	0	0	0	0	0	0	0	0	0	0	0	0	0	0	0	0	0
YCL024W	0	0	0	0	0	0	0	0	0	0	0	0	2	0	0	0	0	0	0	0	2
YCL025C	0	0	1	0	0	0	0	0	1	0	0	0	4	0	0	0	0	0	1	0	7
YCL026C-A	0	0	0	0	0	0	0	0	0	0	0	0	0	0	0	0	0	0	0	0	0
YCL026C-B	0	0	3	0	0	0	0	1	0	0	0	0	21	0	0	0	0	0	0	0	25
YCL027W	1	0	1	0	0	0	0	0	0	0	0	0	0	0	0	0	0	0	0	0	2
YCL028W	0	0	0	0	0	0	0	0	0	0	0	0	1	0	0	0	0	0	0	0	1
YCL029C	0	0	1	0	0	0	0	0	0	0	0	0	0	0	0	0	0	0	0	0	1
YCL030C	0	0	0	0	0	0	0	0	0	0	0	0	0	0	0	1	0	0	0	0	1
YCL031C	0	0	5	0	0	0	0	0	0	0	0	0	1	0	0	0	2	0	0	0	8
YCL032W	0	0	2	0	0	0	0	0	0	0	0	0	1	0	0	0	1	0	0	0	4
YCL033C	0	0	0	3	0	0	22	0	0	0	0	0	0	40	0	0	0	1	0	0	66
YCL034W	0	0	9	0	0	0	0	0	0	0	0	0	0	0	0	0	0	0	0	0	9
YCL035C	7	0	30	0	0	0	17	5	0	0	7	1	78	3	0	0	21	3	0	0	172
YCL037C	0	0	0	0	0	0	0	0	0	0	0	0	0	0	0	0	0	0	0	0	0
YCL038C	0	0	0	0	0	0	0	0	0	0	0	0	0	0	0	0	0	0	0	0	0
YCL039W	0	0	0	5	0	0	0	0	0	0	0	0	0	0	0	0	0	0	0	0	5
YCL040W	0	0	0	0	0	0	0	0	0	0	0	0	0	0	0	0	0	0	0	0	0
YCL042W	0	0	0	0	0	0	0	0	0	0	0	0	0	0	0	0	0	0	0	0	0
YCL043C	0	0	0	0	0	0	0	0	0	0	0	0	0	0	0	0	0	0	0	0	0
YCL044C	0	0	0	13	0	0	0	0	0	0	0	0	3	0	0	0	0	0	0	0	16
YCL045C	0	0	0	0	0	0	0	0	0	0	0	0	0	0	0	3	0	0	0	0	3
YCL046W	0	0	0	0	0	0	0	0	0	0	0	0	0	0	0	0	0	0	0	0	0
YCL047C	0	0	0	0	0	0	0	0	0	0	0	0	1	0	0	0	0	0	0	0	1
YCL048W	0	0	0	0	0	0	0	0	0	0	0	0	0	0	0	0	0	0	0	0	0
YCL048W-A	0	0	0	0	0	0	0	0	0	0	0	0	0	0	0	0	0	0	0	0	0
YCL049C	3	0	3	3	0	0	0	0	0	0	1	0	4	0	0	0	4	0	0	0	18
YCL050C	1	0	1	0	0	0	0	0	0	0	0	0	0	0	0	0	0	0	0	0	2
YCL051W	0	0	0	0	0	0	0	0	0	0	0	0	0	1	0	0	0	0	0	0	1
YCL052C	0	0	1	0	0	0	0	0	0	0	0	0	2	0	0	0	0	0	0	0	3
YCL054W	0	0	0	0	0	0	0	0	0	0	0	0	0	0	0	0	0	0	0	0	0
YCL055W	0	0	2	0	0	0	0	0	0	0	0	0	0	0	0	0	0	0	0	0	2
YCL056C	0	0	1	0	0	0	0	0	0	0	0	0	2	0	0	0	0	0	0	0	3
YCL057C-A	0	0	7	2	0	0	0	6	0	0	1	0	107	0	0	0	0	4	0	0	127
YCL057W	0	0	0	1	0	0	0	0	0	0	0	0	0	0	0	0	0	0	0	0	1
YCL058C	0	0	0	0	0	0	0	9	15	0	0	0	1	1	0	0	0	10	2	0	38
YCL058W-A	0	1	1	0	0	0	1	0	0	0	0	0	3	0	0	0	0	0	0	0	6
YCL059C	1	0	1	0	0	0	0	0	0	0	0	0	4	0	0	0	0	0	0	0	6
YCL061C	0	0	0	0	0	0	0	0	1	0	0	0	0	0	0	0	0	0	1	0	2
YCL063W	0	0	1	0	0	0	1	0	0	0	0	0	1	1	0	0	0	0	0	0	4
YCL064C	1	0	16	1	0	0	0	0	0	0	0	0	0	1	0	0	12	0	0	0	31
YCL069W	0	0	0	0	0	0	0	0	0	0	0	0	0	0	0	0	0	0	0	0	0
YCL076W	0	0	0	0	0	0	0	0	0	0	0	0	0	0	0	0	0	0	0	0	0
YCR001W	0	0	0	0	0	0	0	0	0	0	0	0	0	0	0	0	0	0	0	0	0
YCR002C	1	0	0	0	0	0	0	0	0	0	0	0	0	0	0	0	1	0	0	0	2
YCR003W	0	0	4	0	0	0	34	0	1	0	0	0	74	0	0	0	2	0	1	0	116
YCR004C	0	0	1	2	0	1	4	0	0	0	1	0	1	1	0	0	0	0	0	0	11
YCR005C	1	0	1	0	0	0	4	0	0	0	1	0	22	1	0	0	1	0	0	0	31
YCR006C	0	0	0	0	0	0	0	0	0	0	0	0	0	0	0	0	0	0	1	0	1
YCR007C	0	0	0	4	0	0	2	0	0	0	0	0	0	4	0	0	4	1	0	0	15
YCR008W	0	0	0	0	0	0	0	0	0	0	0	0	0	0	0	0	0	0	0	0	0
YCR009C	1	0	2	0	0	0	1	0	0	0	0	0	6	0	0	0	0	0	0	0	10
YCR010C	4	0	0	0	0	0	0	0	0	0	8	0	0	0	0	0	10	1	0	0	23
YCR011C	2	0	0	1	0	0	0	0	0	0	2	0	0	0	0	1	0	0	1	0	7
YCR012W	1	0	25	1	0	0	0	0	0	0	0	0	4	0	0	0	0	0	0	0	31
YCR013C	0	0	0	0	0	0	0	0	0	0	0	0	0	0	0	0	0	0	0	0	0
YCR014C	0	0	0	0	0	0	0	0	0	0	0	0	0	0	0	0	0	0	0	0	0
YCR015C	0	0	0	0	0	0	0	0	0	0	0	0	18	0	0	0	0	0	0	0	18
YCR016W	0	0	0	0	0	0	0	0	0	0	0	0	0	0	0	0	0	0	0	0	0
YCR017C	0	0	0	0	0	0	0	0	0	0	0	0	0	0	0	0	0	0	0	0	0
YCR019W	0	0	0	0	0	0	0	0	0	0	0	0	0	0	0	0	0	0	0	1	1
YCR020C	0	0	0	0	0	0	0	0	0	0	0	0	0	0	0	1	0	0	0	0	1
YCR020C-A	0	0	1	0	0	0	0	0	0	0	0	0	0	0	0	0	0	0	0	0	1
YCR020W-B	0	0	1	0	0	0	0	0	0	0	0	0	3	0	0	0	0	0	0	0	4
YCR021C	1	0	0	1	0	0	0	0	0	0	2	0	0	0	0	0	1	0	0	0	5
YCR022C	0	0	0	0	0	0	0	0	0	0	0	0	0	0	0	0	0	0	0	0	0
YCR023C	0	0	0	2	0	0	0	0	0	0	0	0	0	0	0	0	0	0	1	0	3
YCR024C	1	0	0	0	0	0	0	0	0	0	0	0	0	0	0	0	0	0	0	0	1
YCR024C-A	36	0	0	0	0	0	0	0	0	0	44	0	3	1	0	0	0	0	0	0	84
YCR024C-B	0	0	2	0	0	0	0	0	1	0	0	0	1	1	0	0	0	0	0	0	5
YCR025C	0	1	0	0	0	0	0	0	0	0	0	0	0	0	0	0	0	0	0	0	1
YCR026C	0	0	0	0	0	0	0	0	0	0	0	0	1	0	0	0	0	0	0	0	1
YCR027C	0	0	0	0	0	0	0	0	0	0	0	0	0	0	0	0	0	0	0	0	0
YCR028C	2	0	0	14	0	0	1	0	0	0	15	0	3	45	0	0	0	0	0	0	80
YCR028C-A	3	0	1	0	0	0	6	0	0	0	15	0	7	0	0	0	1	0	0	0	33
YCR030C	0	0	1	2	0	0	0	0	0	0	0	0	1	1	0	0	1	0	0	0	6
YCR031C	0	0	6	1	0	0	14	0	0	0	0	0	77	74	0	0	12	0	1	0	185
YCR033W	0	0	0	0	0	0	0	0	1	0	0	0	0	0	0	0	0	0	0	0	1
YCR034W	1	0	0	0	0	0	0	0	0	0	0	0	1	0	0	0	1	0	0	0	3
YCR035C	0	0	0	0	0	0	0	0	0	0	0	0	0	0	0	0	0	0	0	0	0
YCR036W	0	0	0	1	0	0	1	0	0	0	0	0	1	0	1	0	0	0	0	0	4
YCR037C	0	0	0	2	0	0	0	0	0	0	0	0	0	0	0	0	0	1	0	0	3
YCR043C	1	0	4	0	0	0	0	0	0	0	0	0	10	0	0	0	1	0	0	0	16
YCR044C	0	0	0	0	0	0	0	0	0	0	0	0	0	3	0	0	0	0	0	0	3
YCR045C	0	0	0	1	0	0	0	0	0	0	0	0	0	0	0	0	0	2	0	0	3
YCR045W-A	0	0	0	0	0	0	0	0	0	0	0	0	0	0	0	0	0	0	0	0	0
YCR046C	0	0	5	2	0	0	3	0	0	0	1	0	15	0	0	0	4	0	0	0	30
YCR048W	0	0	0	1	0	0	0	0	0	0	0	0	0	0	0	0	0	0	0	0	1
YCR049C	0	0	0	0	0	0	0	0	0	0	0	0	0	0	0	0	0	0	0	0	0
YCR050C	0	0	0	0	0	0	0	0	0	0	0	0	0	0	0	0	0	0	0	0	0
YCR051W	0	0	5	0	0	0	9	0	0	0	0	0	5	2	0	0	2	0	0	0	23
YCR052W	0	0	0	0	0	0	0	0	0	0	0	0	0	0	0	0	0	0	0	0	0
YCR053W	0	0	2	0	0	0	0	0	0	0	0	0	0	0	0	0	0	0	0	0	2
YCR054C	0	0	0	0	0	0	0	0	0	0	0	0	0	0	0	0	1	0	0	0	1
YCR057C	0	0	0	0	0	0	0	0	0	0	0	0	0	0	0	0	0	0	0	0	0
YCR059C	0	0	1	0	0	0	1	0	0	0	0	0	1	0	0	0	0	0	0	0	3
YCR060W	0	0	4	3	0	0	0	0	0	0	0	0	5	0	0	0	2	0	0	0	14
YCR061W	0	0	0	1	0	0	0	0	0	0	0	0	0	0	0	0	0	0	0	0	1
YCR063W	0	0	4	2	0	0	0	0	0	0	1	0	1	2	0	0	0	0	0	0	10
YCR064C	0	0	0	0	0	0	0	0	0	0	0	0	0	0	0	0	0	0	0	0	0
YCR065W	0	0	0	0	0	1	0	0	0	0	0	0	0	0	0	5	0	0	0	0	6
YCR066W	0	0	0	0	0	0	0	0	0	0	0	0	0	0	0	0	0	0	0	0	0
YCR067C	0	0	0	0	0	0	0	0	0	0	0	0	0	0	0	0	0	0	0	0	0
YCR068W	0	0	0	0	0	0	0	0	0	0	0	0	0	0	0	0	0	0	0	0	0
YCR069W	2	0	0	0	0	0	0	0	0	0	2	0	0	0	0	0	0	0	0	0	4
YCR071C	0	0	1	0	0	0	2	0	1	0	0	0	7	0	0	0	1	1	0	0	13
YCR072C	0	0	0	0	0	0	0	0	0	0	0	0	0	0	0	0	0	0	0	0	0
YCR073C	0	0	1	1	0	0	0	0	1	0	0	0	0	0	0	0	0	0	2	0	5
YCR073W-A	0	0	1	0	1	0	0	0	0	0	0	0	1	0	0	0	0	0	0	0	3
YCR075C	0	0	0	0	0	0	0	1	0	0	0	0	0	0	0	0	0	0	0	0	1
YCR075W-A	0	0	0	0	0	0	0	0	0	0	0	0	1	0	0	0	0	0	0	0	1
YCR076C	0	0	2	0	0	0	1	0	0	0	0	0	9	0	0	0	0	0	0	0	12
YCR077C	0	0	0	0	0	0	0	0	0	0	0	0	0	0	0	0	0	0	0	0	0
YCR079W	0	0	8	0	0	0	1	0	0	0	0	0	0	1	0	0	3	0	0	0	13
YCR081C-A	0	0	0	0	0	0	0	0	2	0	0	0	0	0	0	0	0	0	0	0	2
YCR081W	0	0	0	0	0	0	0	0	0	0	0	0	0	0	0	0	0	0	0	0	0
YCR082W	0	0	31	1	0	0	32	0	5	6	2	0	80	3	0	0	9	0	3	0	172
YCR083W	0	0	0	0	0	0	0	0	0	1	0	0	0	0	0	0	0	0	0	0	1
YCR084C	0	0	0	0	0	0	0	0	0	0	0	0	0	0	0	0	0	0	0	0	0
YCR085W	0	0	0	0	0	0	0	0	0	0	0	0	0	0	0	0	0	0	0	0	0
YCR086W	1	0	2	0	1	0	0	0	0	5	7	0	7	0	0	0	0	0	0	3	26
YCR087C-A	0	0	1	0	0	0	1	0	0	0	0	0	7	1	0	0	0	1	0	0	11
YCR087W	0	0	1	0	0	0	0	5	0	0	0	0	0	0	0	0	0	3	0	0	9
YCR088W	0	0	0	0	0	0	0	0	0	0	0	0	0	0	0	0	0	0	0	0	0
YCR090C	1	0	4	0	0	0	1	0	0	0	0	0	9	1	0	0	1	0	0	0	17
YCR091W	0	0	0	0	0	0	0	0	0	0	0	0	0	0	0	0	0	0	0	0	0
YCR092C	0	0	0	0	0	0	0	0	0	0	0	0	0	0	0	0	0	0	0	0	0
YCR093W	0	0	0	0	0	0	0	0	0	0	0	0	0	0	0	0	0	0	0	0	0
YCR094W	0	0	2	0	0	0	0	0	0	0	1	0	0	0	0	0	0	0	0	0	3
YCR095C	0	0	1	0	0	0	0	1	0	0	0	0	0	0	0	0	0	1	0	0	3
YCR095W-A	0	0	0	0	0	0	0	0	0	0	0	0	0	0	0	0	0	0	0	0	0
YCR096C	0	0	0	0	0	0	1	0	0	0	1	0	0	1	0	0	1	0	0	0	4
YCR097W	0	0	2	0	0	0	0	0	0	0	0	0	1	0	1	0	0	0	0	0	4
YCR098C	0	0	0	0	0	0	0	0	0	0	0	0	0	0	0	0	0	0	0	0	0
YCR099C	0	0	0	0	0	0	0	0	0	0	0	0	0	0	0	0	0	0	0	0	0
YCR100C	0	0	0	0	0	0	0	0	0	0	0	0	0	0	0	0	0	0	0	0	0
YCR101C	0	0	0	0	0	0	0	0	0	0	0	0	0	0	0	0	0	0	0	0	0
YCR102W-A	0	0	0	0	0	0	0	0	0	0	0	0	0	0	0	0	0	0	0	0	0
YDL001W	7	0	0	0	0	0	0	0	0	0	0	0	0	0	0	0	3	0	0	0	10
YDL002C	4	0	0	0	0	0	0	0	0	0	4	0	0	0	0	0	0	0	0	0	8
YDL003W	1	0	0	1	0	0	0	0	0	0	0	0	0	1	0	0	0	0	0	0	3
YDL004W	0	0	6	0	0	0	0	0	0	0	0	0	4	0	0	0	0	0	0	0	10
YDL005C	0	0	2	1	0	0	0	0	0	0	0	0	0	0	0	0	0	0	0	0	3
YDL006W	0	0	0	0	0	0	0	0	0	0	0	0	0	0	0	0	1	0	0	0	1
YDL007C-A	0	0	0	0	0	0	0	0	0	0	0	0	0	0	0	0	0	0	0	0	0
YDL007W	0	0	4	0	0	0	0	0	0	0	0	0	1	0	0	0	0	0	0	1	6
YDL008W	0	0	2	0	0	0	3	0	0	0	0	0	5	0	0	0	0	0	0	0	10
YDL009C	0	0	0	0	0	0	0	0	0	0	0	0	0	0	0	0	0	0	0	0	0
YDL010W	1	0	1	1	0	0	0	0	0	1	0	0	1	4	0	0	0	0	1	0	10
YDL011C	0	0	0	0	0	0	0	0	0	0	0	0	0	0	0	0	0	0	0	0	0
YDL012C	0	0	1	4	0	1	0	0	0	0	0	0	2	0	0	0	0	0	0	0	8
YDL013W	0	0	0	0	0	0	0	0	0	0	0	0	0	0	0	0	0	0	0	0	0
YDL014W	0	0	0	0	0	0	0	0	0	0	0	0	0	0	0	0	0	0	0	0	0
YDL015C	1	0	6	0	0	0	0	0	0	0	0	0	1	0	0	0	0	0	0	0	8
YDL016C	0	0	0	0	0	0	0	0	2	0	0	0	0	0	0	0	0	0	1	0	3
YDL017W	0	0	0	0	0	0	0	0	0	0	0	0	0	0	0	0	0	0	0	0	0
YDL018C	0	0	0	0	0	0	0	0	0	0	0	0	0	0	0	0	0	0	0	0	0
YDL019C	0	0	0	1	0	0	0	0	0	0	0	0	0	0	0	0	0	0	0	0	1
YDL020C	0	0	0	2	0	1	0	0	0	0	0	0	0	2	0	2	0	0	0	0	7
YDL021W	0	0	0	0	0	0	0	0	0	0	0	0	0	0	0	0	0	0	0	0	0
YDL022C-A	0	0	0	0	0	0	0	0	0	0	0	0	0	0	0	0	0	0	0	0	0
YDL022W	0	0	0	1	0	0	0	0	0	0	1	0	2	0	0	0	2	0	0	0	6
YDL023C	0	0	0	0	0	0	0	0	0	0	0	0	0	0	0	0	0	0	0	0	0
YDL024C	0	0	0	0	0	0	0	0	0	0	0	0	0	0	0	0	0	0	0	0	0
YDL025C	0	0	0	1	0	1	0	0	3	0	0	0	0	1	0	0	0	0	0	0	6
YDL025W-A	0	0	0	0	0	0	0	0	0	0	0	0	0	0	0	0	0	0	0	0	0
YDL026W	0	0	0	0	0	0	0	0	0	0	0	0	0	0	0	0	0	0	0	0	0
YDL027C	1	0	0	0	0	0	0	0	0	0	0	0	0	0	0	0	0	0	0	0	1
YDL028C	0	0	0	0	0	0	0	0	0	0	0	0	0	0	0	0	0	0	0	0	0
YDL029W	2	0	3	0	0	0	0	0	0	0	0	0	0	0	0	0	0	0	0	0	5
YDL030W	0	0	0	0	0	0	0	0	0	0	0	0	0	1	0	0	0	0	0	0	1
YDL031W	0	0	0	2	0	0	0	0	0	0	0	0	0	0	0	0	0	0	0	0	2
YDL032W	0	0	0	0	0	0	0	0	0	0	0	0	0	0	0	1	0	0	0	0	1
YDL033C	0	0	0	0	0	0	0	0	0	0	0	0	1	0	0	0	0	0	0	0	1
YDL034W	0	0	0	0	0	0	0	0	0	0	0	0	0	0	0	0	0	0	0	0	0
YDL035C	0	0	0	0	0	2	0	0	0	0	0	0	0	0	0	7	0	0	0	0	9
YDL036C	0	0	0	0	0	0	0	0	0	0	0	0	0	0	0	0	0	0	0	0	0
YDL037C	0	0	0	0	0	0	0	0	0	0	0	0	0	0	0	0	0	0	0	0	0
YDL039C	0	0	0	0	0	0	0	0	0	0	0	0	0	0	0	0	1	0	0	0	1
YDL040C	0	0	0	0	0	0	0	0	0	0	0	1	0	0	0	0	1	0	0	0	2
YDL041W	0	0	0	0	0	0	0	0	0	0	0	0	0	0	0	0	0	0	0	0	0
YDL042C	0	0	0	0	0	0	0	0	0	0	0	0	0	0	0	0	0	0	0	0	0
YDL043C	0	0	2	1	0	0	0	0	0	0	0	0	1	0	0	0	0	0	0	0	4
YDL044C	0	0	3	0	0	0	0	0	0	0	0	0	1	0	0	0	1	0	0	0	5
YDL045C	0	0	0	0	0	0	0	0	0	0	1	0	0	0	0	0	0	0	0	0	1
YDL045W-A	0	0	0	0	0	0	1	0	0	0	0	0	0	0	0	0	2	0	0	0	3
YDL046W	5	0	2	1	0	0	0	0	0	0	4	0	15	0	0	0	0	0	0	0	27
YDL047W	0	0	0	0	0	0	0	0	0	0	0	0	0	0	0	0	0	0	0	0	0
YDL048C	1	0	1	0	0	0	1	0	0	0	0	0	0	0	0	1	0	0	1	0	5
YDL049C	0	0	0	0	0	0	0	0	0	0	0	0	0	0	0	0	0	0	0	0	0
YDL050C	0	0	0	0	0	0	0	0	0	0	0	0	0	0	0	0	0	0	0	0	0
YDL051W	1	0	1	0	0	0	0	0	0	0	0	0	0	0	1	0	0	0	0	0	3
YDL052C	0	0	1	0	0	0	1	0	0	0	0	0	0	0	0	0	0	0	0	0	2
YDL053C	0	0	0	0	0	0	10	0	1	0	0	0	0	1	0	0	1	0	0	0	13
YDL054C	0	0	0	0	0	0	0	0	45	0	3	0	49	0	0	0	0	0	1	0	98
YDL055C	2	0	0	1	0	0	0	0	0	0	1	0	0	0	0	0	1	0	0	0	5
YDL056W	0	0	0	0	0	0	0	0	0	0	0	0	0	0	0	0	0	0	0	0	0
YDL057W	0	0	2	1	0	0	0	0	0	0	0	0	1	0	0	0	0	0	0	1	5
YDL058W	0	0	1	0	0	0	0	0	0	0	0	0	0	0	0	0	0	0	0	0	1
YDL059C	0	0	0	0	0	0	0	0	0	0	0	0	0	0	0	0	0	0	0	0	0
YDL060W	0	0	0	0	0	0	0	0	0	0	0	0	1	0	0	0	0	0	0	0	1
YDL061C	0	0	0	4	0	0	0	0	0	0	0	0	0	6	0	0	6	0	0	0	16
YDL062W	0	0	0	0	0	0	0	0	0	0	0	0	0	0	0	0	0	0	0	0	0
YDL063C	0	0	0	0	0	0	0	0	0	0	0	0	0	0	0	0	0	0	0	0	0
YDL064W	0	0	0	0	0	0	0	0	0	0	0	0	1	0	0	0	0	0	0	0	1
YDL065C	0	0	3	1	0	0	0	0	0	0	0	0	1	3	0	0	0	0	0	0	8
YDL066W	0	0	2	0	0	0	0	0	0	0	0	0	0	0	0	0	0	0	0	0	2
YDL067C	1	0	2	1	0	0	12	0	0	0	3	0	55	1	0	0	5	0	0	0	80
YDL068W	0	0	0	0	0	0	0	0	0	0	0	0	0	0	0	0	0	0	0	0	0
YDL069C	5	0	0	0	0	0	0	0	0	0	0	0	0	0	0	0	0	1	0	0	6
YDL070W	0	0	0	3	0	0	158	0	0	1	0	0	0	519	0	0	4	0	1	0	686
YDL071C	0	0	0	6	0	0	0	0	0	0	0	0	0	1	0	0	1	0	0	0	8
YDL072C	0	0	2	0	0	0	4	0	0	0	0	0	5	1	0	0	5	0	0	0	17
YDL073W	0	0	0	0	0	0	0	0	0	0	0	0	0	0	0	0	0	0	0	0	0
YDL074C	0	0	0	0	0	0	0	0	0	0	0	0	0	0	0	0	0	0	0	0	0
YDL075W	0	0	1	0	0	0	1	0	0	0	0	0	2	0	0	0	0	0	0	0	4
YDL076C	0	0	0	0	0	0	0	0	0	0	0	0	0	0	0	0	0	0	0	0	0
YDL077C	0	0	0	0	0	0	0	0	0	0	1	0	0	0	0	0	0	0	0	0	1
YDL078C	0	0	0	0	0	0	1	0	0	0	0	0	1	0	0	0	0	0	0	0	2
YDL079C	0	0	0	0	0	0	0	0	0	0	0	0	0	0	0	0	0	0	0	0	0
YDL080C	0	0	0	0	0	0	0	0	0	0	0	0	0	1	0	0	0	0	0	0	1
YDL081C	3	0	1	0	0	0	1	0	0	0	0	0	2	0	0	0	2	0	0	0	9
YDL082W	0	0	0	0	0	0	0	0	1	1	0	0	1	0	0	0	0	0	0	0	3
YDL083C	0	0	1	0	0	0	6	0	0	0	0	0	2	1	0	0	0	0	0	0	10
YDL084W	1	0	0	0	0	0	0	0	0	0	9	0	0	0	0	0	2	0	0	0	12
YDL085C-A	0	0	0	1	0	0	3	0	1	0	6	0	6	0	0	0	3	0	0	0	20
YDL085W	0	0	1	0	0	0	0	0	0	0	0	0	0	0	0	0	1	0	0	1	3
YDL086C-A	0	0	0	0	0	0	0	0	0	0	0	0	0	0	0	0	0	0	0	0	0
YDL086W	0	0	2	1	0	0	13	0	0	0	0	1	0	0	0	0	43	0	0	1	61
YDL087C	0	0	0	0	0	0	0	0	0	0	0	0	0	0	0	0	0	0	0	0	0
YDL088C	0	0	0	1	0	0	1	0	0	0	1	0	1	0	0	0	0	0	0	0	4
YDL089W	0	0	0	0	0	0	0	0	0	0	0	0	0	0	0	0	0	0	0	0	0
YDL090C	0	0	2	0	0	0	0	1	0	0	0	0	0	0	0	0	0	0	0	0	3
YDL091C	0	0	0	0	0	0	0	0	0	0	0	0	0	0	0	0	1	0	0	0	1
YDL092W	0	0	0	0	0	0	0	0	0	0	0	0	0	0	0	0	0	0	0	0	0
YDL093W	0	0	1	0	0	0	0	0	0	0	0	0	0	0	0	0	0	0	1	0	2
YDL094C	0	0	0	0	0	0	0	0	0	0	0	0	0	0	0	0	0	0	0	0	0
YDL095W	0	0	0	1	0	0	0	0	0	0	0	0	0	0	0	0	0	0	0	0	1
YDL096C	0	0	0	0	0	0	0	0	0	0	0	0	0	0	0	0	0	0	0	0	0
YDL097C	0	0	4	0	0	0	0	0	0	0	0	0	5	0	0	0	0	3	0	0	12
YDL098C	0	0	0	0	0	0	0	0	0	0	0	0	1	0	0	0	0	0	0	0	1
YDL099W	2	0	1	2	0	0	1	0	1	0	2	0	1	0	0	0	0	0	1	0	11
YDL100C	2	0	4	0	0	0	1	0	0	0	0	0	1	1	0	0	1	0	0	0	10
YDL101C	0	0	0	0	0	0	0	0	0	0	0	0	0	0	0	0	0	0	0	0	0
YDL102W	0	0	0	0	0	0	0	0	0	0	0	0	0	0	0	0	0	0	0	0	0
YDL103C	0	0	2	0	0	0	0	0	0	0	0	0	1	0	0	0	0	0	0	0	3
YDL105W	0	0	0	0	0	0	19	0	0	0	0	0	0	0	0	0	4	0	0	0	23
YDL106C	0	0	0	5	0	0	0	0	0	0	0	0	0	1	0	0	0	0	0	0	6
YDL107W	0	0	1	1	0	0	0	0	0	0	0	0	0	1	0	0	0	0	0	0	3
YDL108W	0	0	2	1	0	0	0	0	0	0	0	0	0	1	0	0	0	0	0	0	4
YDL109C	0	0	0	0	0	0	0	0	0	0	0	0	0	0	0	0	0	0	0	0	0
YDL110C	1	0	4	0	0	0	0	0	0	0	0	0	6	0	0	0	1	0	0	0	12
YDL111C	4	0	1	0	0	0	0	0	0	0	1	0	0	0	0	0	0	0	0	0	6
YDL112W	2	0	0	1	0	0	0	0	0	0	0	0	0	0	0	0	0	0	0	0	3
YDL113C	1	0	0	0	0	0	0	0	0	0	0	0	0	0	0	0	0	0	0	0	1
YDL114W	0	0	0	0	0	0	0	0	0	0	0	0	0	0	0	0	0	0	0	0	0
YDL114W-A	0	0	0	0	0	0	0	0	0	0	0	0	0	0	0	0	0	0	0	0	0
YDL115C	0	0	3	2	0	0	1	0	2	0	0	0	2	0	0	0	1	0	0	0	11
YDL116W	0	0	0	0	0	0	0	0	0	0	0	0	0	0	0	0	0	0	0	0	0
YDL117W	0	0	0	0	0	0	0	0	0	0	0	0	0	0	0	0	0	0	0	0	0
YDL118W	0	0	0	0	0	0	0	0	0	0	0	0	0	0	0	0	0	0	0	0	0
YDL119C	0	0	0	1	0	0	0	0	0	0	0	0	0	0	0	0	0	0	0	0	1
YDL120W	14	0	1	0	0	0	21	0	1	85	205	0	4	0	0	1	3	0	0	26	361
YDL121C	0	0	0	0	0	0	1	0	0	0	0	0	9	0	0	0	0	0	0	0	10
YDL122W	0	0	0	1	0	1	0	0	0	0	0	0	0	0	0	0	0	0	0	0	2
YDL123W	0	0	16	2	0	0	0	0	0	0	0	0	2	0	0	0	0	0	0	0	20
YDL124W	1	0	3	1	0	0	0	0	0	0	1	0	4	0	0	0	0	0	0	2	12
YDL125C	0	0	2	24	0	0	32	0	0	0	1	0	22	75	0	1	24	0	0	0	181
YDL126C	0	0	0	0	0	0	0	0	0	0	0	0	0	0	0	0	0	0	0	0	0
YDL127W	0	0	0	1	0	0	0	0	0	0	0	0	0	0	0	0	1	0	0	0	2
YDL128W	0	0	2	0	0	0	0	0	0	0	0	0	0	0	0	0	0	0	0	0	2
YDL129W	1	0	0	1	0	0	0	0	0	0	0	0	0	0	0	0	0	0	0	0	2
YDL130W	2	0	2	0	0	0	0	0	0	0	0	0	1	0	0	0	3	0	0	0	8
YDL130W-A	1	0	10	0	0	0	5	0	0	0	0	0	112	2	0	0	9	0	0	0	139
YDL131W	0	0	2	1	0	0	0	0	0	0	0	0	0	0	0	0	1	0	0	0	4
YDL132W	0	0	0	0	0	0	0	0	0	0	0	0	0	0	0	0	0	0	0	0	0
YDL133C-A	0	0	17	0	0	0	0	0	0	0	0	1	290	3	0	0	0	0	0	0	311
YDL133W	13	0	0	0	0	0	0	0	0	0	0	0	0	2	0	0	1	0	0	4	20
YDL134C	0	0	0	0	0	0	0	0	0	0	0	0	0	0	0	0	0	0	0	0	0
YDL135C	0	0	2	0	0	0	1	0	0	0	0	0	15	0	0	0	3	0	0	0	21
YDL136W	0	1	43	2	0	0	3	0	0	0	2	0	12	10	0	1	24	0	0	0	98
YDL137W	5	0	0	2	0	0	8	0	0	0	12	2	0	6	0	1	7	0	0	0	43
YDL138W	0	0	0	0	0	0	0	0	0	0	0	0	0	0	0	0	0	0	0	0	0
YDL139C	0	0	2	0	0	0	0	0	0	0	1	0	2	0	0	0	1	0	0	0	6
YDL140C	0	0	0	0	0	0	0	0	0	0	0	0	0	0	0	0	0	0	0	0	0
YDL141W	0	0	0	0	0	0	0	0	0	0	0	0	0	0	0	0	0	0	0	0	0
YDL142C	1	0	3	0	0	0	0	0	0	0	0	0	1	0	0	0	0	1	0	0	6
YDL143W	0	0	0	0	0	0	0	0	0	0	0	0	0	0	0	0	0	0	0	0	0
YDL144C	0	0	4	0	0	0	0	0	0	0	0	0	0	0	0	0	1	0	0	0	5
YDL145C	0	0	0	0	0	0	0	0	0	0	0	0	0	0	0	0	0	0	0	0	0
YDL146W	0	0	0	0	0	0	0	0	0	0	0	0	0	0	0	0	0	0	0	0	0
YDL147W	0	0	3	0	0	0	0	0	1	0	0	0	2	0	0	0	1	0	0	0	7
YDL148C	0	0	0	0	0	0	0	0	0	0	0	0	1	0	0	0	0	0	0	0	1
YDL149W	0	0	0	0	0	0	0	0	0	0	0	0	0	0	0	0	0	0	0	0	0
YDL150W	0	0	0	0	0	0	0	0	0	0	0	0	0	0	0	0	0	0	0	0	0
YDL151C	0	0	0	0	0	0	0	0	0	0	0	0	0	0	0	0	0	0	0	0	0
YDL152W	0	0	0	0	0	0	0	0	0	0	0	0	0	0	0	0	0	0	0	0	0
YDL153C	0	0	3	0	0	0	0	0	0	0	1	0	1	0	0	0	1	0	1	0	7
YDL154W	0	0	0	0	0	0	0	0	0	0	0	0	0	0	0	0	0	0	0	0	0
YDL155W	1	0	0	0	0	0	0	0	0	0	0	0	0	0	0	0	1	0	0	0	2
YDL156W	0	0	0	0	0	0	0	0	0	0	0	0	0	0	0	0	0	0	0	0	0
YDL157C	0	0	1	0	0	0	0	0	0	0	0	0	7	0	0	0	0	0	0	0	8
YDL158C	0	0	0	0	0	0	0	0	0	0	0	0	0	0	0	0	0	0	0	0	0
YDL159C-B	0	0	0	0	0	0	0	0	0	0	0	0	0	0	0	0	0	0	0	0	0
YDL159W	0	0	2	0	0	0	0	0	0	0	0	0	0	0	0	0	0	0	1	0	3
YDL159W-A	0	0	0	0	0	0	0	0	0	0	0	0	0	0	0	0	0	0	0	0	0
YDL160C	0	0	0	0	0	0	0	0	0	0	0	0	0	0	0	0	0	0	0	0	0
YDL160C-A	0	0	12	0	0	0	0	0	0	0	0	0	6	0	0	0	0	0	0	0	18
YDL161W	0	0	2	2	0	0	0	0	1	0	0	0	0	0	0	0	2	0	0	0	7
YDL162C	0	0	0	0	0	0	0	0	0	0	0	0	0	0	0	0	0	0	0	0	0
YDL163W	0	0	0	0	0	0	0	0	0	0	0	0	0	0	0	0	0	0	0	0	0
YDL164C	0	0	1	0	0	0	0	0	0	0	0	0	0	0	0	0	0	0	0	0	1
YDL165W	0	0	1	0	0	0	0	0	0	1	1	0	4	0	0	0	0	0	0	1	8
YDL166C	0	0	0	0	0	0	1	0	0	0	0	0	2	0	0	0	0	0	0	0	3
YDL167C	0	0	1	0	0	0	0	0	0	0	0	0	0	0	0	0	0	0	0	0	1
YDL168W	4	0	2	2	0	0	0	0	0	0	0	0	1	4	0	0	0	0	0	2	15
YDL169C	0	0	0	3	0	0	0	0	0	0	0	0	3	0	0	0	0	1	0	0	7
YDL170W	0	0	0	0	0	0	1	0	0	0	0	0	0	1	0	0	1	0	0	0	3
YDL171C	0	0	0	0	0	0	0	0	0	0	0	0	0	0	0	0	0	0	0	0	0
YDL172C	0	0	0	0	0	0	0	0	0	0	0	0	0	0	0	0	0	0	0	0	0
YDL173W	0	0	0	0	0	0	0	0	0	0	0	0	0	0	0	0	0	0	0	0	0
YDL174C	0	1	0	1	0	0	0	0	0	0	0	0	2	1	0	0	0	0	0	0	5
YDL175C	0	0	0	0	0	0	0	0	0	0	0	0	0	0	0	0	0	0	0	0	0
YDL176W	0	0	0	0	0	0	0	0	0	0	0	0	0	0	0	0	0	0	0	0	0
YDL177C	0	0	0	0	0	0	0	0	0	0	0	0	0	0	0	0	0	0	0	0	0
YDL178W	0	0	1	0	0	0	0	0	0	0	0	0	0	0	0	0	0	0	0	0	1
YDL179W	0	0	0	0	0	0	0	0	0	0	0	0	2	0	0	0	0	0	0	0	2
YDL180W	2	0	0	0	0	0	0	0	0	0	0	0	0	0	0	0	0	0	0	0	2
YDL181W	48	0	45	2	1	0	20	0	1	0	62	0	94	4	0	0	28	0	0	0	305
YDL182W	0	0	0	0	0	0	0	0	0	0	0	0	0	0	0	0	0	0	0	0	0
YDL183C	0	0	0	0	0	0	0	0	0	0	0	0	0	0	0	0	0	0	0	0	0
YDL184C	0	0	54	1	0	0	0	0	0	0	0	0	646	2	0	0	0	0	0	0	703
YDL185C-A	0	1	0	0	0	0	318	0	0	0	0	8	0	0	0	0	244	0	0	0	571
YDL185W	0	0	0	0	0	0	0	0	0	0	0	0	0	0	0	0	0	0	0	0	0
YDL186W	0	0	0	0	0	0	23	0	0	0	0	0	0	0	0	0	25	0	0	0	48
YDL187C	0	0	0	0	0	0	0	0	0	0	0	0	0	0	0	0	0	0	0	0	0
YDL188C	0	0	0	0	0	0	0	0	0	0	0	0	0	0	0	0	0	0	0	0	0
YDL189W	0	0	0	0	0	0	0	0	0	0	0	0	0	0	0	0	0	0	0	0	0
YDL190C	0	0	0	0	0	0	0	0	0	0	0	0	0	0	0	0	0	0	1	0	1
YDL191W	0	0	3	11	0	0	41	0	0	16	0	0	9	113	0	0	8	0	1	17	219
YDL192W	2	0	2	0	0	0	2	0	0	0	0	0	2	0	0	0	0	0	0	1	9
YDL193W	0	0	0	0	0	0	0	0	0	0	0	0	0	0	0	0	0	0	1	0	1
YDL194W	0	0	0	0	0	0	0	0	0	0	0	0	0	0	0	0	0	0	0	0	0
YDL195W	0	0	0	0	0	0	0	0	0	0	0	0	0	0	0	0	0	0	0	0	0
YDL196W	0	0	0	0	0	0	0	0	0	0	0	0	0	0	0	0	0	0	0	0	0
YDL197C	0	0	1	0	0	0	0	0	0	0	0	0	0	0	0	0	1	0	0	0	2
YDL198C	8	0	0	3	0	0	8	0	0	0	23	0	0	0	0	0	8	1	0	0	51
YDL199C	0	0	0	0	0	0	0	0	0	0	0	0	0	0	0	0	0	0	0	0	0
YDL200C	0	0	4	1	0	0	0	1	0	0	0	0	1	2	0	0	0	3	0	0	12
YDL201W	1	0	0	0	0	0	0	0	0	0	0	0	0	0	0	0	0	0	0	0	1
YDL202W	0	0	0	0	0	0	0	0	0	0	1	0	4	0	0	0	1	0	0	0	6
YDL203C	0	0	0	0	0	0	0	0	0	0	0	0	0	0	0	0	0	0	0	0	0
YDL204W	0	0	1	0	0	10	0	0	0	0	0	0	1	0	0	1	0	0	0	0	13
YDL205C	1	0	0	0	0	0	0	0	0	0	0	0	0	0	0	0	46	0	0	0	47
YDL206W	0	0	0	0	0	0	0	0	0	0	0	0	0	0	0	0	0	0	0	0	0
YDL207W	0	0	2	0	0	0	0	0	0	0	0	0	1	0	0	0	0	0	1	0	4
YDL208W	0	0	2	1	0	0	6	0	6	0	0	0	48	0	0	0	5	0	0	0	68
YDL209C	0	0	2	0	0	0	0	0	0	0	0	0	0	0	0	0	0	0	0	0	2
YDL210W	0	0	0	0	0	0	0	0	0	0	0	0	0	0	0	0	0	0	0	0	0
YDL211C	0	0	0	1	0	0	0	0	0	0	0	0	0	0	0	0	0	0	0	0	1
YDL212W	1	0	2	0	0	0	3	0	0	1	0	0	5	0	0	0	2	0	0	0	14
YDL213C	0	0	6	0	0	0	0	4	0	0	0	0	14	2	0	0	1	3	4	0	34
YDL214C	0	0	0	0	0	0	0	0	0	0	0	0	0	0	0	0	0	0	0	0	0
YDL215C	0	0	0	0	0	0	0	0	0	0	0	0	1	2	0	0	0	0	1	0	4
YDL216C	0	0	1	0	0	0	0	0	0	0	0	0	0	0	0	0	0	0	0	0	1
YDL217C	0	0	0	0	0	0	1	0	0	0	3	0	0	0	0	0	0	0	0	0	4
YDL218W	0	0	0	0	0	0	0	0	0	0	0	0	0	0	0	0	0	0	0	0	0
YDL219W	0	0	0	0	0	0	0	0	0	0	0	0	1	0	0	0	0	0	0	0	1
YDL220C	0	0	0	0	0	0	0	0	0	0	0	0	0	0	0	0	0	0	0	0	0
YDL221W	0	0	0	0	0	0	0	0	0	0	0	0	0	0	0	0	0	1	0	0	1
YDL222C	0	0	2	0	0	0	0	0	0	0	3	0	0	0	0	0	0	0	0	0	5
YDL223C	0	0	0	0	0	1	0	0	0	0	0	0	0	0	0	1	0	0	0	0	2
YDL224C	0	0	0	1	0	0	0	0	0	0	0	0	0	0	0	0	0	0	0	0	1
YDL225W	0	0	0	0	0	0	0	0	0	0	0	0	0	0	0	0	0	0	0	0	0
YDL226C	1	0	0	1	0	0	1	0	0	0	0	0	0	0	0	0	1	0	0	0	4
YDL227C	0	0	0	0	0	0	0	0	0	0	0	0	0	0	0	0	0	0	0	0	0
YDL230W	1	0	1	0	0	0	0	0	0	0	0	0	0	0	0	0	0	0	0	0	2
YDL231C	0	0	0	0	0	0	0	0	0	0	0	0	0	0	0	0	0	0	0	0	0
YDL232W	0	0	1	0	0	0	0	0	0	0	0	0	17	1	0	0	0	0	0	0	19
YDL233W	0	0	1	0	0	0	0	0	0	0	0	0	0	1	0	0	0	0	0	0	2
YDL234C	0	0	0	0	0	0	0	0	0	0	0	0	0	0	0	0	0	0	0	0	0
YDL235C	6	0	0	0	0	0	0	0	0	0	1	0	0	0	0	0	0	0	0	0	7
YDL236W	0	0	2	0	0	0	0	0	0	0	0	0	1	0	0	0	0	0	0	0	3
YDL237W	0	0	1	0	0	0	1	0	0	0	0	0	0	0	0	0	0	0	0	0	2
YDL238C	0	0	0	0	0	0	0	0	0	0	0	0	0	0	0	0	0	0	0	0	0
YDL239C	0	0	0	0	0	0	0	0	0	0	0	0	0	0	0	0	0	0	0	0	0
YDL240C-A	0	0	0	0	0	0	0	0	0	0	0	0	0	0	0	0	0	0	0	0	0
YDL240W	0	0	0	0	0	0	0	0	0	0	0	0	0	0	0	1	0	0	0	0	1
YDL241W	0	0	0	0	0	0	0	0	0	0	0	0	0	0	0	0	0	0	0	0	0
YDL242W	0	0	0	0	0	0	0	0	0	0	0	0	0	0	0	0	0	0	0	0	0
YDL243C	0	0	0	1	0	0	0	0	0	0	0	0	0	0	0	0	0	0	0	0	1
YDL245C	0	0	0	0	0	0	0	0	0	0	0	0	0	0	0	0	0	0	0	0	0
YDL246C	0	0	0	2	0	0	0	0	0	0	0	0	0	0	0	0	0	0	0	0	2
YDL247W	0	0	0	1	0	0	0	0	0	0	0	0	0	0	0	0	0	0	0	0	1
YDL247W-A	0	0	0	0	0	0	0	0	0	0	0	0	0	0	0	0	0	0	0	0	0
YDR001C	0	2	0	0	0	6	0	0	0	0	6	2	0	0	0	2	0	0	0	0	18
YDR002W	0	0	4	0	0	0	3	0	0	0	2	0	13	0	0	0	2	0	0	0	24
YDR003W	2	0	0	0	0	0	0	0	0	0	0	0	2	0	0	0	0	0	0	0	4
YDR003W-A	0	0	0	0	0	0	0	0	0	0	0	0	0	0	0	0	0	0	0	0	0
YDR004W	0	0	0	11	0	0	0	0	0	0	0	0	0	0	0	0	0	0	23	0	34
YDR005C	2	0	0	0	0	0	0	0	0	0	0	0	0	0	0	0	1	0	0	0	3
YDR006C	0	0	0	0	0	0	0	0	0	0	0	0	0	0	0	0	0	0	0	0	0
YDR007W	0	0	1	1	0	0	0	0	0	18	0	0	48	1	0	0	0	0	0	4	73
YDR008C	0	0	0	1	0	0	0	0	0	0	0	0	0	0	0	0	0	0	0	0	1
YDR009W	0	0	0	1	0	0	0	0	0	0	0	0	0	0	0	0	0	0	0	0	1
YDR010C	0	0	0	0	0	0	0	0	0	0	0	0	0	0	0	0	0	0	0	0	0
YDR011W	0	0	0	0	0	0	0	0	0	0	0	0	0	0	0	0	0	0	0	0	0
YDR013W	0	0	0	0	0	0	0	0	0	0	0	0	2	0	0	0	1	0	0	0	3
YDR014W	0	0	0	0	0	0	0	0	0	0	0	0	0	0	0	0	0	0	0	0	0
YDR014W-A	0	0	1	0	0	0	0	0	0	0	0	0	0	0	0	0	0	0	0	0	1
YDR015C	0	0	0	0	0	0	0	0	0	0	0	0	0	0	0	0	0	0	0	0	0
YDR016C	0	0	3	0	0	0	2	0	0	0	0	0	25	0	0	0	4	0	0	0	34
YDR017C	0	0	0	0	0	0	0	0	0	0	0	0	0	0	0	0	0	0	0	0	0
YDR018C	0	0	0	0	0	0	0	0	0	0	0	0	0	0	0	0	0	0	0	0	0
YDR019C	2	0	3	0	0	0	0	0	0	0	0	0	0	0	0	0	0	0	0	0	5
YDR020C	0	0	1	7	0	0	0	0	0	0	0	0	0	0	0	0	0	0	0	0	8
YDR021W	0	0	0	0	0	0	0	0	0	0	0	0	0	0	0	0	0	0	0	0	0
YDR022C	0	0	0	0	0	0	0	0	0	0	0	0	3	0	0	0	0	0	0	0	3
YDR023W	0	0	7	0	0	0	0	0	0	0	0	0	1	0	0	0	0	0	0	0	8
YDR024W	0	0	0	0	0	0	0	0	0	0	0	0	0	0	1	0	0	0	0	0	1
YDR025W	0	0	0	0	0	0	1	0	0	0	0	0	1	0	0	0	0	0	0	0	2
YDR026C	0	0	0	0	0	0	0	0	0	0	0	0	0	0	0	0	0	0	0	0	0
YDR028C	0	0	0	0	0	0	0	0	0	0	0	0	0	0	0	0	0	0	0	0	0
YDR029W	0	1	0	0	0	0	0	0	0	0	0	1	0	0	0	0	0	0	0	0	2
YDR030C	0	0	0	2	0	0	0	0	0	0	0	0	0	0	0	0	0	0	1	0	3
YDR031W	0	0	0	0	0	0	5	0	0	0	0	0	8	5	0	0	1	0	0	0	19
YDR032C	2	0	1	1	0	0	4	0	0	0	1	0	14	2	0	0	3	1	0	0	29
YDR033W	0	0	0	0	0	1	0	0	0	0	0	0	0	0	0	0	0	0	0	0	1
YDR034C	3	0	0	0	0	0	0	0	1	0	10	0	0	0	0	0	0	0	4	0	18
YDR034W-B	0	0	0	0	0	0	0	0	0	0	0	0	4	2	0	0	0	0	0	0	6
YDR035W	0	0	1	0	0	0	3	0	0	0	1	2	0	5	0	0	0	0	0	0	12
YDR036C	0	0	1	1	0	0	0	0	0	0	0	0	0	1	0	0	0	0	0	0	3
YDR037W	0	0	0	0	0	1	0	0	0	0	0	0	1	0	0	0	1	0	0	0	3
YDR040C	0	0	0	2	0	0	0	0	0	0	0	1	0	2	0	0	0	0	0	0	5
YDR041W	24	0	258	0	0	0	2	0	0	0	0	0	6	0	0	0	142	0	0	0	432
YDR042C	0	0	0	0	0	0	0	0	0	0	0	0	0	0	0	0	0	0	0	0	0
YDR043C	0	0	0	0	0	0	0	0	0	0	2	0	0	0	0	0	1	0	1	0	4
YDR044W	0	0	1	0	0	0	0	0	1	0	0	0	0	0	0	0	1	0	0	0	3
YDR045C	0	0	0	0	0	0	0	0	0	0	1	0	0	0	0	0	0	0	0	0	1
YDR046C	9	0	0	0	0	0	0	0	0	0	1	0	0	0	0	1	1	0	0	0	12
YDR047W	10	0	0	0	0	0	2	0	0	1	2	0	1	0	4	9	0	0	0	0	29
YDR048C	0	0	0	0	0	0	0	0	0	0	0	0	0	0	0	0	0	0	0	0	0
YDR049W	0	0	0	0	0	0	0	0	0	0	0	0	0	0	0	0	0	0	0	0	0
YDR050C	1	0	216	0	0	0	12	21	0	0	2	0	126	0	0	0	67	5	1	0	451
YDR051C	0	0	5	0	0	0	0	0	0	0	1	0	2	0	0	0	0	1	1	0	10
YDR052C	0	0	0	0	0	0	0	0	0	0	0	0	0	0	0	0	0	0	0	0	0
YDR053W	0	6	0	0	0	0	0	0	0	0	0	0	0	0	0	0	0	0	0	0	6
YDR054C	0	0	0	0	0	0	0	0	0	0	0	0	0	0	0	0	0	0	0	0	0
YDR055W	3	0	3	1	0	0	0	0	1	0	1	0	1	3	0	0	1	0	0	0	14
YDR056C	3	0	0	0	0	0	1	0	0	0	0	0	2	0	0	0	0	2	0	0	8
YDR057W	0	0	1	0	0	0	0	0	0	0	0	0	1	0	0	0	0	0	0	0	2
YDR058C	0	0	1	1	0	0	0	0	0	0	0	0	0	0	0	0	1	0	0	0	3
YDR059C	1	0	4	0	0	0	57	0	0	0	15	0	272	2	0	0	10	0	0	0	361
YDR060W	0	0	0	0	0	0	0	0	0	0	0	0	0	0	0	0	0	0	0	1	1
YDR061W	0	0	1	1	0	0	0	0	0	0	0	0	0	0	0	0	0	0	0	0	2
YDR062W	0	0	0	0	0	0	0	0	0	0	0	0	0	1	0	0	0	0	1	0	2
YDR063W	5	0	0	0	0	0	20	0	0	0	46	0	0	0	0	0	2	0	0	0	73
YDR064W	0	0	7	0	0	0	0	0	0	0	0	0	1	1	0	0	0	0	0	1	10
YDR065W	0	0	0	1	0	0	0	0	0	0	0	0	0	0	0	0	0	0	0	0	1
YDR066C	0	0	0	0	0	0	0	0	0	0	0	0	0	0	0	0	1	0	0	0	1
YDR067C	0	0	1	0	0	0	0	0	0	0	0	0	1	0	0	0	0	0	0	0	2
YDR068W	1	0	2	0	0	0	1	0	0	0	0	0	2	5	0	0	0	0	0	0	11
YDR069C	0	0	0	0	0	0	0	0	0	0	0	0	0	0	0	0	0	0	0	0	0
YDR070C	1	0	0	0	0	0	0	1	0	0	0	0	5	0	0	0	1	0	0	0	8
YDR071C	1	0	1	0	0	0	0	0	0	0	0	0	6	0	0	1	3	0	0	0	12
YDR072C	0	0	0	1	0	0	0	0	1	0	0	0	0	0	0	0	0	0	0	0	2
YDR073W	1	0	0	0	0	0	0	0	0	0	2	0	0	1	0	0	0	0	0	0	4
YDR074W	0	0	0	0	0	0	0	0	0	0	0	0	0	0	0	0	0	0	0	0	0
YDR075W	0	0	0	0	0	0	0	0	0	0	1	0	0	0	0	0	0	0	0	0	1
YDR076W	0	0	0	0	0	0	0	0	0	0	0	0	0	0	0	0	0	0	1	0	1
YDR077W	1	0	93	2	0	0	0	0	0	0	1	0	21	9	0	0	0	0	0	1	128
YDR078C	0	0	1	0	0	0	0	0	2	0	0	0	1	0	0	0	0	0	0	0	4
YDR079C-A	0	0	1	0	0	0	0	0	0	0	0	0	3	1	0	0	1	0	0	0	6
YDR079W	0	0	0	0	0	0	10	0	0	0	0	0	16	2	0	0	2	0	0	0	30
YDR080W	0	0	2	1	0	0	0	0	1	0	0	0	0	6	0	0	0	0	1	0	11
YDR081C	0	0	0	0	0	0	0	0	0	0	0	0	0	0	0	0	0	0	0	0	0
YDR082W	0	0	0	0	0	0	0	0	0	0	0	0	0	0	0	0	0	0	0	0	0
YDR083W	0	0	1	0	0	0	0	0	0	0	0	0	0	0	0	0	0	0	0	0	1
YDR084C	0	0	1	0	0	0	0	0	0	0	0	4	1	0	0	0	0	0	0	0	6
YDR085C	0	0	0	0	0	0	0	0	0	0	0	0	0	0	0	0	0	0	0	0	0
YDR086C	5	0	2	0	0	0	13	0	0	0	49	1	15	0	0	0	9	1	0	0	95
YDR087C	0	0	0	1	0	0	0	0	0	0	0	0	0	0	0	0	1	1	0	0	3
YDR088C	0	0	0	0	0	0	0	0	1	0	0	0	0	0	0	0	0	0	0	0	1
YDR089W	0	0	0	0	0	0	0	0	0	0	0	0	0	0	0	0	0	0	0	0	0
YDR090C	0	0	1	0	0	0	0	0	0	0	0	0	0	1	0	0	0	0	0	0	2
YDR092W	3	0	2	1	0	0	2	0	0	0	1	0	9	2	0	0	1	0	0	1	22
YDR093W	0	0	0	0	0	0	0	0	0	0	0	0	0	0	0	0	0	0	0	0	0
YDR094W	0	0	0	0	0	0	0	0	0	0	0	0	0	0	0	0	0	0	0	0	0
YDR095C	0	0	0	0	0	0	0	0	0	0	0	0	0	0	0	0	0	0	0	0	0
YDR096W	0	0	0	2	0	0	0	0	1	0	0	0	1	7	0	0	2	0	1	0	14
YDR097C	0	0	0	0	0	0	0	0	0	0	0	0	0	0	0	0	0	0	0	0	0
YDR098C	0	0	0	1	0	0	0	2	0	0	0	0	0	8	0	0	1	1	0	0	13
YDR099W	5	0	1	5	2	1	0	0	1	0	2	1	2	1	0	0	0	0	6	0	27
YDR100W	0	0	1	1	0	0	4	0	0	0	0	0	8	2	0	0	0	0	0	0	16
YDR101C	0	0	0	0	0	0	0	0	0	0	0	0	0	0	0	0	0	0	0	0	0
YDR102C	0	0	0	0	0	0	0	0	0	0	0	0	0	0	0	0	0	0	0	0	0
YDR103W	0	0	0	0	0	0	0	0	0	0	0	0	0	0	0	0	0	0	0	0	0
YDR104C	0	0	0	0	0	0	0	0	0	0	0	0	0	0	0	0	0	0	0	0	0
YDR105C	0	0	1	0	0	0	0	0	0	0	0	0	0	1	0	0	0	0	0	0	2
YDR106W	0	0	0	0	0	0	0	0	0	0	0	0	0	0	0	0	0	0	0	0	0
YDR107C	0	0	3	0	0	0	0	0	0	0	0	0	0	0	0	0	0	0	0	0	3
YDR108W	0	0	0	0	0	0	0	0	0	0	0	0	0	0	0	0	0	0	0	0	0
YDR109C	0	0	0	2	0	0	0	0	0	0	0	0	0	0	0	0	0	0	0	0	2
YDR110W	0	0	0	0	0	0	0	0	0	0	0	0	0	0	0	0	0	0	2	0	2
YDR111C	0	0	0	0	0	0	0	0	0	0	0	0	0	0	0	0	0	0	0	0	0
YDR112W	0	0	0	0	0	0	0	0	0	0	0	0	0	0	0	0	0	0	0	0	0
YDR113C	1	0	0	0	0	0	1	0	0	0	0	0	0	0	0	0	0	0	0	0	2
YDR114C	0	0	0	0	0	0	0	0	1	0	0	0	0	0	0	0	0	0	0	0	1
YDR115W	2	0	59	0	1	0	15	0	0	0	0	0	68	0	0	0	13	0	0	6	164
YDR116C	0	0	9	0	0	0	0	0	0	0	1	0	4	0	0	0	3	0	1	0	18
YDR117C	0	0	0	0	0	0	0	0	0	0	0	0	0	0	0	0	0	0	0	0	0
YDR118W	2	0	0	0	0	0	0	0	0	0	0	0	0	0	0	0	0	0	0	0	2
YDR118W-A	0	0	0	0	0	0	0	0	0	0	0	0	0	0	0	0	0	0	0	0	0
YDR119W	0	0	0	2	0	0	0	0	0	0	0	0	0	0	0	0	0	0	0	0	2
YDR119W-A	0	0	0	0	0	0	0	0	0	0	0	0	0	0	0	0	0	0	0	1	1
YDR120C	0	0	0	0	0	0	0	0	0	0	0	0	0	0	0	0	0	0	0	0	0
YDR121W	1	0	0	0	0	0	0	0	0	0	1	0	0	0	0	0	0	0	0	0	2
YDR122W	0	0	0	1	0	0	0	0	0	0	0	0	0	7	0	0	0	0	1	0	9
YDR123C	0	0	4	0	0	0	0	0	0	0	0	0	0	0	0	0	0	0	0	0	4
YDR124W	0	0	0	0	0	0	0	0	0	0	0	0	0	0	0	1	0	1	0	0	2
YDR125C	0	0	0	0	0	0	0	0	0	0	0	0	0	0	0	0	0	0	0	0	0
YDR126W	0	0	0	0	0	0	0	0	1	0	0	0	0	0	0	0	0	0	0	0	1
YDR127W	0	0	0	0	0	0	0	0	0	0	0	0	0	0	0	0	0	0	0	0	0
YDR128W	0	0	0	0	0	0	0	0	0	0	0	0	0	0	0	0	0	0	0	0	0
YDR129C	0	0	0	0	0	0	0	0	0	0	0	0	0	0	0	0	0	0	0	0	0
YDR130C	0	0	4	0	0	0	2	0	0	0	0	0	8	0	0	0	0	0	1	0	15
YDR131C	0	0	0	0	0	0	0	0	0	0	0	0	0	0	0	0	0	0	0	0	0
YDR132C	0	0	0	0	0	0	0	0	0	0	0	0	0	0	0	0	1	0	0	0	1
YDR133C	0	0	0	0	0	0	3	1	0	0	0	0	0	0	0	0	14	11	2	0	31
YDR135C	0	0	0	0	0	0	0	0	0	0	0	0	0	0	0	0	0	0	0	0	0
YDR136C	0	0	0	0	0	0	0	0	0	0	0	0	0	0	0	0	0	0	0	0	0
YDR137W	0	0	0	0	0	0	0	0	0	0	0	0	0	0	0	0	0	0	0	0	0
YDR138W	0	0	0	0	0	0	0	0	0	0	0	0	0	0	0	0	0	0	0	0	0
YDR139C	0	0	5	0	0	0	0	0	0	0	0	0	5	0	0	0	1	0	0	0	11
YDR140W	0	0	1	0	0	0	1	0	0	0	0	0	1	0	0	0	0	0	0	0	3
YDR141C	0	0	1	0	0	0	0	0	0	0	0	0	1	0	0	0	0	0	0	0	2
YDR142C	0	0	0	0	0	0	0	0	0	0	1	0	0	0	0	0	0	0	0	0	1
YDR143C	0	0	0	0	0	0	0	0	1	0	3	0	0	0	0	1	1	0	0	0	6
YDR144C	38	0	0	1	0	0	0	0	1	0	0	0	0	0	0	10	1	0	0	0	51
YDR145W	0	0	0	0	0	0	0	0	0	0	0	0	0	0	0	0	0	0	0	0	0
YDR146C	0	0	0	0	0	0	0	0	0	0	0	0	0	0	0	0	0	0	0	0	0
YDR147W	0	0	0	0	0	0	0	0	0	0	0	0	0	0	0	0	0	0	0	0	0
YDR148C	1	0	0	2	0	0	1	0	0	0	0	0	0	2	0	0	0	0	0	0	6
YDR149C	0	0	0	0	0	0	0	0	0	0	0	0	0	0	0	0	0	0	0	0	0
YDR151C	2	0	0	0	0	0	1	0	0	0	0	0	0	0	0	0	0	0	0	0	3
YDR152W	0	0	8	1	0	0	0	0	0	3	0	0	6	0	0	0	0	0	0	4	22
YDR153C	0	0	0	0	0	0	0	0	0	0	0	0	0	3	0	0	0	0	0	0	3
YDR154C	0	0	0	0	0	0	0	5	6	0	0	0	0	0	0	0	0	3	3	0	17
YDR155C	2	0	13	0	0	0	0	0	0	0	2	0	26	0	0	0	0	0	0	0	43
YDR156W	0	0	13	0	0	0	0	0	0	0	4	0	53	1	0	0	0	0	0	0	71
YDR157W	0	0	0	0	0	0	0	0	10	0	0	0	0	0	0	0	0	0	6	0	16
YDR158W	0	0	3	0	0	0	0	0	0	1	0	0	3	0	0	0	0	0	0	0	7
YDR159W	0	0	0	0	0	0	0	0	0	0	2	0	1	0	0	0	0	0	1	0	4
YDR160W	0	0	0	0	0	0	0	0	0	0	0	0	0	0	0	0	0	0	0	0	0
YDR161W	0	0	0	0	0	0	0	0	0	0	0	0	0	0	0	0	0	0	0	0	0
YDR162C	1	0	0	0	0	0	0	0	0	0	2	0	0	0	0	0	0	0	0	0	3
YDR163W	19	0	0	0	0	0	0	0	0	1	1	0	0	0	0	0	0	0	0	4	25
YDR164C	0	0	0	0	0	0	0	0	0	0	0	0	0	0	0	0	0	0	0	0	0
YDR165W	0	0	1	0	0	0	0	0	0	1	0	0	0	0	0	0	0	0	0	0	2
YDR166C	0	0	0	0	0	0	0	0	0	0	0	0	0	0	0	0	0	0	0	0	0
YDR167W	0	0	4	4	0	0	5	0	0	0	0	0	82	0	0	0	1	0	0	0	96
YDR168W	0	0	0	1	0	0	1	0	0	0	0	0	0	3	0	0	1	0	0	0	6
YDR169C	0	0	0	0	0	0	0	0	0	0	0	0	0	1	0	0	0	0	0	0	1
YDR169C-A	0	0	0	0	0	0	0	0	0	0	0	0	0	0	0	0	0	0	0	0	0
YDR170C	0	0	0	0	0	0	0	0	0	0	0	0	0	0	0	0	0	0	0	0	0
YDR171W	2	0	2	10	1	0	73	0	0	0	2	0	0	144	0	0	13	0	0	2	249
YDR172W	1	0	0	0	0	0	0	0	0	0	0	0	8	1	0	0	0	0	0	0	10
YDR173C	0	0	0	0	0	0	0	0	0	0	0	0	0	1	0	0	0	0	0	0	1
YDR174W	0	0	5	1	0	0	3	0	0	0	0	0	7	2	0	0	1	0	0	1	20
YDR175C	0	0	6	0	0	0	0	0	0	0	0	0	0	0	0	0	1	0	0	0	7
YDR176W	0	0	0	0	0	0	0	0	0	0	0	0	0	0	0	0	0	0	0	0	0
YDR177W	2	0	0	0	0	0	0	0	1	0	12	0	0	0	0	0	1	0	0	0	16
YDR178W	4074	7	6	2347	32	0	480	0	0	0	9444	752	1062	81	314	0	2391	0	0	0	20990
YDR179C	0	0	1	0	0	0	3	0	0	0	0	0	8	0	0	0	1	0	0	0	13
YDR179W-A	0	0	0	0	0	0	0	0	1	0	1	0	0	0	0	0	0	0	1	1	4
YDR180W	0	0	0	0	0	0	0	0	0	0	0	0	0	0	0	0	0	0	0	0	0
YDR181C	0	0	0	5	0	0	0	0	0	0	0	0	0	2	0	0	0	0	0	0	7
YDR182W	0	0	2	0	0	0	0	0	0	0	0	0	2	0	0	0	0	0	0	0	4
YDR182W-A	0	0	0	0	0	0	0	0	0	0	0	0	0	0	0	0	0	0	0	0	0
YDR183C-A	0	0	0	0	0	0	0	0	1	0	0	0	0	0	0	0	0	0	1	0	2
YDR183W	0	0	1	0	0	0	0	0	0	0	0	0	1	0	0	0	0	0	0	0	2
YDR184C	0	0	0	0	0	0	0	0	0	0	0	0	3	0	0	0	0	0	0	0	3
YDR185C	2	0	0	2	0	0	0	0	0	0	0	0	0	0	0	0	0	0	0	0	4
YDR186C	0	0	0	0	0	0	0	0	0	0	0	0	0	1	0	0	0	0	0	0	1
YDR187C	0	0	0	0	0	0	0	0	0	0	0	0	0	0	0	0	0	0	0	0	0
YDR188W	0	0	1	0	0	0	0	0	0	0	0	0	0	0	0	0	0	0	0	0	1
YDR189W	0	0	0	0	0	0	0	0	0	0	0	0	0	0	0	0	0	0	0	0	0
YDR190C	0	0	1	0	0	0	1	0	0	0	0	0	11	0	0	0	1	0	0	0	14
YDR191W	0	0	1	0	0	0	0	0	0	0	0	0	0	0	0	0	0	0	0	0	1
YDR192C	0	0	0	0	0	0	0	0	0	0	0	0	0	0	0	0	0	0	0	0	0
YDR193W	0	0	0	0	0	0	0	0	0	0	0	0	0	0	0	0	0	0	0	0	0
YDR194C	0	0	0	0	0	0	0	0	0	0	0	0	0	0	0	0	0	0	0	0	0
YDR194W-A	0	0	0	0	0	0	0	0	0	0	0	0	0	0	0	0	0	0	0	0	0
YDR195W	0	0	0	0	0	0	0	0	0	0	0	0	0	0	0	0	0	0	1	0	1
YDR196C	0	0	12	0	0	0	1	0	0	0	0	0	1	0	0	0	0	9	0	0	23
YDR197W	0	0	0	2	0	0	0	0	0	0	1	0	0	0	0	0	0	0	0	0	3
YDR198C	0	0	2	0	0	0	0	0	0	0	0	0	0	0	0	0	0	0	0	0	2
YDR199W	0	0	0	0	0	0	0	0	0	0	0	0	0	0	0	0	0	0	0	0	0
YDR200C	0	0	0	0	0	0	0	0	0	0	0	0	0	0	0	0	0	0	0	0	0
YDR201W	0	0	5	0	0	0	1	0	0	0	0	0	1	0	0	0	0	0	0	0	7
YDR202C	0	0	9	0	0	0	0	0	0	0	0	0	3	1	0	0	0	0	0	0	13
YDR203W	0	0	0	0	0	0	0	0	0	0	0	0	0	0	0	0	0	0	0	0	0
YDR204W	0	0	1	16	0	0	0	0	0	0	0	0	0	1	0	0	0	0	0	0	18
YDR205W	0	0	1	0	0	0	0	0	0	0	0	0	0	0	0	0	0	0	1	0	2
YDR206W	0	0	0	0	0	0	0	0	0	0	0	0	0	0	0	0	0	0	0	0	0
YDR207C	0	0	0	0	0	0	0	0	0	0	0	0	0	0	0	0	0	0	0	0	0
YDR208W	0	5	0	0	0	0	0	0	0	0	0	6	0	0	0	0	0	0	0	0	11
YDR209C	0	0	0	0	0	0	0	0	0	0	0	0	0	0	0	0	0	0	0	0	0
YDR210W	0	0	4	0	0	0	2	0	0	0	0	0	17	0	0	0	4	0	0	0	27
YDR211W	0	0	0	0	0	0	0	0	0	0	0	0	0	0	0	0	0	0	0	0	0
YDR212W	0	0	0	1	0	0	0	0	0	0	0	0	0	0	0	0	0	0	0	0	1
YDR213W	0	0	0	0	0	0	0	0	0	0	0	0	0	2	0	0	0	0	0	0	2
YDR214W	2	0	0	0	0	0	0	0	0	0	1	0	0	1	0	0	0	0	0	0	4
YDR215C	0	0	0	0	0	0	0	0	0	0	0	0	0	0	0	0	0	0	0	0	0
YDR216W	0	0	0	0	0	1	0	0	0	0	0	0	0	0	0	2	0	0	0	0	3
YDR217C	0	0	0	0	0	0	0	0	0	0	0	0	0	0	0	0	0	0	0	0	0
YDR218C	0	0	0	2	0	0	0	0	0	0	0	0	0	0	0	0	0	0	0	0	2
YDR219C	0	0	0	0	0	0	0	0	0	0	0	0	0	0	0	0	0	0	0	0	0
YDR220C	0	0	0	0	0	0	0	0	0	0	0	0	6	0	0	0	0	0	0	0	6
YDR221W	0	0	0	0	0	0	1	0	0	0	0	0	0	0	0	0	0	0	0	0	1
YDR222W	0	0	0	0	0	0	0	0	0	0	0	0	0	0	0	0	1	0	0	0	1
YDR223W	0	0	0	0	0	0	0	0	0	0	0	0	0	0	0	0	0	0	0	0	0
YDR224C	0	0	5	0	0	0	302	2	0	0	9	1	856	4	0	0	1	5	0	0	1185
YDR225W	4	0	0	1	0	0	3	0	0	0	14	0	47	0	0	1	0	0	0	0	70
YDR226W	4	0	9	0	0	0	3	0	0	0	0	1	4	0	0	0	5	0	0	0	26
YDR227W	0	0	0	0	0	0	0	0	0	0	0	0	0	1	0	0	0	0	1	0	2
YDR228C	0	0	0	0	0	0	0	0	0	0	0	0	0	0	0	0	0	0	0	0	0
YDR229W	0	0	0	0	0	0	0	0	0	0	0	0	0	0	0	0	0	0	0	0	0
YDR230W	0	0	0	0	0	0	0	0	0	0	0	0	0	0	0	0	0	0	0	0	0
YDR231C	1	1	5	1	0	0	1	0	0	0	0	0	3	0	0	0	5	0	0	0	17
YDR233C	0	0	5	2	0	0	11	1	0	0	0	0	10	5	0	0	8	0	0	0	42
YDR234W	0	0	0	0	0	0	0	0	0	0	0	0	0	1	0	0	0	0	0	0	1
YDR235W	0	0	0	0	0	0	0	0	0	0	0	0	0	0	0	0	0	0	0	0	0
YDR236C	0	0	3	0	0	0	1	0	0	0	0	0	8	1	0	0	0	0	0	0	13
YDR237W	13	0	0	0	0	0	0	0	0	0	1	0	0	0	0	0	2	0	0	0	16
YDR238C	0	0	0	0	0	0	0	0	0	0	0	0	0	0	0	0	0	0	0	0	0
YDR239C	0	0	0	1	0	0	0	0	0	0	0	0	0	1	0	0	0	0	0	0	2
YDR240C	0	0	0	0	0	0	0	0	0	0	0	0	0	0	0	0	0	0	0	0	0
YDR241W	0	0	0	0	0	0	0	0	0	0	0	0	0	2	0	0	0	0	0	0	2
YDR242W	0	0	0	0	0	0	1	0	0	0	0	0	0	2	0	0	0	0	0	1	4
YDR243C	0	0	0	0	0	0	0	0	0	0	0	0	0	0	0	0	0	0	0	0	0
YDR244W	0	0	1	0	0	0	0	0	0	0	0	0	0	0	0	0	0	0	0	0	1
YDR245W	0	0	0	0	0	0	0	0	0	0	0	0	0	0	0	0	0	0	0	0	0
YDR246W	0	0	2	0	0	0	0	0	1	0	0	0	5	1	0	0	1	0	0	0	10
YDR246W-A	0	0	0	0	0	1	0	1	0	0	0	0	0	0	0	1	0	1	0	0	4
YDR247W	0	0	0	0	0	0	0	0	0	0	0	0	0	0	0	0	0	0	0	0	0
YDR248C	0	0	0	0	0	0	0	0	0	0	0	0	2	0	0	0	2	0	0	0	4
YDR249C	0	0	0	0	0	0	0	0	0	0	0	0	0	0	0	0	0	0	0	0	0
YDR250C	0	0	0	0	0	0	0	0	0	0	0	0	0	0	0	0	0	0	0	0	0
YDR251W	0	0	0	1	0	0	0	0	0	0	0	0	0	0	0	0	0	0	0	0	1
YDR252W	0	0	0	0	0	0	0	0	0	0	0	0	0	0	0	0	0	0	0	0	0
YDR253C	0	0	0	0	0	0	0	0	0	0	0	0	0	0	0	2	0	0	0	0	2
YDR254W	0	0	0	0	0	0	0	0	0	0	0	0	0	0	0	0	0	0	0	0	0
YDR255C	0	0	0	0	0	0	0	0	0	0	0	0	1	0	0	0	0	0	0	0	1
YDR256C	0	0	1	0	0	0	1	0	0	0	0	0	3	0	0	0	1	3	0	0	9
YDR257C	0	0	0	0	0	0	0	0	0	0	0	0	0	0	0	0	0	0	0	0	0
YDR258C	0	0	0	0	0	0	0	0	1	0	0	0	0	0	0	0	0	0	0	0	1
YDR259C	0	1	0	0	0	0	0	0	0	0	0	0	0	0	0	0	0	0	0	0	1
YDR260C	0	0	8	0	0	0	0	0	0	0	0	0	1	0	0	0	0	0	0	0	9
YDR261C	0	0	0	0	0	0	1	0	0	0	0	0	0	3	0	0	1	0	0	0	5
YDR262W	0	0	1	2	0	0	0	0	0	0	0	0	0	3	0	0	0	0	0	0	6
YDR263C	0	0	0	1	0	0	0	0	0	0	0	0	0	0	0	0	0	0	0	0	1
YDR264C	0	0	0	0	0	0	0	0	0	0	0	0	0	0	0	0	0	0	0	0	0
YDR265W	0	0	6	0	0	0	0	0	0	0	0	0	0	0	0	0	0	0	0	0	6
YDR266C	0	0	0	2	0	0	4	0	10	0	0	0	0	7	0	0	4	0	7	0	34
YDR267C	1	0	0	0	0	0	0	0	0	0	0	0	0	0	0	0	0	0	0	0	1
YDR268W	0	0	0	0	0	0	0	0	0	0	0	0	0	1	0	0	0	0	0	0	1
YDR269C	0	0	0	0	0	0	0	0	0	0	0	0	0	0	0	0	0	0	0	0	0
YDR270W	0	0	0	0	0	0	0	0	0	0	0	0	0	0	2	0	0	0	0	0	2
YDR271C	0	0	0	0	0	0	0	0	0	0	0	0	0	0	0	0	0	0	0	0	0
YDR272W	0	0	2	0	0	0	0	0	0	0	0	0	2	0	0	0	1	0	0	3	8
YDR273W	0	0	0	0	0	0	0	0	0	0	0	0	0	0	0	0	0	0	0	0	0
YDR274C	0	0	0	0	0	0	0	0	0	0	0	0	0	0	0	0	0	0	0	0	0
YDR275W	8	0	0	1	0	0	0	0	0	0	0	0	0	1	1	0	0	0	0	0	11
YDR276C	0	1	4	0	0	0	0	0	0	0	2	1	34	0	0	0	0	0	0	0	42
YDR277C	0	0	0	0	0	0	0	0	0	0	0	0	0	0	0	0	0	0	0	0	0
YDR278C	0	0	0	0	0	0	0	0	0	0	0	0	0	0	0	0	0	0	1	0	1
YDR279W	3	0	0	0	0	0	0	0	0	18	23	0	0	0	0	0	0	0	0	0	44
YDR280W	0	0	0	0	0	0	0	0	0	0	0	0	0	0	0	0	0	0	0	0	0
YDR281C	0	0	0	0	0	0	0	0	0	0	0	0	3	0	0	0	0	0	0	0	3
YDR282C	0	0	0	0	0	0	0	0	0	0	0	0	0	1	0	0	0	0	0	0	1
YDR283C	0	0	0	0	0	0	0	0	1	0	0	0	0	0	0	0	0	0	0	0	1
YDR284C	0	0	0	0	0	0	0	0	0	0	0	0	0	0	0	0	0	0	0	0	0
YDR285W	0	0	0	0	0	0	0	0	0	0	0	0	0	0	0	0	0	0	0	0	0
YDR286C	1	0	1	0	0	0	0	0	0	0	0	0	1	0	0	0	0	0	0	0	3
YDR287W	0	0	1	0	0	0	0	0	0	0	0	0	0	0	0	0	0	0	0	0	1
YDR288W	0	0	1	1	0	0	0	0	0	0	0	0	16	0	0	0	0	0	0	0	18
YDR289C	0	0	1	0	0	0	0	0	0	0	0	0	0	1	0	0	0	0	0	0	2
YDR290W	0	0	0	0	0	0	0	0	0	0	0	0	0	0	0	0	0	0	0	0	0
YDR291W	0	0	0	0	0	0	0	0	0	0	0	0	0	0	0	0	0	0	0	0	0
YDR292C	0	0	0	0	0	0	0	0	0	0	0	0	0	0	0	0	0	0	0	0	0
YDR293C	0	0	0	0	0	0	0	0	0	0	0	0	0	0	0	0	0	0	0	0	0
YDR294C	0	0	0	0	0	0	0	0	0	0	0	0	0	2	0	0	0	0	0	0	2
YDR295C	0	0	0	0	0	0	0	0	0	0	0	0	0	0	0	0	0	0	0	0	0
YDR296W	12	0	11	0	0	0	18	0	0	0	2	0	53	0	0	0	6	0	0	2	104
YDR297W	0	0	3	1	0	0	1	0	0	0	0	0	1	0	0	0	1	0	0	0	7
YDR298C	3	0	0	1	0	0	0	0	0	0	34	0	0	0	0	0	0	0	0	0	38
YDR299W	0	0	0	0	0	0	0	0	0	0	0	0	0	0	0	0	0	0	0	0	0
YDR300C	0	0	0	0	0	0	1	0	0	0	0	0	0	0	0	0	0	0	0	0	1
YDR301W	0	0	0	0	0	0	0	0	0	0	0	0	0	0	0	0	0	0	0	0	0
YDR302W	0	0	0	0	0	0	0	0	0	0	0	0	0	0	0	0	0	0	0	0	0
YDR303C	0	0	0	0	0	0	0	0	0	0	0	0	0	0	0	0	0	0	0	0	0
YDR304C	1	0	3	1	0	0	6	0	0	0	0	0	17	1	0	0	2	0	0	0	31
YDR305C	0	0	0	0	0	0	0	0	0	0	0	0	0	0	0	0	0	0	1	0	1
YDR307W	0	0	0	1	0	0	0	0	0	0	0	0	0	0	0	0	0	0	0	0	1
YDR308C	0	0	1	0	0	0	1	0	0	0	0	0	0	0	0	0	0	0	0	0	2
YDR309C	2	0	3	5	0	0	0	2	0	0	0	0	2	4	0	0	0	4	0	0	22
YDR310C	0	0	0	2	0	0	0	0	0	0	0	0	0	1	0	0	0	0	0	0	3
YDR311W	0	0	0	1	0	0	0	0	0	0	0	0	0	0	0	0	0	0	0	0	1
YDR312W	0	0	0	0	0	0	0	0	0	0	0	0	0	0	0	0	0	0	0	0	0
YDR313C	0	0	9	0	0	0	0	0	0	0	0	0	2	0	0	0	4	0	0	0	15
YDR314C	0	0	0	0	0	0	0	0	1	0	0	0	0	0	0	0	0	0	0	0	1
YDR315C	0	0	3	0	0	0	0	0	0	0	0	0	1	0	0	0	0	0	2	0	6
YDR316W	0	0	3	2	0	0	1	0	0	0	1	0	2	0	0	0	0	0	0	1	10
YDR317W	0	0	0	0	0	0	0	0	0	0	0	0	0	0	0	0	0	0	0	0	0
YDR318W	0	0	0	0	0	0	0	0	0	0	0	0	0	0	0	0	0	0	0	0	0
YDR319C	0	0	0	0	0	0	0	0	0	0	0	0	1	0	0	0	0	0	0	0	1
YDR320C	0	0	0	0	0	0	0	0	0	0	0	0	0	0	0	0	0	0	0	0	0
YDR320C-A	0	0	4	1	0	0	1	0	0	0	0	0	3	0	0	0	1	0	0	0	10
YDR320W-B	0	0	0	0	0	0	0	0	0	0	0	0	0	0	0	0	0	0	0	0	0
YDR321W	0	0	0	0	0	0	0	0	0	0	0	0	0	0	0	0	0	0	0	0	0
YDR322C-A	0	0	91	22	0	0	38	1	0	0	2	1	154	15	0	0	12	1	0	0	337
YDR322W	0	0	2	5	0	0	0	0	0	0	0	0	4	0	0	0	1	0	0	1	13
YDR323C	0	0	0	0	0	0	0	0	0	0	0	0	0	1	0	0	0	0	0	0	1
YDR324C	0	0	0	0	0	0	0	0	0	0	0	0	0	0	0	0	0	0	0	0	0
YDR325W	0	0	0	0	0	0	0	0	0	0	0	0	0	0	0	0	0	0	0	0	0
YDR326C	0	0	0	0	0	0	0	0	0	0	0	0	0	0	0	0	0	0	0	0	0
YDR327W	0	0	0	0	0	0	0	0	0	0	0	0	0	0	0	0	0	0	0	0	0
YDR328C	3	0	0	1	0	0	0	0	0	0	3	0	12	0	0	0	0	0	0	0	19
YDR329C	0	0	0	0	0	0	0	0	0	0	0	0	0	0	0	0	0	1	0	0	1
YDR330W	0	0	0	0	0	0	0	0	0	0	0	0	0	1	0	0	0	0	0	0	1
YDR331W	0	0	0	0	0	0	0	0	0	0	0	0	0	0	0	0	0	0	0	0	0
YDR332W	0	0	0	0	0	0	0	0	0	0	0	0	0	0	0	0	0	0	0	0	0
YDR333C	0	1	0	0	0	0	0	0	0	0	0	0	0	0	0	0	0	0	0	0	1
YDR335W	0	0	0	0	0	0	0	0	0	0	0	0	0	0	0	0	0	0	0	0	0
YDR336W	0	0	0	0	0	0	0	0	0	0	0	0	0	0	0	0	0	0	0	0	0
YDR337W	0	0	0	0	0	0	0	0	0	1	0	0	6	0	0	0	0	0	0	0	7
YDR338C	0	0	0	0	0	0	0	0	0	0	0	0	0	0	0	0	0	0	0	0	0
YDR339C	0	0	3	0	0	0	0	2	0	0	0	0	2	4	0	0	2	0	0	0	13
YDR340W	0	0	0	0	0	0	0	0	0	0	0	0	0	0	0	0	0	0	0	0	0
YDR341C	0	0	0	0	0	0	0	0	0	0	0	0	0	0	0	0	0	0	0	0	0
YDR342C	0	0	0	1	0	0	0	0	0	0	1	0	0	0	0	0	0	0	0	0	2
YDR343C	0	0	0	1	0	0	0	0	0	0	1	0	0	0	0	0	0	0	0	0	2
YDR344C	0	0	0	0	0	0	0	0	0	0	0	0	0	0	0	0	0	0	0	0	0
YDR345C	0	0	0	0	0	0	0	0	0	0	0	0	0	1	0	0	0	0	0	0	1
YDR346C	0	0	0	0	0	0	0	0	0	0	0	0	0	4	0	0	0	0	0	0	4
YDR347W	6	0	0	0	0	0	2	0	0	0	1	0	0	0	0	0	1	0	0	0	10
YDR348C	0	0	0	0	0	0	1	0	0	0	0	0	2	2	0	0	0	0	0	0	5
YDR349C	0	0	0	1	0	0	0	0	0	0	0	0	0	0	0	0	0	0	0	0	1
YDR350C	0	0	0	1	0	0	0	0	0	0	0	0	0	2	0	0	0	0	0	0	3
YDR351W	0	0	0	0	0	0	0	0	0	0	0	0	0	0	0	0	0	0	0	0	0
YDR352W	0	0	0	0	0	0	0	0	0	0	0	0	0	0	0	0	0	0	0	0	0
YDR353W	0	0	0	0	0	0	1	0	0	0	0	0	2	6	0	0	6	0	0	1	16
YDR354C-A	0	0	0	0	0	0	0	0	0	0	0	0	0	0	0	0	0	0	0	0	0
YDR354W	0	0	0	0	0	0	0	0	0	0	0	0	0	0	0	0	0	0	0	1	1
YDR355C	0	0	0	0	0	0	0	0	0	0	0	0	0	0	0	0	0	0	0	0	0
YDR356W	0	0	0	0	0	0	0	0	0	0	0	0	0	0	0	0	0	0	0	0	0
YDR357C	0	0	0	0	0	0	6	0	1	0	2	0	0	7	0	0	0	2	0	0	18
YDR358W	0	0	0	0	0	0	0	0	0	0	0	0	0	0	0	0	0	0	0	0	0
YDR359C	0	0	0	0	0	0	0	0	0	0	0	0	0	0	0	0	0	0	0	0	0
YDR360W	0	0	0	0	0	0	0	0	0	0	0	0	0	0	0	0	0	0	0	0	0
YDR361C	0	0	0	0	0	0	0	0	0	0	0	0	0	0	0	0	0	0	0	0	0
YDR362C	0	0	0	0	0	0	0	0	0	0	0	0	0	0	0	0	0	0	0	0	0
YDR363W	0	0	0	0	0	0	0	0	0	0	0	0	0	0	0	0	0	0	0	0	0
YDR363W-A	0	0	100	0	0	0	19	1	0	3	0	0	61	1	0	0	3	3	0	3	194
YDR364C	0	0	1	0	0	0	0	0	0	0	0	0	0	0	0	0	0	0	3	0	4
YDR365C	0	0	0	0	0	0	0	0	0	0	0	0	1	0	0	0	0	0	0	0	1
YDR367W	0	0	0	0	0	0	0	0	0	2	0	0	7	0	0	0	0	0	0	0	9
YDR368W	0	0	0	0	0	0	0	0	0	0	1	0	0	0	0	0	1	0	0	0	2
YDR369C	0	0	0	0	0	0	0	0	0	0	0	0	0	0	0	0	0	0	0	0	0
YDR370C	0	0	0	0	0	0	0	0	0	0	0	0	0	0	0	0	0	0	0	0	0
YDR371C-A	0	0	0	0	0	0	0	0	0	0	0	0	0	0	0	0	0	0	0	0	0
YDR371W	0	0	0	0	0	0	0	0	0	0	0	0	0	0	0	0	0	0	1	0	1
YDR372C	0	0	0	2	0	0	0	0	0	0	0	0	0	0	0	0	0	0	0	0	2
YDR373W	7	0	1	0	0	0	0	0	0	0	0	0	0	0	0	0	4	0	0	0	12
YDR374C	0	0	0	0	0	0	0	0	0	0	0	0	0	0	0	0	0	0	0	0	0
YDR374W-A	0	0	0	2	0	0	5	0	0	0	0	0	2	89	1	0	0	0	0	1	100
YDR375C	0	0	0	0	0	0	0	0	0	0	0	0	1	0	0	0	0	0	0	0	1
YDR376W	0	0	0	0	0	0	0	0	0	0	0	1	0	0	0	0	0	0	0	0	1
YDR377W	9	0	0	7	0	0	1	0	0	0	9	0	6	2	0	0	0	0	0	0	34
YDR378C	0	0	2	0	0	0	0	4	0	0	0	0	5	0	0	0	0	1	0	0	12
YDR379C-A	1	0	1	4	0	0	6	0	0	0	5	0	24	7	0	0	2	2	1	0	53
YDR379W	0	0	0	0	0	0	0	0	0	0	0	0	0	0	0	0	0	0	0	1	1
YDR380W	3	0	0	1	0	0	0	0	1	0	0	0	0	0	0	0	2	0	2	0	9
YDR381C-A	0	0	2	0	0	0	10	0	0	0	0	0	4	19	0	0	6	0	0	0	41
YDR381W	8	0	0	3	0	0	0	0	0	0	6	0	0	0	1	0	0	0	0	0	18
YDR382W	5	0	0	0	0	0	6	0	0	0	13	0	0	0	0	0	1	0	0	0	25
YDR383C	0	0	0	0	0	0	0	0	0	0	0	0	0	0	0	0	1	0	0	0	1
YDR384C	10	0	0	0	0	1	1	0	0	0	2	0	10	0	0	0	0	1	0	0	25
YDR386W	0	0	0	1	0	0	0	0	0	0	0	0	0	0	0	0	0	0	0	0	1
YDR387C	0	0	0	0	0	0	0	0	0	0	0	0	0	0	0	0	0	0	0	0	0
YDR389W	0	0	0	1	0	0	0	0	0	0	0	0	0	0	0	0	0	0	0	0	1
YDR390C	0	0	0	2	0	0	0	0	0	0	0	0	0	0	0	0	1	0	0	0	3
YDR391C	0	0	0	0	0	0	0	0	0	0	0	0	1	0	0	0	0	0	0	0	1
YDR392W	1	0	0	0	0	0	1	0	0	0	0	0	2	0	0	0	0	0	0	0	4
YDR393W	0	0	0	0	0	0	0	0	0	0	0	0	1	0	0	0	0	0	1	0	2
YDR394W	0	0	0	0	0	0	2	0	0	0	0	0	0	1	0	0	1	0	0	0	4
YDR395W	0	0	0	0	0	0	0	0	0	0	0	0	0	0	0	0	1	0	0	0	1
YDR396W	0	0	0	0	0	0	0	0	0	0	0	0	0	0	0	0	0	0	0	0	0
YDR397C	0	0	5	0	0	0	8	1	0	0	1	0	35	0	0	0	9	0	0	0	59
YDR398W	0	0	0	0	0	0	0	0	0	0	0	0	0	1	0	0	0	0	0	0	1
YDR399W	0	0	0	0	0	0	0	0	0	0	0	0	0	1	0	0	1	0	0	0	2
YDR400W	0	0	0	0	1	0	0	0	0	0	0	0	0	0	0	0	0	0	0	0	1
YDR401W	0	0	0	0	0	0	0	0	0	0	0	0	0	0	0	0	0	3	0	0	3
YDR402C	0	0	0	0	0	0	0	0	0	0	0	0	0	0	0	0	0	0	0	0	0
YDR403W	0	0	0	0	0	0	0	0	0	0	0	0	0	1	0	0	0	0	0	0	1
YDR404C	13	0	0	0	0	0	0	0	0	0	0	0	0	0	0	0	32	0	0	0	45
YDR405W	0	0	4	0	0	0	2	0	0	0	0	0	8	0	0	0	2	0	0	0	16
YDR406W	0	0	0	0	0	0	0	0	0	0	0	0	0	0	0	0	0	0	0	0	0
YDR406W-A	0	0	0	0	0	0	0	0	0	0	0	0	0	0	0	0	0	0	0	0	0
YDR407C	0	0	0	0	0	0	0	0	0	0	0	0	0	0	0	2	0	0	0	0	2
YDR408C	8	0	8	0	0	0	3	1	0	0	0	0	8	0	0	0	4	2	0	0	34
YDR409W	0	0	0	1	0	0	0	0	0	0	0	0	0	0	0	0	0	0	0	0	1
YDR410C	2	0	1	0	0	0	0	2	0	0	0	0	0	0	0	0	0	0	0	0	5
YDR411C	0	0	0	0	0	0	0	0	0	0	0	0	0	0	0	0	0	0	0	0	0
YDR412W	0	0	0	0	0	0	0	0	0	0	1	0	4	0	0	0	0	0	0	0	5
YDR413C	0	0	0	0	0	0	0	0	0	0	0	0	0	0	0	0	0	0	0	0	0
YDR414C	0	0	1	0	0	0	0	0	0	0	0	0	1	1	0	0	0	0	0	0	3
YDR415C	0	0	0	0	0	0	0	0	0	0	0	0	0	0	0	0	0	0	0	0	0
YDR416W	0	0	0	0	0	0	0	0	0	0	0	0	0	1	0	0	0	0	0	0	1
YDR417C	0	0	0	0	0	0	0	0	0	0	0	0	0	0	0	0	0	0	0	0	0
YDR418W	4	0	10	0	0	0	3	0	0	0	1	0	5	0	0	0	8	0	0	1	32
YDR419W	0	0	0	0	0	0	0	0	0	0	0	0	0	0	0	0	0	0	0	0	0
YDR421W	0	0	0	0	0	0	0	0	0	0	0	0	0	0	0	0	0	0	0	1	1
YDR422C	0	0	0	0	0	0	0	0	0	0	0	0	0	0	0	0	0	0	0	0	0
YDR423C	0	0	0	0	0	0	0	0	0	0	0	0	0	0	0	0	0	0	0	0	0
YDR424C	0	0	1	0	0	0	0	0	0	0	0	0	2	0	0	0	0	0	0	0	3
YDR425W	0	0	0	0	0	0	0	0	0	0	0	0	0	0	0	0	0	0	0	0	0
YDR426C	0	0	0	0	0	0	0	0	0	0	0	0	0	1	0	0	0	0	0	0	1
YDR427W	0	0	7	0	0	0	0	0	0	0	0	0	30	0	0	0	0	0	0	0	37
YDR428C	0	0	2	0	0	0	0	0	0	0	0	0	0	0	0	0	0	0	0	0	2
YDR429C	0	0	0	4	0	0	1	0	0	0	0	0	0	0	0	0	1	0	0	0	6
YDR430C	0	0	80	4	0	0	1	0	0	0	0	0	1	2	0	0	0	0	0	0	88
YDR431W	0	0	0	0	0	0	0	0	0	0	0	0	0	0	0	0	0	0	0	0	0
YDR432W	0	0	1	0	0	0	0	0	0	0	0	0	0	0	0	0	0	0	0	1	2
YDR433W	0	0	0	0	0	0	0	0	0	0	0	0	0	0	0	0	0	0	0	1	1
YDR434W	0	0	0	1	0	0	0	0	0	0	0	2	0	0	0	0	1	0	0	0	4
YDR435C	0	0	2	0	0	0	0	0	0	0	0	0	1	0	0	0	0	0	0	0	3
YDR436W	0	0	0	0	0	0	0	0	0	0	0	0	0	0	0	0	0	0	0	0	0
YDR437W	0	0	0	1	0	0	0	0	0	0	0	0	0	0	0	0	0	0	0	0	1
YDR438W	0	0	0	0	0	0	0	0	0	0	0	0	0	0	0	0	0	0	1	0	1
YDR439W	2	0	0	0	0	0	0	0	0	0	1	0	0	0	0	0	1	0	0	0	4
YDR440W	0	0	0	0	0	0	0	0	0	0	0	0	0	0	0	0	0	0	0	0	0
YDR441C	7	0	0	6	0	0	0	0	0	0	3	0	1	36	0	0	3	0	0	0	56
YDR442W	0	0	0	0	0	0	0	0	0	0	0	0	0	0	0	0	0	0	0	0	0
YDR443C	4	0	5	0	0	0	0	0	16	0	3	0	20	0	0	0	0	0	5	0	53
YDR444W	0	0	0	0	0	0	0	0	0	0	0	0	0	2	0	0	0	0	0	1	3
YDR445C	0	0	0	0	0	0	0	0	0	0	0	0	0	0	0	0	0	0	0	0	0
YDR446W	0	0	0	0	0	0	0	0	0	0	0	0	0	0	0	0	0	0	0	0	0
YDR447C	0	0	8	2	0	0	5	0	0	0	0	0	47	57	0	0	6	0	0	0	125
YDR448W	0	0	0	0	0	0	0	0	0	0	0	0	0	0	0	0	0	0	0	0	0
YDR449C	1	0	0	0	0	0	2	0	0	0	0	0	3	0	0	0	0	1	0	0	7
YDR450W	0	0	4	0	0	0	3	0	0	0	1	0	25	1	0	0	0	0	0	0	34
YDR451C	0	0	0	0	0	0	0	0	0	0	0	0	1	0	0	0	1	1	0	0	3
YDR452W	1	0	0	2	0	0	0	0	0	0	0	0	0	0	0	0	0	0	2	1	6
YDR453C	0	0	0	0	0	0	0	0	0	0	0	0	0	5	0	0	0	0	0	0	5
YDR454C	0	0	3	0	0	0	1	2	0	0	0	0	7	0	0	0	0	2	0	0	15
YDR455C	0	0	0	0	0	0	0	0	0	0	0	0	0	0	0	0	0	0	0	0	0
YDR456W	0	0	1	0	0	0	0	0	0	0	0	0	0	0	0	0	0	0	0	0	1
YDR457W	1	0	0	3	0	0	0	0	1	0	0	0	0	0	0	0	0	0	4	0	9
YDR458C	0	0	1	1	0	0	0	0	1	0	0	0	2	0	0	0	0	0	0	0	5
YDR459C	0	0	0	0	0	0	1	0	0	0	0	0	1	0	0	0	0	0	0	0	2
YDR460W	25	0	0	1	0	0	0	0	0	0	2	0	0	0	0	0	10	0	0	0	38
YDR461C-A	0	0	0	0	0	0	1	0	0	0	0	0	1	0	0	0	0	0	0	0	2
YDR461W	0	0	6	0	0	0	1	0	0	0	1	0	5	0	0	0	3	0	0	0	16
YDR462W	0	0	9	0	0	0	11	0	0	0	5	0	34	0	0	0	6	0	1	1	67
YDR463W	0	0	1	0	0	0	0	0	0	0	0	0	0	0	0	0	0	0	0	0	1
YDR464C-A	0	0	0	0	0	0	0	0	0	0	0	0	0	0	0	0	0	0	0	0	0
YDR464W	0	0	0	0	0	0	0	0	1	0	0	0	0	0	0	0	0	0	2	0	3
YDR465C	0	0	0	0	0	0	0	0	0	0	0	0	0	0	0	0	0	0	0	0	0
YDR466W	0	0	0	0	0	0	0	0	0	0	0	0	0	0	0	0	0	0	0	0	0
YDR467C	0	0	0	0	0	0	0	1	0	0	0	0	0	0	0	0	0	0	0	0	1
YDR468C	1	0	0	1	0	0	1	0	0	0	2	0	1	1	0	0	0	0	0	0	7
YDR469W	1	0	3	1	0	0	0	0	0	0	0	0	3	0	0	0	0	0	0	1	9
YDR470C	0	0	0	0	0	0	0	0	0	0	0	0	0	1	0	0	0	0	0	0	1
YDR471W	0	0	4	0	0	0	3	0	0	0	0	0	18	0	0	0	4	0	0	0	29
YDR472W	0	0	0	0	0	0	1	0	0	0	0	0	1	0	0	0	1	0	0	0	3
YDR473C	0	0	0	0	0	0	0	0	0	0	3	0	11	0	0	0	0	0	0	0	14
YDR475C	0	0	0	1	0	0	27	0	0	0	0	0	0	27	0	0	0	0	0	0	55
YDR476C	1	0	13	6	0	0	0	0	0	0	0	0	8	0	0	0	0	0	0	0	28
YDR477W	0	0	0	0	0	0	0	0	0	0	0	0	0	0	0	0	0	0	0	0	0
YDR478W	0	0	1	0	0	0	0	0	0	0	0	0	0	0	0	0	0	0	0	0	1
YDR479C	0	0	6	1	0	0	0	0	0	0	0	0	1	1	0	0	0	0	4	0	13
YDR480W	0	0	0	0	0	0	0	0	0	0	0	0	0	0	0	0	0	0	0	0	0
YDR481C	0	0	0	1	0	0	0	0	0	0	0	0	0	0	0	0	0	0	0	0	1
YDR482C	0	0	0	0	0	0	1	0	0	0	2	0	0	0	0	0	0	0	0	0	3
YDR483W	0	0	2	1	0	0	0	0	0	0	0	0	0	0	0	0	0	0	0	0	3
YDR484W	0	0	0	0	0	0	0	0	0	0	0	0	0	0	0	0	0	0	0	0	0
YDR485C	0	0	1	0	0	0	0	0	0	0	0	0	3	0	0	0	0	0	0	0	4
YDR486C	0	0	1	0	0	0	2	0	0	0	0	0	5	0	0	0	3	0	0	0	11
YDR487C	4	0	3	0	0	0	0	0	0	0	3	0	4	0	0	0	1	0	0	0	15
YDR488C	0	0	1	0	0	0	0	0	0	0	0	0	0	0	0	0	0	0	0	0	1
YDR489W	0	0	0	0	0	0	0	0	0	0	0	0	3	0	0	0	0	0	0	0	3
YDR490C	0	0	0	0	0	0	0	0	0	0	0	0	0	0	0	0	0	0	0	0	0
YDR491C	0	0	0	0	0	0	0	0	0	0	0	0	0	0	0	0	0	0	0	0	0
YDR492W	2	0	0	1	0	0	0	0	0	0	0	0	0	0	0	0	0	0	0	0	3
YDR493W	3	0	0	0	0	0	12	0	0	0	57	0	1	0	0	0	2	0	0	0	75
YDR494W	0	0	2	0	0	0	4	0	0	0	1	0	8	3	0	0	0	0	0	0	18
YDR495C	0	0	0	0	0	0	0	0	0	0	0	0	0	0	0	0	0	0	0	0	0
YDR496C	0	0	0	0	0	0	0	0	0	0	0	0	0	0	0	0	0	0	0	0	0
YDR497C	1	0	0	0	0	0	0	0	0	0	0	0	0	1	0	0	0	0	0	0	2
YDR498C	0	0	1	0	0	0	0	0	0	0	0	0	0	1	0	0	0	0	0	0	2
YDR499W	0	0	0	1	0	0	0	0	0	0	0	0	0	0	0	0	0	0	0	0	1
YDR500C	0	0	0	0	0	0	0	2	0	0	0	1	0	7	0	0	0	2	0	0	12
YDR501W	0	0	0	0	0	0	0	0	0	0	0	0	0	0	0	0	0	0	0	0	0
YDR502C	0	0	0	0	0	0	0	0	0	0	0	0	0	0	0	0	0	0	0	0	0
YDR503C	0	0	1	0	0	0	0	0	0	0	0	0	1	0	0	0	0	0	0	0	2
YDR504C	0	0	0	0	0	0	0	0	0	0	0	0	0	0	0	0	0	0	0	0	0
YDR505C	0	0	0	1	0	1	0	0	0	0	0	0	0	2	0	0	0	0	0	0	4
YDR506C	0	0	0	0	0	0	0	0	0	0	0	0	0	0	0	0	0	0	0	0	0
YDR507C	0	0	0	1	0	0	0	0	0	0	0	0	0	0	0	0	0	0	0	0	1
YDR508C	0	0	0	0	0	0	0	0	0	0	0	0	0	1	0	0	0	0	0	0	1
YDR509W	0	0	0	0	0	0	0	0	0	0	0	0	0	0	0	0	0	0	0	0	0
YDR510C-A	0	0	0	0	0	0	0	0	0	0	0	0	0	0	0	2	0	1	0	0	3
YDR510W	0	0	2	0	0	0	6	0	0	0	1	0	27	0	0	0	10	0	0	0	46
YDR511W	0	0	1	0	0	0	0	0	0	0	0	0	7	0	0	0	0	0	0	0	8
YDR512C	0	0	0	2	0	0	5	0	0	0	0	0	0	17	0	0	0	1	0	0	25
YDR513W	0	0	0	1	0	0	0	0	0	0	0	0	0	1	0	0	3	0	0	1	6
YDR514C	0	0	0	0	0	0	0	0	0	0	0	0	0	0	0	0	0	0	0	0	0
YDR515W	0	0	0	0	0	0	0	0	0	0	0	0	0	0	0	0	0	0	0	0	0
YDR516C	0	0	0	1	0	0	0	0	0	0	0	0	1	0	0	0	0	1	0	0	3
YDR517W	5	0	0	0	0	0	1	0	0	0	1	0	0	0	0	0	1	0	0	0	8
YDR518W	0	0	1	0	0	0	0	0	0	0	0	0	0	0	0	0	0	0	0	0	1
YDR519W	0	0	0	0	0	0	1	0	0	0	0	0	6	0	0	0	0	0	0	0	7
YDR520C	4	0	0	0	0	0	0	0	0	0	1	0	0	0	0	0	0	0	0	0	5
YDR521W	0	0	0	0	0	0	0	0	0	0	0	0	0	0	0	0	0	0	0	0	0
YDR522C	0	0	0	0	0	0	0	0	0	0	0	0	0	0	0	0	0	0	0	0	0
YDR523C	0	0	0	1	0	0	0	0	0	0	0	0	0	0	0	0	0	0	0	0	1
YDR524C	4	0	0	0	0	0	0	1	0	0	4	0	30	0	0	0	0	0	0	0	39
YDR524C-A	0	0	0	0	0	0	0	0	0	0	0	0	0	0	0	0	0	0	0	0	0
YDR524C-B	0	0	14	0	0	0	5	0	0	0	1	0	47	1	0	0	2	1	0	0	71
YDR524W-C	0	0	0	0	0	0	0	0	0	0	0	0	1	0	0	0	0	0	0	0	1
YDR525W	0	0	0	0	0	0	0	0	0	0	0	0	0	0	0	0	0	0	0	0	0
YDR525W-A	2	0	1	2	0	0	0	0	0	0	7	0	12	2	0	0	1	0	0	0	27
YDR526C	0	0	0	0	0	0	0	0	0	0	0	0	0	0	0	0	0	0	0	0	0
YDR527W	1	0	0	0	0	5	0	0	0	0	0	0	0	0	0	3	0	0	0	0	9
YDR528W	0	0	0	0	0	0	0	0	0	0	0	0	0	0	0	0	0	0	0	0	0
YDR529C	1	0	10	4	0	0	3	15	0	0	0	2	57	0	0	0	2	1	0	0	95
YDR530C	2	0	1	0	0	0	0	0	0	0	0	0	0	0	0	0	0	0	1	0	4
YDR531W	0	0	0	1	0	0	0	0	0	0	0	0	2	1	0	0	0	0	0	4	8
YDR532C	0	0	1	0	0	0	0	0	0	0	0	0	0	0	0	0	0	0	0	0	1
YDR533C	0	0	0	3	0	0	0	0	0	0	0	0	0	0	0	0	2	3	0	0	8
YDR535C	0	0	0	0	0	0	0	0	0	0	0	0	0	0	0	0	0	0	0	0	0
YDR536W	0	0	1	5	0	0	0	0	0	0	0	0	0	0	0	0	0	0	0	0	6
YDR537C	0	0	0	0	0	0	0	0	0	0	0	0	0	1	0	0	0	0	0	0	1
YDR538W	0	0	0	0	0	0	0	0	0	0	0	0	0	0	0	0	0	0	0	0	0
YDR539W	0	0	0	0	0	0	0	0	0	0	0	0	0	0	0	0	0	0	0	0	0
YDR540C	0	0	0	0	0	0	0	0	0	0	0	0	0	0	0	0	0	0	0	0	0
YDR541C	0	0	0	1	0	0	0	0	0	0	0	0	0	0	0	0	0	0	0	0	1
YDR545C-A	0	0	0	0	0	0	0	0	0	0	0	0	0	0	0	0	0	0	0	0	0
YEL001C	1	0	2	0	0	0	0	0	0	0	0	0	0	0	0	0	3	0	0	0	6
YEL002C	0	0	1	1	0	0	0	0	0	0	0	0	0	0	0	0	0	0	0	0	2
YEL003W	0	0	0	0	0	0	1	0	0	0	0	0	6	6	0	0	0	0	3	0	16
YEL004W	0	0	4	0	0	0	0	0	0	0	1	0	5	0	0	0	1	0	0	0	11
YEL005C	0	0	1	0	0	0	0	0	0	0	0	0	1	0	0	0	2	0	0	0	4
YEL006W	0	0	3	0	0	0	0	0	0	0	0	0	3	1	0	0	0	0	0	0	7
YEL007W	0	0	0	0	0	1	0	0	0	0	0	0	0	0	0	0	0	0	0	0	1
YEL008C-A	1	0	0	0	0	0	0	0	0	0	0	0	0	0	0	0	0	0	0	0	1
YEL008W	0	0	0	3	0	0	0	0	0	0	0	0	0	0	0	0	0	0	0	0	3
YEL009C	0	0	0	1	0	0	1	0	0	0	0	0	0	0	0	0	3	0	0	0	5
YEL009C-A	0	1	0	0	0	0	0	0	0	0	0	0	0	0	0	0	0	0	0	0	1
YEL010W	0	0	0	0	0	0	0	0	0	0	0	0	0	0	0	0	0	0	0	0	0
YEL011W	1	0	0	1	0	0	0	0	0	0	0	0	0	1	0	0	0	0	0	1	4
YEL012W	0	0	0	0	0	0	3	0	0	0	5	0	3	2	0	0	0	0	1	0	14
YEL013W	0	0	0	0	0	0	0	0	0	0	0	0	0	0	0	1	0	0	0	0	1
YEL014C	0	0	0	0	0	0	0	0	0	0	0	0	0	0	0	0	0	0	0	0	0
YEL015W	0	0	0	1	0	0	0	0	0	0	0	0	0	10	0	0	2	0	0	0	13
YEL016C	0	0	0	1	0	0	0	0	0	0	0	0	0	1	0	0	0	0	0	0	2
YEL017C-A	0	0	1	0	0	0	2	0	0	0	0	0	9	0	0	0	0	0	0	0	12
YEL017W	0	0	0	1	0	0	0	0	0	0	0	0	1	0	0	0	1	0	0	1	4
YEL018C-A	0	0	0	0	0	0	0	0	0	0	0	0	0	0	0	0	0	0	0	0	0
YEL018W	0	0	0	1	0	0	0	0	0	0	0	0	0	0	0	0	0	0	0	0	1
YEL019C	0	0	0	0	0	0	0	0	0	0	0	0	0	0	0	0	0	0	0	0	0
YEL020C	0	0	0	0	0	0	0	0	0	0	0	0	0	0	0	0	0	0	0	0	0
YEL020C-B	0	0	0	0	0	0	0	0	0	0	0	0	0	0	0	0	0	0	0	0	0
YEL020W-A	0	0	1	0	0	0	104	0	0	3	0	0	293	0	0	0	3	0	0	1	405
YEL021W	0	0	1	0	0	0	0	0	0	0	1	0	14	1	0	0	0	0	0	0	17
YEL022W	0	0	0	0	0	0	0	0	0	0	0	0	0	0	0	0	0	0	0	0	0
YEL023C	0	0	0	0	0	0	0	0	1	0	0	0	0	14	0	0	0	0	0	0	15
YEL024W	6	0	2	0	0	0	0	0	0	0	3	0	25	0	0	0	0	0	0	0	36
YEL025C	0	0	0	0	0	0	0	0	0	0	0	0	0	0	0	0	0	0	4	0	4
YEL026W	1	0	0	0	0	0	2	0	0	0	14	0	1	0	0	0	0	0	0	0	18
YEL027W	3	0	0	1	0	0	0	0	1	0	5	0	16	0	0	0	0	0	0	0	26
YEL028W	0	0	0	0	0	0	0	0	0	0	0	0	0	0	0	0	0	0	0	1	1
YEL029C	1	0	0	0	0	0	0	0	0	0	0	0	0	0	0	0	0	0	0	0	1
YEL030C-A	0	0	0	0	0	0	0	0	0	0	0	0	0	0	0	0	0	0	0	0	0
YEL030W	0	0	0	0	0	0	0	0	0	0	0	0	0	0	0	0	0	0	0	0	0
YEL031W	0	0	0	0	0	0	0	0	0	0	0	0	0	1	0	0	0	0	0	0	1
YEL032C-A	0	0	0	0	0	0	0	0	0	0	0	0	0	0	0	0	0	0	0	0	0
YEL032W	0	0	0	0	0	0	0	0	0	0	0	0	0	0	0	0	0	0	0	0	0
YEL034C-A	0	0	0	1	0	0	0	0	0	0	0	0	1	0	0	1	0	0	0	0	3
YEL034W	2	0	3	0	0	0	0	0	0	5	2	0	8	1	0	0	0	0	0	3	24
YEL035C	0	0	0	0	0	0	0	0	0	0	0	0	0	0	0	0	0	0	0	0	0
YEL036C	0	0	0	0	0	0	0	0	0	0	0	0	0	0	0	0	0	0	0	0	0
YEL037C	1	0	0	0	0	0	1	0	0	0	0	0	0	0	0	0	0	0	0	0	2
YEL038W	8	0	341	4	0	0	0	0	0	1	0	0	4	1	0	0	4	0	0	71	434
YEL039C	0	0	0	3	0	0	0	0	0	0	0	0	0	0	0	0	0	0	0	0	3
YEL040W	0	0	20	0	0	0	0	0	0	0	0	0	0	0	0	0	0	0	0	0	20
YEL041W	1	0	0	0	0	0	0	0	0	0	0	0	0	0	0	0	0	0	0	0	1
YEL042W	0	0	0	0	0	0	0	0	0	0	0	0	0	0	0	0	1	0	0	0	1
YEL043W	0	0	0	0	0	0	0	0	0	0	0	0	0	0	0	0	0	0	0	0	0
YEL044W	0	0	16	0	0	0	3	0	2	3	0	0	3	16	1	0	1	0	0	7	52
YEL045C	0	6	0	0	0	0	0	0	0	0	0	0	0	0	0	0	0	0	0	0	6
YEL046C	108	0	0	0	0	0	0	0	0	0	2	0	0	0	0	0	3	0	0	0	113
YEL047C	0	0	0	0	0	0	0	0	0	0	0	0	0	0	0	0	0	0	0	0	0
YEL048C	0	0	0	0	0	0	0	0	0	0	0	0	0	0	0	0	0	0	0	0	0
YEL049W	1	0	0	0	0	0	0	0	0	0	0	0	0	0	0	0	0	0	0	0	1
YEL050C	1	0	1	4	0	0	0	0	0	0	0	0	1	0	0	0	1	0	0	0	8
YEL050W-A	0	0	0	0	0	0	0	0	0	0	0	0	0	0	0	0	0	0	0	0	0
YEL051W	2	0	0	0	0	0	2	0	0	0	0	0	3	0	0	0	0	0	0	0	7
YEL052W	0	0	6	141	10	0	1	0	2981	2762	50	2	1695	3221	6578	0	0	0	77	30	17554
YEL053C	0	0	0	0	0	0	0	0	0	0	0	0	0	0	0	0	0	0	0	0	0
YEL053W-A	0	0	0	0	0	0	0	0	0	0	0	0	0	0	0	0	0	0	0	0	0
YEL054C	0	0	7	0	0	0	0	0	0	0	1	0	4	0	0	0	0	0	0	0	12
YEL055C	0	0	0	0	0	0	0	0	0	0	0	0	0	0	0	0	0	0	0	0	0
YEL056W	0	0	0	1	0	0	0	0	0	0	0	0	0	1	0	0	0	0	0	0	2
YEL057C	0	0	0	0	0	0	1	0	0	0	1	0	0	0	0	0	0	0	0	0	2
YEL058W	0	0	5	0	0	0	1	0	0	0	0	0	1	0	0	0	0	0	0	0	7
YEL059C-A	26	0	1	0	0	0	1	3	0	0	4	0	3	0	0	0	0	10	0	0	48
YEL059W	1	0	0	0	0	0	0	0	0	0	1	0	0	0	0	0	0	0	0	0	2
YEL060C	0	1	1	0	0	0	0	0	0	0	0	0	0	0	0	0	1	0	0	0	3
YEL061C	0	0	0	0	0	0	0	0	0	0	0	0	0	0	0	0	0	0	0	0	0
YEL062W	0	0	93	25	0	0	1	0	10	0	0	0	37	0	0	0	0	0	59	5	230
YEL063C	1	0	0	0	0	2	0	0	0	0	0	0	0	0	0	0	0	0	0	0	3
YEL064C	0	0	0	0	0	0	0	0	0	0	0	0	0	0	0	0	0	0	0	0	0
YEL065W	0	0	1	0	0	0	0	0	0	0	0	0	0	0	0	0	0	0	0	0	1
YEL066W	0	0	0	2	0	0	7	0	0	1	0	0	0	7	0	0	2	0	0	1	20
YEL067C	0	0	0	0	0	0	0	0	0	0	0	0	0	0	0	0	0	0	0	0	0
YEL068C	0	0	0	0	0	0	0	0	0	0	0	0	1	0	0	0	0	0	0	0	1
YEL069C	0	0	0	0	0	0	0	0	0	0	0	0	0	0	0	0	0	0	1	0	1
YEL070W	0	0	0	0	0	0	0	0	0	0	0	1	0	0	0	0	0	0	0	0	1
YEL071W	0	0	1	0	0	0	0	0	0	0	0	0	0	3	0	0	0	0	0	1	5
YEL072W	0	0	0	0	0	0	0	0	0	0	0	0	0	0	0	0	0	0	0	0	0
YEL073C	0	0	0	2	0	0	0	0	0	0	0	0	0	0	0	0	0	0	0	0	2
YEL077W-A	0	0	0	0	0	0	0	0	0	0	0	0	0	0	0	0	0	0	0	0	0
YER001W	0	0	0	0	0	0	0	0	0	0	0	0	0	0	0	0	0	0	0	0	0
YER002W	8	0	0	0	0	0	5	0	2	0	1	0	13	0	0	0	4	0	0	1	34
YER003C	0	0	4	0	0	0	0	0	0	0	0	0	1	0	0	0	2	1	0	0	8
YER004W	0	0	5	1	0	0	0	0	0	0	0	0	23	0	0	0	0	0	0	0	29
YER005W	0	0	0	0	0	6	0	0	0	0	0	0	0	0	0	7	0	0	0	0	13
YER006C-A	0	0	0	0	0	0	0	0	0	0	0	0	0	0	0	0	0	0	0	0	0
YER006W	0	0	3	0	0	0	0	0	0	0	0	0	2	0	0	0	0	0	0	0	5
YER007C-A	0	0	6	6	0	0	0	0	0	0	0	0	1	1	0	0	4	2	0	0	20
YER007W	0	0	0	0	0	0	0	0	0	0	0	0	0	0	0	0	0	0	0	0	0
YER008C	0	0	0	0	0	0	0	0	0	0	0	0	0	0	0	0	0	0	1	0	1
YER009W	1	0	4	0	0	0	0	0	0	0	0	0	18	0	0	0	0	0	0	0	23
YER010C	0	0	0	0	0	0	0	0	0	0	0	0	0	0	0	0	0	0	0	0	0
YER012W	2	0	0	0	0	0	0	0	0	0	6	0	3	0	0	0	0	0	0	0	11
YER013W	0	0	0	0	0	0	0	0	0	0	0	0	0	0	0	0	0	0	0	0	0
YER014C-A	0	0	0	0	0	0	0	0	0	0	0	0	0	0	0	0	0	0	0	0	0
YER014W	0	0	0	0	0	0	0	0	0	0	0	0	0	0	0	0	0	0	0	0	0
YER015W	0	10	0	0	0	0	0	0	0	0	0	0	0	0	0	0	0	0	0	0	10
YER016W	0	0	0	0	0	0	0	0	0	0	0	0	1	0	0	0	0	0	0	0	1
YER018C	0	0	0	0	0	0	0	0	0	0	0	0	0	0	0	0	0	0	0	0	0
YER019C-A	4	0	2	0	0	0	7	16	0	0	10	0	79	1	0	0	1	12	0	0	132
YER019W	0	1	0	4	0	0	0	0	0	0	0	0	0	1	0	0	3	0	0	0	9
YER021W	0	0	0	0	0	0	0	0	0	0	0	0	0	0	0	0	0	0	0	0	0
YER022W	0	0	0	0	0	0	0	0	0	0	0	0	0	0	0	0	0	0	0	0	0
YER023C-A	0	0	0	0	0	0	0	0	0	0	0	0	0	0	0	0	0	0	0	0	0
YER023W	0	0	7	0	0	0	3	0	1	0	0	0	2	0	0	0	2	0	0	0	15
YER024W	0	0	1	1	0	0	0	0	1	0	0	0	0	0	0	0	0	0	1	0	4
YER025W	0	0	1	0	0	0	0	0	0	0	0	0	0	0	0	0	0	0	0	0	1
YER026C	2	0	1	0	0	0	0	0	0	0	0	0	1	0	0	0	0	0	0	0	4
YER027C	0	0	1	0	0	0	0	0	0	0	0	0	0	0	0	0	0	1	0	0	2
YER028C	0	0	0	2	0	0	0	0	0	0	0	0	0	1	0	0	0	0	0	0	3
YER029C	5	0	0	0	0	0	1	5	1	0	1	0	7	0	0	0	0	1	0	0	21
YER030W	0	0	3	0	0	0	10	0	0	0	2	0	27	3	0	0	8	0	1	1	55
YER031C	0	0	1	0	0	0	0	0	0	0	0	0	2	1	0	0	0	0	0	0	4
YER032W	0	0	0	0	0	0	0	0	0	0	0	0	0	3	0	0	0	0	0	0	3
YER033C	0	0	0	1	0	0	0	0	0	0	0	0	0	0	0	0	0	0	0	0	1
YER034W	0	0	7	0	0	0	0	0	0	0	0	0	7	0	0	0	0	0	0	0	14
YER035W	0	0	8	1	0	0	2	1	0	0	1	0	3	0	0	0	4	0	1	0	21
YER036C	0	0	1	0	0	0	0	0	0	0	0	0	0	0	0	0	0	1	0	0	2
YER037W	0	0	0	0	0	0	0	0	0	0	0	0	0	0	0	0	0	0	0	0	0
YER038C	0	0	0	0	0	0	0	0	0	0	0	0	0	0	0	0	0	0	0	0	0
YER038W-A	0	0	0	2	0	0	0	0	0	0	0	0	0	0	0	0	0	0	0	0	2
YER039C	0	0	0	0	0	0	0	1	0	0	0	0	0	0	0	0	0	0	0	0	1
YER039C-A	0	0	1	0	0	0	0	0	0	0	0	0	0	0	0	0	0	0	0	0	1
YER040W	0	0	0	0	0	0	0	0	0	0	0	0	0	0	0	0	0	0	0	0	0
YER041W	0	0	0	0	0	0	0	0	0	0	0	0	0	0	0	0	0	0	0	0	0
YER042W	1	0	1	0	0	0	1	0	0	0	0	0	1	0	0	0	0	0	0	2	6
YER043C	0	0	3	0	0	0	0	0	0	0	0	0	1	0	0	0	0	0	0	0	4
YER044C	1	0	1	0	0	0	5	0	0	0	2	0	5	0	0	0	2	0	0	0	16
YER044C-A	0	0	0	0	0	0	0	0	0	0	0	0	0	0	0	0	0	0	0	0	0
YER045C	0	0	0	0	0	0	0	0	0	0	0	0	0	0	0	0	0	0	0	0	0
YER046W	0	0	3	3	0	0	0	0	0	1	2	0	5	0	0	0	0	0	0	0	14
YER046W-A	0	0	0	0	0	0	0	0	0	0	0	0	0	0	0	0	0	0	0	0	0
YER047C	0	0	0	2	0	0	0	0	0	0	0	0	0	0	0	0	0	0	2	0	4
YER048C	0	0	0	1	0	0	0	0	0	0	0	0	0	0	0	0	0	0	0	0	1
YER048W-A	8	0	2	0	0	0	0	0	0	0	28	0	0	0	0	0	0	0	0	0	38
YER049W	0	0	0	1	0	0	0	0	0	0	0	0	0	0	0	0	0	0	0	0	1
YER050C	0	0	1	0	0	0	3	0	0	0	1	0	7	0	0	0	0	0	0	0	12
YER051W	0	0	0	0	0	0	0	0	0	0	0	0	0	0	0	0	0	0	0	1	1
YER052C	0	0	0	0	0	0	0	0	0	0	0	0	0	0	0	0	0	0	0	0	0
YER053C	6	0	0	0	0	0	2	0	7	0	32	0	1	1	0	0	4	0	2	0	55
YER053C-A	0	0	9	0	0	0	1	0	0	0	13	0	81	0	0	0	0	0	0	0	104
YER054C	0	0	0	0	0	0	0	0	0	0	0	0	3	0	0	1	1	0	0	0	5
YER055C	0	0	1	0	0	0	0	0	0	0	4	0	0	0	0	0	0	0	0	0	5
YER056C	0	0	0	1	0	0	0	0	0	0	0	0	0	0	0	0	0	0	0	0	1
YER056C-A	0	0	1	0	0	0	2	0	0	0	0	0	8	0	0	0	2	1	0	0	14
YER057C	1	0	1	0	0	0	0	0	0	0	0	0	0	2	0	0	1	0	0	0	5
YER058W	0	0	2	0	0	0	4	0	0	0	0	0	14	0	0	0	2	0	0	0	22
YER059W	2	0	0	1	0	0	0	0	0	0	0	0	0	0	0	0	0	0	0	0	3
YER060W	0	0	0	0	0	0	0	0	0	0	0	0	0	0	0	0	0	0	1	0	1
YER060W-A	0	0	0	0	0	0	0	0	0	0	0	0	0	0	0	0	0	0	0	0	0
YER061C	0	0	1	0	0	0	0	0	0	0	0	0	0	0	0	0	0	0	0	0	1
YER062C	4	0	0	0	0	0	0	0	0	0	1	0	4	0	0	1	0	0	0	0	10
YER063W	1	0	3	0	0	0	0	0	0	0	0	0	3	0	0	0	0	0	0	0	7
YER064C	0	0	0	0	0	0	0	0	0	0	0	0	0	0	0	0	0	0	0	0	0
YER065C	2	1	8	57	0	0	7	0	11	0	1	0	10	17	0	0	10	0	3	0	127
YER066C-A	0	0	0	0	0	0	0	0	0	0	0	0	0	0	0	0	0	0	0	0	0
YER066W	0	0	0	0	0	0	0	0	0	0	0	0	0	0	0	0	0	0	0	0	0
YER067C-A	0	0	0	0	0	0	0	0	0	0	0	0	0	0	0	0	0	0	0	0	0
YER067W	5	1	0	0	0	0	11	0	0	0	4	0	18	0	0	0	4	0	0	0	43
YER068C-A	0	0	0	0	0	0	0	0	0	0	0	0	0	0	0	0	0	0	0	0	0
YER068W	0	0	0	0	0	0	0	0	0	0	0	0	0	0	0	0	0	0	0	0	0
YER069W	0	0	0	0	0	0	0	0	0	0	0	0	0	0	0	0	0	0	0	0	0
YER070W	0	0	0	0	0	0	0	0	0	0	0	0	0	0	0	0	0	0	0	0	0
YER071C	0	0	0	0	0	0	0	2	0	0	0	0	1	3	0	0	0	0	0	0	6
YER072W	2	0	0	0	0	0	2	0	0	0	0	0	4	0	0	0	1	0	0	0	9
YER073W	1	0	0	1	0	0	0	0	0	0	0	0	0	1	0	0	0	0	0	0	3
YER074W	0	0	4	0	0	0	1	0	0	0	0	0	11	5	0	0	2	0	0	0	23
YER074W-A	0	0	1	0	0	0	1	0	0	1	0	0	7	0	0	0	0	0	0	0	10
YER075C	0	0	0	0	0	0	0	0	0	0	0	0	0	0	0	0	0	0	0	0	0
YER076C	0	0	0	0	0	0	0	0	0	0	0	0	0	0	0	0	0	0	0	0	0
YER076W-A	0	0	0	0	0	0	0	0	0	0	0	0	0	0	0	0	0	0	0	0	0
YER077C	0	0	0	1	0	0	0	0	0	0	0	0	0	0	0	0	0	0	0	0	1
YER078C	0	0	0	0	0	0	0	0	0	0	0	0	0	0	0	0	0	0	0	0	0
YER078W-A	0	0	0	0	0	0	0	0	0	0	0	0	0	0	0	0	0	0	0	0	0
YER079C-A	0	0	0	0	0	0	0	0	0	0	0	0	0	0	0	0	0	0	0	0	0
YER079W	13	0	0	0	0	0	5	0	1	0	5	0	5	0	0	0	6	0	0	0	35
YER080W	0	0	0	0	0	0	0	0	0	0	0	0	0	0	0	0	0	0	0	0	0
YER081W	0	0	0	0	0	0	0	1	0	0	0	0	0	0	0	0	0	0	0	0	1
YER082C	0	0	0	0	0	0	0	0	0	0	0	0	0	0	0	0	0	0	0	0	0
YER083C	0	0	0	0	0	0	0	0	0	0	0	0	1	2	0	0	0	0	0	0	3
YER084W	0	0	0	2	0	0	0	0	0	0	0	0	0	6	0	0	0	0	0	0	8
YER084W-A	0	0	0	0	0	1	0	0	0	0	0	0	0	0	0	0	0	0	0	0	1
YER085C	0	0	0	0	0	0	0	0	0	0	0	0	0	0	0	0	0	0	0	0	0
YER086W	0	0	1	0	0	0	0	0	0	0	0	0	0	1	0	0	0	0	0	1	3
YER087C-A	0	0	0	0	0	0	0	0	0	0	0	0	0	0	0	2	0	0	0	0	2
YER087C-B	0	0	0	0	0	0	0	0	0	0	1	0	3	0	0	0	0	0	0	0	4
YER087W	0	0	0	1	0	0	0	0	0	0	0	0	0	0	1	0	0	0	0	0	2
YER088C	0	0	0	2	0	0	0	0	0	0	0	0	0	0	0	0	0	2	0	0	4
YER088C-A	0	0	1	0	0	0	0	0	0	0	0	0	0	0	0	0	0	0	3	0	4
YER088W-B	0	0	0	0	0	0	0	0	0	0	0	0	0	0	0	0	0	0	0	0	0
YER089C	0	0	0	1	0	0	0	0	0	0	0	0	0	0	0	0	0	3	0	0	4
YER090C-A	0	0	0	0	0	0	0	0	0	0	0	0	0	0	0	0	0	0	0	0	0
YER090W	0	0	0	0	0	0	0	0	0	0	0	0	0	0	0	0	0	0	0	0	0
YER091C	0	0	0	2	0	0	0	0	0	0	0	0	0	0	0	0	0	0	0	0	2
YER091C-A	0	0	2	0	0	0	0	0	0	0	0	0	0	0	0	0	0	0	0	0	2
YER092W	0	0	1	0	0	0	1	0	0	0	0	0	13	0	0	0	1	0	0	0	16
YER093C	1	0	1	0	0	0	0	0	0	0	0	0	0	0	0	0	0	0	0	0	2
YER093C-A	0	0	1	0	0	0	1	0	0	0	0	0	4	1	0	0	0	1	0	0	8
YER094C	3	0	0	1	0	0	0	0	0	0	3	0	0	1	0	0	0	1	0	0	9
YER095W	0	0	1	31	0	0	1	0	0	0	0	0	1	2	0	0	13	0	0	1	50
YER096W	1	0	0	5	0	0	0	0	0	0	0	0	0	0	0	0	0	0	0	0	6
YER097W	0	0	0	0	2	0	0	0	0	0	0	0	0	0	0	0	0	0	0	0	2
YER098W	0	0	0	0	0	0	0	0	0	0	0	0	0	0	0	0	0	0	0	0	0
YER099C	0	0	1	2	0	0	0	0	0	0	0	0	0	0	0	0	0	2	0	0	5
YER100W	4	0	0	0	0	0	1	0	0	1	0	0	0	0	0	0	0	0	0	1	7
YER101C	0	0	1	1	0	0	0	0	0	0	0	0	0	0	0	0	0	0	0	0	2
YER102W	0	0	14	0	0	0	0	0	0	0	0	0	32	1	0	0	0	0	0	0	47
YER103W	0	1	0	0	0	0	0	0	1	0	0	0	0	0	0	0	0	0	0	0	2
YER104W	0	0	2	0	0	0	0	0	0	0	0	0	2	0	0	0	0	0	0	0	4
YER105C	0	0	0	0	0	0	0	0	0	0	0	0	0	0	0	0	0	0	0	0	0
YER106W	0	0	0	0	0	0	0	0	0	0	0	0	0	0	0	0	0	0	0	0	0
YER107C	0	0	0	1	0	0	0	1	0	0	0	0	0	0	0	0	0	0	0	0	2
YER107W-A	0	0	0	0	0	0	0	0	0	0	0	0	0	0	0	0	0	0	0	0	0
YER109C	0	0	0	0	0	0	0	0	0	0	0	0	0	0	0	0	0	0	0	0	0
YER110C	0	0	0	0	0	0	0	0	0	0	0	0	0	0	0	0	0	0	0	0	0
YER111C	0	0	0	0	0	0	0	0	0	0	0	0	0	0	0	0	0	0	0	0	0
YER112W	1	0	0	0	0	0	0	0	0	0	2	0	1	0	0	0	1	0	0	1	6
YER113C	0	0	0	0	0	0	0	0	0	0	0	0	0	0	0	0	0	0	0	0	0
YER114C	0	0	0	0	0	0	0	0	0	0	0	0	0	0	0	0	0	0	0	0	0
YER115C	0	0	0	0	0	0	0	0	0	0	0	0	0	0	0	0	0	0	0	0	0
YER116C	3	0	0	0	0	0	0	0	4	0	12	0	0	0	0	0	0	0	1	0	20
YER117W	0	0	3	0	0	0	3	0	0	0	0	0	1	0	0	0	1	0	0	2	10
YER118C	0	0	0	0	0	0	0	0	0	0	0	0	0	0	0	0	0	0	0	0	0
YER119C	0	0	1	0	0	0	0	0	0	0	0	0	0	0	0	0	1	0	0	0	2
YER119C-A	0	0	0	0	0	0	0	0	0	0	0	0	0	0	0	0	0	0	0	0	0
YER120W	0	0	3	0	0	0	0	0	0	0	0	0	0	2	0	0	0	0	0	0	5
YER121W	0	0	0	0	0	0	2	0	0	0	0	0	0	0	0	0	0	0	0	0	2
YER123W	0	0	0	0	0	0	0	0	1	0	0	0	0	1	0	0	0	0	0	0	2
YER124C	0	0	0	0	0	0	0	0	0	0	0	0	0	0	0	0	0	0	0	0	0
YER125W	0	0	0	0	0	3	0	0	0	0	0	0	0	0	0	1	0	0	0	0	4
YER126C	0	0	3	0	0	0	0	0	0	0	1	0	1	0	0	0	0	0	0	0	5
YER127W	0	0	0	0	0	0	0	0	0	0	0	0	0	0	0	0	0	0	0	0	0
YER128W	0	0	0	0	0	0	6	0	0	0	0	0	2	0	0	0	1	0	0	0	9
YER129W	0	0	0	0	0	0	0	0	0	0	0	0	0	0	0	0	0	0	0	0	0
YER130C	0	0	0	0	0	0	0	0	0	0	1	0	0	0	0	0	0	0	0	0	1
YER131W	0	0	0	4	0	0	2	0	0	0	0	0	0	6	0	0	0	0	0	0	12
YER132C	0	0	0	1	0	0	0	0	0	0	0	0	0	0	0	0	0	0	0	0	1
YER133W	0	0	0	0	0	0	0	0	0	0	0	0	0	0	0	0	0	0	2	0	2
YER133W-A	0	0	0	0	0	0	0	0	0	0	0	0	0	0	0	0	0	0	0	0	0
YER134C	0	0	2	0	0	0	0	0	0	0	0	0	0	0	0	0	0	0	0	0	2
YER135C	0	0	0	0	0	0	0	0	0	0	0	0	0	0	0	0	0	0	0	0	0
YER136W	0	0	0	1	0	0	0	0	0	0	0	0	0	0	0	0	0	0	0	0	1
YER137C	0	0	0	0	0	0	0	0	0	0	0	0	0	0	0	0	0	0	0	0	0
YER137W-A	0	0	0	0	0	0	0	0	0	0	0	0	0	0	0	0	0	0	0	0	0
YER139C	1	0	0	1	0	0	0	0	0	0	1	0	0	0	0	0	0	0	0	0	3
YER140W	0	0	0	0	0	0	0	0	0	0	0	0	1	0	0	0	0	0	0	0	1
YER141W	0	0	1	1	0	0	0	0	0	0	0	0	0	0	0	0	0	0	0	0	2
YER142C	1	0	1	0	0	0	1	2	0	0	0	0	2	0	0	0	0	0	0	0	7
YER143W	0	0	2	0	0	0	1	0	0	0	0	0	0	0	0	0	0	0	0	0	3
YER144C	0	0	1	0	0	0	0	0	0	0	0	0	0	0	0	0	0	0	0	0	1
YER145C	0	0	0	2	0	0	0	0	0	0	0	0	0	0	0	0	0	0	0	0	2
YER145C-A	0	0	0	0	0	0	0	0	0	0	0	0	0	0	0	0	0	0	0	0	0
YER146W	0	0	5	0	0	0	2	0	0	0	0	0	1	0	0	0	1	0	0	0	9
YER147C	0	0	0	2	0	0	0	0	0	0	0	0	0	2	0	0	0	2	0	0	6
YER147C-A	0	0	0	0	0	0	0	0	0	0	0	0	0	0	0	0	0	0	0	0	0
YER148W	0	0	0	0	0	0	0	0	0	0	0	0	0	0	0	0	0	0	0	0	0
YER148W-A	0	0	0	0	0	0	0	4	0	0	0	0	0	0	0	0	0	1	0	0	5
YER149C	0	0	0	0	0	0	0	0	0	0	0	0	0	0	0	0	0	0	0	0	0
YER150W	0	0	11	0	0	0	2	0	0	0	0	0	10	0	0	0	9	0	0	0	32
YER151C	0	0	0	0	0	0	0	0	0	0	0	0	0	0	0	0	0	0	0	0	0
YER152C	0	0	0	1	0	0	0	0	0	0	0	0	1	2	0	0	0	0	0	0	4
YER152W-A	0	0	0	0	0	0	0	0	0	0	0	0	0	0	0	0	0	0	0	0	0
YER153C	0	0	0	0	0	0	0	0	0	0	0	0	0	0	0	0	0	0	0	0	0
YER154W	0	0	1	0	0	0	0	0	0	0	0	0	1	0	0	0	0	0	0	0	2
YER155C	0	0	0	0	0	0	1	0	0	0	0	0	3	25	0	0	0	0	0	0	29
YER156C	0	0	0	0	0	0	1	0	0	0	0	0	0	0	0	0	1	0	0	0	2
YER157W	0	0	0	0	0	0	0	0	0	0	0	0	0	0	0	0	0	0	0	0	0
YER158C	0	0	0	2	0	0	0	0	0	0	0	0	0	0	0	0	0	0	0	0	2
YER158W-A	0	0	0	0	0	0	0	0	0	0	0	0	0	0	0	0	0	0	0	0	0
YER159C	18	1	0	1	0	50	8	0	0	0	44	0	0	2	0	8	18	2	0	0	152
YER161C	0	0	1	0	0	0	0	0	2	0	0	0	5	0	0	0	0	0	0	0	8
YER162C	0	0	0	0	0	0	0	0	0	0	0	0	0	2	0	0	0	0	0	0	2
YER163C	0	0	2	2	0	0	0	0	0	0	0	0	0	0	0	0	0	1	0	0	5
YER164W	0	0	0	0	0	0	0	0	0	0	0	0	0	0	0	0	0	0	0	0	0
YER165C-A	0	0	0	0	0	0	0	0	0	0	0	0	0	0	0	0	0	0	0	0	0
YER165W	4	0	0	0	0	0	0	0	0	0	2	0	0	0	0	4	0	0	0	0	10
YER166W	0	0	0	1	0	0	0	0	0	0	0	0	0	1	0	0	1	0	1	0	4
YER167W	0	0	0	0	0	0	0	0	0	0	0	0	0	0	0	0	0	0	0	0	0
YER168C	0	0	0	0	0	0	0	0	0	0	0	0	0	0	0	0	0	0	0	0	0
YER169W	0	0	0	1	2	0	0	0	0	0	0	0	0	1	0	0	0	0	0	0	4
YER170W	0	0	2	1	0	0	0	0	0	0	0	0	4	1	0	1	0	0	0	0	9
YER171W	0	0	0	0	0	0	0	0	0	0	0	0	0	0	0	0	0	0	0	0	0
YER172C	1	0	0	0	0	0	0	1	0	0	2	0	0	0	0	0	0	0	0	0	4
YER172C-A	0	0	0	0	0	0	0	0	0	0	0	0	0	0	0	0	0	0	0	0	0
YER173W	0	0	0	0	0	0	0	0	0	0	0	0	0	0	0	0	0	0	1	0	1
YER174C	2	0	0	0	0	0	0	0	0	0	2	0	0	0	0	0	0	0	0	0	4
YER175C	0	0	0	0	0	0	0	1	0	0	0	0	0	0	0	0	0	0	0	0	1
YER175W-A	0	0	0	0	0	0	0	0	0	0	0	0	0	0	0	0	0	0	0	0	0
YER176W	0	0	1	0	0	0	0	0	2	0	0	0	0	1	0	0	0	0	1	0	5
YER177W	0	0	4	0	0	0	1	0	0	1	0	0	14	2	0	0	0	0	0	2	24
YER178W	0	0	6	0	0	0	0	0	0	0	0	0	0	0	0	0	3	0	0	0	9
YER179W	0	0	0	0	0	0	0	0	0	0	0	0	0	0	0	0	0	0	0	0	0
YER180C	0	0	0	0	0	0	0	0	0	0	0	0	0	0	0	0	0	0	0	0	0
YER180C-A	0	0	0	0	0	0	0	0	0	0	0	0	0	0	0	0	0	0	0	0	0
YER181C	0	0	0	0	0	0	0	0	0	0	0	0	0	0	0	0	0	0	0	0	0
YER182W	0	0	1	0	0	0	2	0	1	0	1	0	5	0	0	0	0	0	0	0	10
YER183C	0	0	1	0	0	0	0	0	0	0	0	0	0	0	0	0	0	0	0	0	1
YER184C	0	0	0	0	0	0	0	0	0	0	0	0	0	0	0	0	0	0	0	0	0
YER185W	0	0	0	0	0	0	0	0	0	0	0	0	0	0	0	0	0	0	0	1	1
YER186C	1	0	0	0	0	0	0	0	0	0	0	0	0	0	0	0	0	0	0	0	1
YER187W	0	0	0	0	0	0	0	0	0	0	0	0	0	0	0	0	0	0	0	0	0
YER188C-A	0	0	0	0	0	0	0	0	0	0	0	0	0	0	0	0	0	0	0	0	0
YER188W	0	0	0	0	0	0	0	0	0	0	0	0	0	0	0	0	0	0	0	0	0
YER190C-B	0	0	0	0	0	0	0	0	0	0	0	0	0	0	0	0	0	0	0	0	0
YFL001W	0	0	0	0	0	0	0	0	0	0	0	0	0	0	0	0	0	0	0	0	0
YFL002C	0	0	0	0	0	0	0	0	0	0	0	0	0	1	0	0	0	0	0	0	1
YFL003C	0	0	0	1	0	0	0	0	0	0	0	0	0	1	0	0	0	0	0	0	2
YFL004W	0	0	0	1	0	0	0	0	0	0	0	0	0	0	0	0	0	0	0	0	1
YFL005W	0	0	0	0	0	0	1	0	0	0	1	0	2	0	0	0	0	0	0	0	4
YFL007W	0	0	0	0	0	0	0	0	0	0	0	0	0	0	0	0	0	0	0	0	0
YFL008W	0	0	0	1	0	0	0	0	0	0	0	0	0	0	0	0	0	0	0	0	1
YFL009W	0	0	0	0	0	0	0	0	0	0	0	0	0	0	0	0	0	0	0	0	0
YFL010C	0	1	1	0	0	0	1	0	0	0	0	0	2	0	0	0	0	0	0	0	5
YFL011W	0	0	0	0	0	0	0	0	0	0	0	0	0	0	0	0	0	0	0	0	0
YFL012W	0	0	0	0	0	0	0	0	0	0	0	0	0	0	0	0	0	0	0	0	0
YFL012W-A	0	0	0	0	0	0	0	0	0	0	0	0	0	0	0	0	0	0	0	0	0
YFL013C	0	0	0	0	0	0	0	0	0	0	0	0	0	0	0	0	0	0	0	0	0
YFL013W-A	0	0	0	0	0	11	0	0	2	0	2	0	0	0	0	10	0	0	0	0	25
YFL014W	2	0	14	0	0	1	1	0	0	0	2	0	30	0	0	0	0	0	0	0	50
YFL015C	0	0	0	0	0	0	0	0	0	0	0	0	0	0	0	0	0	0	0	0	0
YFL015W-A	0	0	0	0	0	0	0	0	0	0	0	0	0	0	0	0	0	0	0	0	0
YFL016C	0	0	0	2	0	0	0	0	0	0	0	0	0	1	0	0	0	0	0	0	3
YFL017C	0	0	3	1	0	2	0	0	0	0	0	0	1	0	0	9	0	0	0	0	16
YFL017W-A	0	0	1	0	0	0	3	0	0	0	0	0	7	0	0	0	0	0	0	0	11
YFL018C	2	0	0	0	0	1	0	0	0	0	0	0	0	0	0	0	0	0	0	0	3
YFL019C	0	0	0	0	0	0	0	0	0	0	0	0	0	0	0	0	0	0	0	0	0
YFL021C-A	0	1	0	0	0	0	0	0	0	0	0	0	0	0	0	0	0	0	0	0	1
YFL021W	0	0	0	17	0	0	4	0	1	1	0	0	0	79	0	0	1	0	2	10	115
YFL022C	0	0	0	0	0	0	0	0	0	0	0	0	0	0	0	0	0	0	0	0	0
YFL023W	0	0	0	0	0	0	0	0	0	0	0	0	0	0	0	0	0	0	0	0	0
YFL024C	0	0	0	2	0	0	0	0	0	0	0	0	0	1	0	0	0	0	0	0	3
YFL025C	0	0	0	0	0	0	0	0	0	0	0	0	0	0	0	0	0	0	0	0	0
YFL026W	0	0	1	0	0	0	0	0	0	0	0	0	3	1	0	0	0	0	0	0	5
YFL027C	0	0	0	0	0	0	0	0	0	0	0	0	0	0	0	0	0	0	0	0	0
YFL028C	0	0	0	0	0	0	4	0	0	0	0	0	4	0	0	0	1	1	0	0	10
YFL029C	0	0	0	0	0	0	0	0	0	0	0	0	0	0	0	0	0	0	0	0	0
YFL030W	0	0	2	0	0	0	0	0	0	0	0	0	3	0	0	0	0	0	0	0	5
YFL031C-A	0	0	0	0	0	0	0	0	0	0	0	0	0	0	0	0	0	1	0	0	1
YFL031W	0	0	0	0	0	0	0	0	0	0	1	0	0	0	0	0	0	0	0	0	1
YFL032W	0	0	0	2	0	0	0	0	0	0	0	0	0	0	0	0	0	0	0	0	2
YFL033C	0	0	0	0	0	0	0	0	0	0	0	0	0	0	0	0	0	0	0	0	0
YFL034C-A	0	0	3	0	0	0	0	0	0	0	0	0	0	0	0	0	0	1	0	0	4
YFL034C-B	0	0	0	0	0	0	0	0	0	0	0	0	0	0	0	0	0	0	0	0	0
YFL034W	0	0	0	1	0	0	0	0	0	0	0	0	0	0	0	0	0	0	0	0	1
YFL036W	0	0	0	0	0	0	0	0	0	0	0	0	0	0	0	0	0	0	0	0	0
YFL037W	0	0	0	1	0	0	0	0	0	0	1	0	0	0	0	0	0	0	0	0	2
YFL038C	0	0	6	0	0	0	3	0	0	0	2	0	19	1	0	0	2	0	0	0	33
YFL039C	2	0	0	0	0	0	0	0	0	0	0	0	0	0	0	0	0	1	0	0	3
YFL040W	0	0	0	0	0	0	0	0	0	0	0	0	0	0	0	0	0	0	0	0	0
YFL041W	0	0	0	1	0	0	0	0	0	3	0	0	4	0	0	0	0	0	0	0	8
YFL041W-A	0	0	0	0	0	0	0	0	0	0	0	0	0	0	0	0	0	0	0	0	0
YFL042C	0	0	0	0	0	0	0	0	0	0	0	0	0	0	0	0	0	0	0	0	0
YFL044C	0	0	4	2	0	0	0	0	0	0	0	0	0	0	0	0	2	0	0	0	8
YFL045C	4	0	0	0	0	1	3	1	0	0	2	0	7	0	0	1	2	1	0	0	22
YFL046W	0	0	1	1	0	0	0	0	0	0	0	0	4	0	0	0	1	0	0	0	7
YFL047W	0	0	0	0	0	0	0	0	0	0	0	0	0	0	0	0	0	0	0	0	0
YFL048C	0	0	0	0	0	0	0	0	1	0	0	0	0	1	0	0	0	0	0	0	2
YFL049W	0	0	0	0	0	0	0	0	0	0	0	0	0	0	0	0	0	0	0	0	0
YFL050C	0	0	0	0	0	0	0	0	0	0	0	0	0	0	0	0	0	0	0	0	0
YFL051C	0	0	0	0	0	0	0	0	0	0	0	0	0	0	0	0	0	0	0	0	0
YFL052W	0	0	0	0	0	0	0	0	0	0	0	0	0	0	0	0	0	0	0	0	0
YFL053W	0	0	0	0	0	0	0	0	0	0	0	0	0	0	0	0	0	0	0	0	0
YFL054C	0	0	0	0	0	0	0	0	0	0	0	0	0	0	0	0	0	0	0	0	0
YFL055W	0	0	0	0	0	0	0	0	0	0	0	0	0	0	0	0	0	0	0	0	0
YFL056C	0	0	0	0	0	0	0	0	0	0	0	0	0	0	0	0	0	0	0	0	0
YFL057C	0	0	0	0	0	0	0	0	0	0	0	0	0	0	0	0	0	0	0	0	0
YFL059W	0	0	0	0	0	0	0	0	0	0	0	0	0	0	0	0	0	0	0	0	0
YFL060C	0	0	0	0	0	0	0	1	0	0	0	1	2	0	0	0	0	0	0	0	4
YFL061W	0	0	0	1	0	0	0	0	0	0	0	0	0	0	0	0	0	0	0	0	1
YFL063W	0	0	0	0	0	0	0	0	0	0	0	0	0	0	0	0	0	0	0	0	0
YFL066C	0	0	0	0	0	0	0	0	2	0	0	0	0	8	0	0	0	0	0	0	10
YFL068W	0	0	0	0	0	0	0	0	0	0	0	0	0	0	0	0	0	0	0	0	0
YFR001W	0	0	1	0	0	0	1	0	1	2	0	0	6	0	0	0	0	0	0	0	11
YFR002W	0	0	0	0	0	0	0	0	0	0	0	0	0	0	0	0	0	0	0	0	0
YFR003C	1	0	1	0	0	0	1	0	0	0	0	0	0	0	0	0	0	0	0	0	3
YFR004W	0	0	1	0	0	0	1	0	0	1	0	0	4	0	0	0	0	0	0	1	8
YFR005C	0	0	0	0	0	0	0	0	0	0	0	0	0	0	0	0	0	0	0	0	0
YFR006W	0	0	1	1	0	0	0	0	0	0	0	0	1	0	0	0	0	0	0	0	3
YFR007W	1	0	0	1	0	0	0	0	0	0	0	0	0	0	0	0	0	0	0	1	3
YFR008W	0	0	1	0	0	0	0	0	0	0	0	0	0	0	0	0	0	0	0	0	1
YFR009W	0	0	0	1	0	0	0	0	0	0	0	0	0	0	0	0	0	0	0	0	1
YFR009W-A	0	0	0	0	0	0	0	0	0	0	0	0	0	0	0	0	0	0	0	0	0
YFR010W	17	0	1	0	0	0	0	0	0	0	2	0	0	0	0	0	0	0	0	0	20
YFR010W-A	0	0	0	0	0	0	0	0	0	0	0	0	0	0	0	0	0	0	0	0	0
YFR011C	2	0	9	0	0	0	0	0	0	0	0	0	6	1	0	0	5	0	0	0	23
YFR012W	0	0	0	0	0	0	0	0	0	0	0	0	0	0	0	0	0	0	0	0	0
YFR012W-A	0	0	0	0	0	0	0	0	0	0	0	0	0	0	0	0	0	0	0	0	0
YFR013W	0	0	0	0	0	0	0	0	0	0	0	0	0	2	0	0	0	0	0	0	2
YFR014C	0	0	0	4	0	0	0	0	0	0	0	0	0	0	0	0	0	0	0	0	4
YFR015C	0	0	0	0	0	0	0	0	0	0	0	0	0	0	0	0	0	0	0	0	0
YFR017C	63	0	0	3	0	0	43	0	0	0	103	0	7	17	0	0	28	2	5	0	271
YFR019W	0	0	0	0	0	0	0	0	0	0	0	0	0	0	0	0	0	0	0	0	0
YFR020W	11	0	0	2	0	0	6	0	0	0	14	0	0	1	0	0	16	0	0	0	50
YFR021W	0	0	0	2	0	0	0	0	0	0	0	0	0	0	0	0	0	0	0	0	2
YFR022W	0	0	0	0	0	0	0	0	0	0	0	0	0	1	0	0	1	0	0	0	2
YFR023W	0	0	0	0	0	0	0	0	0	0	0	0	0	0	0	0	0	0	0	0	0
YFR024C-A	0	0	0	0	0	0	0	0	0	0	0	0	1	0	0	0	0	0	0	0	1
YFR025C	0	0	0	0	0	0	0	0	0	0	0	0	0	0	0	0	0	0	0	0	0
YFR026C	0	1	0	0	0	0	0	0	0	0	0	0	0	0	0	0	0	0	0	0	1
YFR027W	0	0	1	0	0	0	0	0	0	0	1	0	1	1	0	0	0	0	0	0	4
YFR028C	0	0	0	0	0	0	0	0	0	0	0	0	0	0	0	0	0	0	0	0	0
YFR029W	0	0	0	0	0	0	0	0	1	0	0	0	1	0	0	0	0	0	0	0	2
YFR030W	0	0	0	0	0	0	0	0	0	0	0	0	0	0	0	0	0	0	0	0	0
YFR031C	0	0	0	0	0	0	0	0	0	0	0	0	0	0	0	0	0	0	0	0	0
YFR031C-A	0	1	0	4	0	0	0	0	0	0	0	0	2	3	0	0	0	0	0	0	10
YFR032C	0	0	0	0	0	0	0	0	0	0	0	0	0	0	0	0	0	0	0	0	0
YFR032C-A	0	0	0	16	0	0	14	16	0	0	0	0	0	96	0	0	0	8	0	0	150
YFR032C-B	0	0	0	0	0	0	0	0	0	0	0	0	0	15	0	0	0	0	0	0	15
YFR033C	13	0	0	2	0	3	18	0	0	0	52	0	8	23	0	4	4	0	2	0	129
YFR034C	0	0	2	1	0	0	0	0	0	0	0	0	1	1	0	0	0	0	0	0	5
YFR034W-A	0	1	0	6	0	0	0	0	0	0	0	0	0	110	0	0	0	0	0	0	117
YFR035C	0	0	0	0	0	0	0	0	2	0	0	0	0	0	0	1	0	0	0	0	3
YFR036W	0	0	1	0	0	0	0	0	0	0	0	0	1	0	0	0	0	0	0	0	2
YFR036W-A	0	0	0	0	0	0	0	2	0	0	0	0	0	0	0	0	0	1	0	0	3
YFR037C	0	0	1	1	0	0	0	0	0	0	0	1	0	3	0	0	0	0	0	0	6
YFR038W	0	0	0	0	0	0	0	0	0	0	0	0	0	0	2	0	0	0	0	0	2
YFR039C	0	0	0	0	0	0	0	0	0	0	0	0	0	0	0	0	0	0	0	0	0
YFR040W	0	0	0	0	0	1	0	0	0	0	0	0	0	0	0	0	0	0	0	0	1
YFR041C	0	0	0	0	0	0	0	0	1	0	0	0	0	0	0	0	0	0	0	0	1
YFR042W	0	0	0	0	0	0	0	0	0	0	0	0	2	0	0	0	0	0	0	0	2
YFR043C	1	0	0	2	0	0	0	0	0	0	0	0	0	1	0	0	0	1	0	0	5
YFR044C	0	0	6	0	0	0	1	1	1	0	0	0	1	0	0	0	0	1	0	0	11
YFR045W	0	0	1	0	0	0	0	0	0	0	0	0	0	0	0	0	0	0	0	0	1
YFR046C	0	1	0	0	0	0	0	0	0	0	0	0	0	0	0	0	0	0	0	0	1
YFR047C	0	0	7	0	0	0	2	0	0	0	0	0	4	0	0	0	3	0	0	0	16
YFR048W	0	0	0	0	0	0	0	0	0	0	0	0	0	0	0	0	0	0	0	0	0
YFR049W	2	0	0	1	0	0	4	0	0	1	6	0	3	0	0	0	1	0	0	2	20
YFR050C	5	0	6	0	0	0	0	0	0	0	0	0	0	0	0	0	4	2	0	0	17
YFR051C	0	0	0	0	0	0	0	0	0	0	0	0	0	0	0	0	0	0	0	0	0
YFR052C-A	0	0	0	0	0	0	0	0	0	0	0	0	0	0	0	0	0	1	0	0	1
YFR052W	0	0	2	0	0	0	0	0	0	2	0	0	3	1	0	0	0	0	0	2	10
YFR053C	3	0	0	0	0	0	0	0	0	0	1	0	0	0	0	0	0	0	0	0	4
YFR054C	0	0	0	1	0	0	0	0	0	0	0	0	0	0	0	0	0	0	0	0	1
YFR055W	1	0	1	0	0	0	0	0	0	0	0	0	0	0	0	0	0	0	0	0	2
YFR056C	0	0	0	0	0	0	0	0	0	0	0	0	0	0	0	0	0	0	0	0	0
YFR057W	0	0	0	0	0	0	0	0	0	0	0	0	0	0	0	0	0	0	0	0	0
YGL001C	1	0	0	0	0	0	0	0	0	0	0	0	0	0	0	0	0	0	0	0	1
YGL002W	4	0	1	1	0	0	0	0	0	0	0	0	2	0	0	0	1	0	0	0	9
YGL003C	1	0	1	0	0	0	0	0	0	0	0	0	0	0	0	0	1	0	0	0	3
YGL004C	0	0	1	0	0	0	0	3	0	0	0	0	6	0	0	0	0	1	0	0	11
YGL005C	0	0	6	0	0	0	0	0	0	0	0	0	19	0	0	0	0	0	0	0	25
YGL006W	0	0	0	0	0	1	0	0	0	0	0	0	0	0	0	2	0	0	0	0	3
YGL006W-A	0	0	0	0	0	0	0	0	0	0	0	0	0	0	0	0	0	0	0	0	0
YGL007C-A	0	0	0	0	0	0	0	0	0	0	0	0	0	0	0	0	0	0	0	0	0
YGL007W	0	0	0	0	0	0	0	0	0	0	0	0	0	0	0	0	0	0	0	0	0
YGL008C	0	0	0	1	0	0	0	0	0	0	0	0	0	0	0	1	0	0	0	0	2
YGL009C	0	0	0	0	0	0	0	0	0	0	0	0	0	0	0	0	0	0	0	0	0
YGL010W	2	0	1	0	0	0	0	0	0	0	1	0	1	0	0	0	1	0	0	0	6
YGL011C	0	0	3	0	0	0	5	0	0	0	0	0	17	1	0	0	3	0	0	0	29
YGL012W	1	0	2	0	0	0	0	0	0	0	0	0	0	0	0	0	1	0	0	1	5
YGL013C	0	0	0	0	0	0	0	0	0	0	0	0	0	0	0	0	0	0	0	0	0
YGL014C-A	0	0	0	0	0	0	0	0	0	0	0	0	0	0	0	0	0	0	0	0	0
YGL014W	0	0	0	0	0	0	0	0	0	0	0	0	0	0	0	0	0	0	0	0	0
YGL015C	0	0	0	0	0	0	0	0	0	0	0	0	0	0	0	0	0	0	0	0	0
YGL016W	0	0	0	0	0	0	0	0	0	0	0	0	0	1	0	0	0	0	0	0	1
YGL017W	0	0	1	0	0	0	0	0	0	0	0	0	0	0	0	0	0	0	0	0	1
YGL018C	0	0	7	0	0	0	0	0	0	0	0	0	5	0	0	0	2	0	0	0	14
YGL019W	1	0	0	1	0	0	0	0	0	0	1	0	3	1	0	0	0	0	0	1	8
YGL020C	0	0	3	0	0	0	0	1	1	0	3	0	4	0	0	0	0	0	0	0	12
YGL021W	0	0	0	3	0	0	0	0	0	0	0	0	0	0	0	0	2	0	0	0	5
YGL022W	0	0	0	0	0	0	0	0	0	0	0	0	0	0	0	0	0	0	0	0	0
YGL023C	0	0	0	0	0	0	0	0	0	0	0	0	0	0	0	0	0	0	0	0	0
YGL024W	0	0	0	0	0	0	0	0	0	0	0	0	0	0	0	0	0	0	0	0	0
YGL025C	0	0	2	0	0	0	0	0	0	0	0	0	0	0	0	0	0	0	0	0	2
YGL026C	0	0	0	1	0	0	0	0	0	0	0	0	0	0	0	0	0	0	0	0	1
YGL027C	0	0	0	0	0	0	0	0	0	0	0	0	0	0	0	0	0	0	0	0	0
YGL028C	0	0	0	0	0	0	0	0	0	0	0	0	0	0	0	1	0	0	0	0	1
YGL029W	0	0	0	0	0	0	0	0	0	0	0	0	3	3	0	0	0	0	0	0	6
YGL030W	0	0	6	0	0	0	2	0	0	0	2	0	5	0	0	0	3	0	0	0	18
YGL031C	0	0	0	3	0	0	2	0	0	0	1	0	0	88	0	0	0	0	0	0	94
YGL032C	0	0	0	0	0	0	0	0	0	0	0	0	0	0	0	0	0	0	0	0	0
YGL033W	0	0	0	1	0	0	0	0	0	0	0	0	0	2	0	0	0	0	0	0	3
YGL034C	0	0	0	0	0	0	0	0	0	0	0	0	0	0	0	0	0	0	0	0	0
YGL035C	0	0	0	0	0	0	0	0	0	0	0	0	0	0	0	0	0	0	0	0	0
YGL036W	0	0	0	0	0	0	0	0	0	0	0	0	0	0	0	0	0	0	1	0	1
YGL037C	8	0	1	0	0	0	5	0	0	0	14	0	8	3	0	0	2	0	0	0	41
YGL038C	1	0	0	1	0	0	0	0	0	0	0	0	0	0	0	0	0	0	0	0	2
YGL039W	0	0	0	0	0	0	0	0	0	0	0	0	0	0	0	0	0	0	0	0	0
YGL040C	0	0	0	0	0	0	0	0	0	0	2	0	0	1	0	0	0	0	0	0	3
YGL041C	0	0	0	0	0	0	0	0	0	0	0	0	0	0	0	1	0	0	0	0	1
YGL041C-B	0	0	0	0	0	0	0	0	0	0	0	0	0	0	0	0	0	0	0	0	0
YGL041W-A	1	0	5	2	0	0	0	0	2	0	0	0	3	1	0	0	2	0	1	0	17
YGL042C	0	0	0	0	0	0	0	0	0	0	0	0	1	0	0	0	0	0	0	0	1
YGL043W	0	0	3	2	0	0	0	0	1	0	0	0	5	1	0	0	0	0	0	0	12
YGL044C	0	0	0	0	0	0	0	0	0	0	0	0	0	0	0	0	0	0	0	0	0
YGL045W	0	0	1	1	0	0	0	0	0	0	0	0	0	1	0	0	0	0	0	0	3
YGL047W	0	0	1	0	0	0	0	0	0	2	4	0	1	0	0	0	0	0	0	2	10
YGL048C	1	0	0	0	0	0	0	0	0	0	0	0	2	0	0	0	1	0	0	0	4
YGL049C	0	0	0	1	0	0	0	0	0	0	0	0	0	0	0	0	0	0	0	0	1
YGL050W	0	0	1	1	0	0	0	0	0	0	0	0	0	0	0	0	0	0	0	0	2
YGL052W	0	0	0	1	0	0	0	0	0	0	0	0	0	0	0	0	0	0	0	0	1
YGL054C	1	0	1	0	0	0	0	0	0	0	1	0	6	0	0	0	0	0	0	0	9
YGL055W	2	0	0	0	0	1	0	0	0	0	0	0	0	0	0	3	0	0	0	0	6
YGL056C	0	0	1	1	0	0	1	0	0	0	0	0	0	0	0	0	5	0	2	0	10
YGL057C	0	0	0	4	0	0	0	0	0	0	0	0	3	1	0	0	3	0	0	0	11
YGL058W	171	0	55	0	0	0	0	0	0	0	3	0	4	0	0	0	0	0	0	0	233
[truncated: 4,272 more rows]

## Sheet: c. Integration library
Integration library coverage: gene number (counts>0): 5051 (80.6% out of 6269 genes)
barcode-decoration=>	TEF1-15bp-1 (overexpression)					TEF1-15bp-2 (Knockdown)					PGK1-15bp-1 (Knockdown)					PGK1-15bp-2 (Overexpression)					All counts
read counts per location=>	Upstream	Dowstream	Start	middle	end	Upstream	Dowstream	Start	middle	end	Upstream	Dowstream	Start	middle	end	Upstream	Dowstream	Start	middle	end
gene_id
YAL001C	0	0	1	0	0	0	0	0	1	0	0	0	0	0	0	0	0	0	0	0	2
YAL002W	0	0	0	15	0	1	0	0	0	0	0	0	0	0	0	0	0	0	12	0	28
YAL003W	2	0	366	1	0	0	9	0	0	1	2	0	424	2	0	0	56	0	0	84	947
YAL007C	7	0	0	0	0	0	91	0	2	0	111	1	2	17	0	0	4	0	0	0	235
YAL008W	0	0	8	1	0	0	188	0	0	0	26	0	445	2	0	0	0	0	0	0	670
YAL009W	1	0	6	0	0	0	1	0	0	0	0	0	2	0	0	0	12	0	0	0	22
YAL010C	0	0	5	0	0	0	0	0	0	0	0	0	0	0	0	0	0	0	0	0	5
YAL011W	0	0	12	1	0	0	0	0	0	0	0	0	0	0	0	0	1	0	9	0	23
YAL012W	19	0	22	7	0	0	2	0	0	0	0	0	2	0	0	0	34	0	0	0	86
YAL013W	0	0	12	0	0	0	7	0	0	0	0	0	4	1	0	0	6	0	5	0	35
YAL014C	1	0	128	0	0	0	0	3	0	0	0	0	21	0	0	0	3	34	0	0	190
YAL015C	0	0	0	35	0	3	1	3	0	0	0	0	0	1	0	18	1	38	1	0	101
YAL016C-A	0	0	0	0	0	0	0	0	0	0	0	0	0	0	0	0	0	0	0	0	0
YAL016C-B	0	0	0	0	0	0	0	0	0	0	0	0	0	0	0	0	0	0	0	0	0
YAL016W	0	0	0	0	0	0	0	0	0	0	0	0	0	0	0	0	0	0	0	0	0
YAL017W	0	0	0	12	0	0	0	0	0	0	0	0	0	44	0	0	0	0	0	0	56
YAL018C	4	0	0	0	0	0	0	0	0	0	0	0	0	0	0	0	0	0	0	0	4
YAL019W-A	0	0	0	0	0	0	0	0	0	0	0	0	0	0	0	0	0	0	0	0	0
YAL019W	0	0	0	0	0	0	0	0	0	0	0	0	0	0	0	0	0	0	0	0	0
YAL020C	0	0	10	10	0	0	0	0	0	0	0	0	1	0	0	0	12	4	0	0	37
YAL022C	0	0	0	0	0	0	0	0	0	0	0	0	1	0	0	0	0	1	0	0	2
YAL023C	0	0	0	0	0	0	0	0	0	0	0	0	0	0	0	0	0	0	0	0	0
YAL024C	0	0	0	0	0	0	0	0	1	0	0	0	0	0	0	0	0	0	0	0	1
YAL025C	0	0	5	0	0	0	0	0	0	0	0	0	2	0	0	0	0	0	0	0	7
YAL026C-A	0	0	0	1	0	0	0	0	0	0	0	0	0	0	0	0	0	0	1	0	2
YAL026C	0	0	0	1	0	0	0	0	0	0	0	0	0	0	0	0	0	1	0	0	2
YAL027W	44	0	46	4	0	0	23	0	0	0	27	0	1	0	0	0	18	0	27	0	190
YAL028W	0	0	0	0	0	0	0	0	0	0	0	0	0	0	0	0	0	0	0	0	0
YAL029C	0	0	0	21	0	0	0	0	0	0	0	0	0	1	0	0	1	0	0	0	23
YAL030W	0	0	70	0	0	0	202	0	0	1	1	0	432	2	0	0	64	0	0	0	772
YAL031C	0	0	0	0	0	0	0	0	0	0	0	0	0	1	0	0	1	0	0	0	2
YAL031W-A	0	0	0	0	0	0	0	0	0	0	0	0	0	0	0	0	0	0	0	0	0
YAL032C	1	0	14	0	0	0	1	0	0	0	0	0	1	2	0	0	12	0	0	0	31
YAL033W	0	0	5	0	0	0	229	0	0	344	0	0	1206	1	0	0	2	0	0	6	1793
YAL034C-B	0	0	0	0	0	0	0	0	0	0	0	0	0	0	0	0	0	0	0	0	0
YAL034C	1	0	22	0	0	0	2	0	0	0	0	0	1	0	0	0	4	0	0	0	30
YAL034W-A	0	0	27	0	0	0	0	0	0	0	0	0	2	1	0	0	6	0	0	22	58
YAL035W	0	0	401	2	0	0	0	0	1022	0	22	0	1036	124	0	0	0	0	208	0	2815
YAL036C	0	0	10	70	0	0	0	1	0	0	0	0	0	101	0	0	7	0	0	0	189
YAL037C-A	0	0	0	0	0	0	0	0	0	0	0	0	0	0	0	1	0	0	0	0	1
YAL037C-B	0	0	0	0	0	1	0	0	0	0	0	0	0	0	0	0	0	0	0	0	1
YAL037W	4	0	0	0	0	0	0	0	0	0	0	0	0	0	0	0	5	0	0	0	9
YAL038W	0	0	127	18	0	0	5	0	0	0	0	0	3	2	0	0	54	0	0	8	217
YAL039C	14	0	23	5	0	0	160	26	1	0	301	0	10	8	0	0	2	4	1	0	555
YAL040C	0	0	0	54	0	0	7	0	0	0	0	0	6	0	0	0	5	0	0	0	72
YAL041W	0	0	0	0	0	0	0	0	0	0	0	0	0	0	0	0	0	0	0	0	0
YAL042C-A	0	0	0	0	0	0	0	0	0	0	0	0	0	0	0	0	0	0	0	0	0
YAL042W	1	0	50	13	0	0	0	0	0	0	0	0	4	3	0	0	15	0	0	1	87
YAL043C	0	0	1	0	0	0	0	0	0	0	0	0	0	0	0	0	1	0	0	0	2
YAL044C	0	0	103	30	0	0	409	2	0	0	0	0	618	0	0	0	17	1	0	0	1180
YAL044W-A	0	0	88	16	0	0	411	0	1	0	51	0	382	107	0	0	23	0	0	0	1079
YAL045C	0	0	0	0	0	0	0	0	2	0	0	0	0	0	0	0	0	0	0	0	2
YAL046C	0	0	6	4	0	0	21	0	0	0	0	0	25	60	0	0	8	0	0	0	124
YAL047C	0	0	2	0	0	23	0	0	0	0	0	0	0	0	0	3	0	0	0	0	28
YAL047W-A	0	0	0	0	0	0	0	0	0	0	0	0	0	0	0	0	0	0	0	0	0
YAL048C	0	0	0	0	0	0	0	0	0	0	0	0	0	0	0	0	0	0	0	0	0
YAL049C	178	0	216	0	0	0	91	0	0	0	11	0	177	3	0	0	52	10	0	0	738
YAL051W	0	0	0	0	0	0	0	0	0	0	0	0	0	0	0	0	0	0	0	0	0
YAL053W	0	0	0	23	0	0	0	0	0	0	0	0	0	0	0	0	1	0	0	9	33
YAL054C	1	0	2	3	0	0	0	0	2	0	0	0	0	1	0	0	0	0	2	0	11
YAL055W	0	0	11	0	0	0	2	0	0	0	0	0	1	11	0	0	0	0	0	1	26
YAL056C-A	0	0	0	0	0	0	0	0	0	0	0	0	0	0	0	0	0	0	0	0	0
YAL056W	0	0	0	0	0	0	0	0	1	0	0	0	0	0	0	0	0	0	0	0	1
YAL058W	6	0	0	0	0	0	0	0	0	0	1	0	0	0	0	0	0	0	0	2	9
YAL059C-A	0	0	0	0	0	0	0	0	0	0	0	0	0	0	0	0	0	0	0	0	0
YAL059W	0	0	0	10	0	0	0	0	0	0	0	0	0	0	0	0	1	0	0	0	11
YAL060W	15	0	335	0	0	1	4	0	0	0	0	0	3	1	0	0	190	0	0	2	551
YAL061W	12	0	0	0	0	0	0	0	0	0	0	0	0	16	0	0	5	0	0	0	33
YAL062W	0	0	2	4	0	0	0	0	0	0	0	0	1	1	0	0	4	0	0	0	12
YAR002C-A	0	0	0	0	0	0	497	0	0	0	4	0	163	0	0	0	2	0	0	0	666
YAR002W	0	0	1	0	0	0	0	0	30	0	5	0	354	0	0	0	1	0	0	0	391
YAR003W	4	0	107	0	0	0	0	0	77	0	0	0	63	0	0	0	0	0	20	0	271
YAR007C	0	0	0	2	0	0	1	0	0	0	0	0	0	0	0	0	0	2	0	0	5
YAR008W	68	0	0	0	0	0	0	0	0	0	2	0	3	0	0	0	13	0	0	17	103
YAR014C	0	0	0	0	0	0	0	0	0	0	0	0	0	45	0	0	0	0	0	0	45
YAR015W	27	0	0	1	0	0	347	0	0	1	264	0	1	0	0	0	36	0	0	0	677
YAR018C	0	0	2	0	0	0	2	0	0	0	0	0	0	20	0	0	0	0	0	0	24
YAR019C	0	0	0	0	0	0	0	0	0	0	0	0	0	0	0	0	0	0	0	0	0
YAR019W-A	0	0	0	0	10	0	0	0	0	0	0	0	0	0	0	0	0	0	0	0	10
YAR023C	0	0	0	0	0	0	0	1	0	0	0	0	0	0	0	8	1	24	0	0	34
YAR027W	29	0	1	3	0	0	3	1	0	1	18	0	38	0	0	0	15	0	0	11	120
YAR028W	0	0	1	0	0	0	0	0	0	0	0	0	0	0	0	0	0	0	0	0	1
YAR029W	0	0	0	0	0	0	0	0	0	0	0	0	0	0	0	0	0	0	0	0	0
YAR030C	0	0	0	0	0	0	0	0	0	0	0	0	0	0	0	0	0	0	0	0	0
YAR053W	0	0	0	0	0	0	0	0	0	0	0	0	0	0	0	0	0	0	0	0	0
YAR060C	0	0	0	0	0	0	0	0	0	0	0	0	0	0	0	0	0	10	0	0	10
YAR064W	0	0	1	0	0	0	0	0	0	0	0	0	39	0	0	0	0	0	0	0	40
YAR069C	0	0	0	0	0	0	0	0	0	0	0	0	0	0	0	0	0	0	0	0	0
YAR070C	0	0	0	0	0	0	0	0	0	0	0	0	0	0	0	0	0	0	0	0	0
YAR071W	3	0	0	0	0	0	0	0	0	0	0	0	0	0	0	0	0	0	0	0	3
YBL001C	0	0	3	0	0	0	172	1	0	0	3	0	446	4	0	0	6	1	0	0	636
YBL002W	1	0	47	0	0	0	26	0	0	0	1	0	31	0	0	0	4	0	0	0	110
YBL003C	0	0	82	9	0	0	275	1	1	0	2	0	298	0	0	0	28	0	0	0	696
YBL004W	0	0	0	0	0	0	0	0	0	0	0	0	0	0	0	0	0	0	0	0	0
YBL005W	0	0	0	0	0	0	0	0	0	0	0	0	0	0	0	0	0	0	0	0	0
YBL006C	0	0	174	0	0	0	17	0	21	0	0	0	316	3	0	0	0	0	0	0	531
YBL006W-A	0	0	0	0	0	0	0	0	0	0	0	0	0	0	0	0	0	0	0	0	0
YBL007C	0	0	0	2	0	105	0	0	0	0	0	0	0	9	0	96	1	0	6	0	219
YBL008W-A	0	0	0	0	3	0	0	0	0	0	0	0	0	0	0	0	0	0	0	0	3
YBL008W	0	0	0	1	0	0	0	0	0	0	0	0	0	0	0	0	0	0	0	0	1
YBL009W	0	0	0	1	0	0	0	0	0	0	0	1	0	0	0	0	2	0	0	0	4
YBL010C	0	0	44	0	0	0	0	0	0	0	0	0	2	0	0	1	2	0	0	0	49
YBL011W	9	0	0	2	0	0	1	0	6	0	2	0	5	1	0	0	0	0	0	0	26
YBL012C	0	0	0	0	0	0	0	0	0	0	0	0	0	0	0	0	0	0	0	0	0
YBL013W	0	0	0	0	0	0	0	0	0	0	0	0	0	0	0	0	0	0	0	0	0
YBL014C	0	0	0	0	0	0	0	0	0	0	0	0	0	0	0	0	0	0	0	0	0
YBL015W	15	0	1	1	0	0	21	0	2	1	1	0	0	23	0	0	4	0	0	0	69
YBL016W	1	0	39	0	0	0	22	0	0	0	1	0	118	0	0	0	11	0	2	0	194
YBL017C	0	0	0	0	0	0	1	0	0	0	0	0	0	0	0	0	0	0	0	0	1
YBL018C	0	0	1	0	0	0	1	1	0	0	0	0	18	0	0	0	0	1	0	0	22
YBL019W	0	0	0	7	0	0	0	0	0	0	0	0	0	0	0	0	32	0	0	0	39
YBL020W	60	0	0	1	0	0	0	0	0	0	3	0	0	0	0	0	0	0	6	4	74
YBL021C	0	0	10	0	0	0	198	0	0	0	0	0	158	1	0	0	4	0	0	0	371
YBL022C	0	0	0	0	0	0	0	0	0	0	0	0	0	0	0	0	0	1	0	0	1
YBL023C	0	0	0	5	0	0	0	0	0	0	0	0	0	0	0	0	0	0	0	0	5
YBL024W	0	0	1	21	0	0	0	0	0	0	1	0	0	1	0	0	10	0	0	0	34
YBL025W	1	0	5	0	0	0	0	0	0	0	0	0	1	1	0	0	0	0	0	0	8
YBL026W	2	0	0	0	0	0	39	0	0	0	35	0	11	0	0	0	0	0	0	0	87
YBL027W	2	0	47	428	0	0	3160	0	0	19	2	0	37	1822	0	0	329	0	0	8	5854
YBL028C	0	0	4	0	0	0	11	0	1	0	0	0	38	1	0	0	1	0	0	0	56
YBL029C-A	64	0	1	0	0	0	78	0	0	0	47	0	122	0	0	1	48	0	0	0	361
YBL029W	0	0	0	3	0	0	19	0	0	0	0	0	0	158	0	0	0	0	0	0	180
YBL030C	108	0	0	34	0	0	0	8	10	0	464	0	7	7	0	0	1	91	0	0	730
YBL031W	0	0	3	0	0	0	0	0	0	0	0	0	0	0	0	0	5	0	0	0	8
YBL032W	0	0	0	0	0	0	0	0	0	0	0	0	0	0	0	0	0	0	0	0	0
YBL033C	0	0	141	1	0	0	0	0	0	0	0	0	11	2	0	0	4	12	0	0	171
YBL034C	1	0	5	15	0	0	0	0	1	0	1	0	0	0	0	0	0	0	11	0	34
YBL035C	0	0	0	0	0	0	0	0	0	0	0	0	0	0	0	1	0	0	0	0	1
YBL036C	0	0	13	1	0	0	0	270	0	0	0	0	0	407	0	0	0	2	0	0	693
YBL037W	11	0	0	6	0	0	0	0	0	0	1	0	0	0	0	0	0	0	22	0	40
YBL038W	46	0	324	238	0	0	95	0	287	105	20	0	217	4	0	0	6	0	0	73	1415
YBL039C-A	0	0	0	0	0	0	0	0	0	0	0	0	0	0	0	0	0	0	0	0	0
YBL039C	3	0	0	1	0	0	1	0	0	0	0	0	0	0	0	0	0	0	0	0	5
YBL039W-B	0	0	0	0	0	0	0	0	0	0	0	0	0	0	0	0	0	0	0	0	0
YBL040C	0	0	4	0	0	0	8	0	0	0	0	0	3	9	0	0	0	2	0	0	26
YBL041W	6	0	125	0	0	0	45	0	2	118	8	0	361	3	1	0	0	0	0	59	728
YBL042C	1	0	3	0	0	0	1	0	0	0	0	0	1	0	0	0	0	0	0	0	6
YBL043W	236	0	0	0	0	0	10	0	16	0	111	1	0	0	0	0	2	0	0	0	376
YBL044W	0	0	0	0	0	0	0	0	0	0	0	0	0	0	0	0	0	0	0	0	0
YBL045C	25	0	8	4	0	0	77	0	0	0	0	64	172	90	0	0	1	0	0	0	441
YBL046W	0	0	29	0	0	0	0	0	0	0	0	0	1	0	0	0	3	0	0	0	33
YBL047C	0	0	0	4	0	0	0	1	1	0	1	0	0	2	0	0	4	0	0	0	13
YBL048W	0	0	0	0	0	0	0	0	117	0	0	0	0	0	0	0	2	0	177	0	296
YBL049W	2	0	0	0	0	0	0	0	0	0	90	0	1	0	0	0	0	0	0	0	93
YBL050W	5	0	1	0	0	0	25	0	0	0	61	0	2	1	0	0	1	0	0	1	97
YBL051C	0	0	1	0	0	0	0	0	0	0	0	0	0	0	0	0	0	0	0	0	1
YBL052C	0	0	0	1	0	0	0	1	0	0	0	0	0	0	0	0	0	47	1	0	50
YBL053W	0	0	0	0	0	0	0	0	0	0	0	0	0	0	0	0	0	0	0	0	0
YBL054W	0	0	0	1	0	0	0	0	0	0	0	0	0	0	0	0	0	0	0	0	1
YBL055C	0	0	49	100	0	0	1	0	0	0	0	0	0	6	0	0	45	0	0	0	201
YBL056W	8	0	2	5	0	0	0	0	0	0	0	0	1	28	0	0	0	0	0	0	44
YBL057C	0	0	67	0	0	0	26	0	0	0	0	0	56	2	0	0	5	28	0	0	184
YBL058W	1	0	84	0	0	2	3	1	0	0	0	0	6	2	0	0	122	28	0	0	249
YBL059C-A	0	2	115	0	0	0	1574	1	0	0	5	7	2808	514	0	0	25	1	0	0	5052
YBL059W	0	0	0	6	0	1	0	0	0	8	0	0	0	21	0	4	0	0	0	0	40
YBL060W	0	2	0	1	0	0	0	0	0	0	0	0	0	0	0	0	0	0	1	0	4
YBL061C	0	0	0	1	0	0	1	0	0	0	0	0	0	0	0	0	0	0	0	0	2
YBL062W	0	0	0	0	0	0	0	0	0	0	0	0	0	0	0	0	0	0	0	0	0
YBL063W	0	0	0	0	0	0	0	0	0	0	0	0	0	0	0	0	0	0	0	0	0
YBL064C	14	0	269	0	0	0	491	11	2	0	7	0	799	11	0	0	59	57	2	0	1722
YBL065W	0	0	0	0	0	0	0	0	0	0	0	0	0	0	0	0	0	0	0	1	1
YBL066C	0	0	0	1	0	0	0	0	0	0	0	0	0	0	0	0	0	0	0	0	1
YBL067C	0	0	0	0	0	0	0	0	0	0	0	0	0	0	0	0	0	0	0	0	0
YBL068W-A	0	0	0	0	0	0	0	0	0	0	0	0	0	0	0	0	8	0	0	0	8
YBL068W	374	0	7	3	0	0	2	0	0	0	3	0	18	0	0	0	328	0	0	0	735
YBL069W	13	0	0	0	0	0	0	0	0	0	0	0	0	0	0	0	8	0	0	0	21
YBL070C	0	0	0	0	0	0	0	0	0	0	0	0	0	0	0	0	0	0	0	0	0
YBL071C-B	0	0	19	0	0	0	0	0	0	0	0	0	117	0	0	0	0	0	0	0	136
YBL071C	0	0	0	0	0	0	0	0	0	0	0	0	0	0	0	0	0	0	1	0	1
YBL071W-A	3	0	476	0	0	0	0	0	0	0	11	0	1060	1	0	0	0	0	0	0	1551
YBL072C	0	0	243	0	0	0	0	0	2	0	0	0	2126	3	0	0	0	0	0	0	2374
YBL073W	0	0	0	0	0	0	0	0	0	0	0	0	0	0	0	0	0	0	0	0	0
YBL074C	0	0	0	0	0	0	0	0	0	0	0	0	0	0	0	0	0	0	0	0	0
YBL075C	0	98	1	0	0	0	13	0	0	0	0	1	0	1	0	0	1	2	0	0	117
YBL076C	0	0	1	4	0	0	1	0	0	0	0	0	0	0	0	0	0	0	0	0	6
YBL077W	0	0	0	0	0	0	0	0	0	0	0	0	0	0	0	0	0	0	0	0	0
YBL078C	0	0	45	0	0	0	226	0	0	0	5	40	1248	66	0	0	3	0	0	0	1633
YBL079W	0	0	0	30	0	0	0	0	0	0	0	0	0	0	0	0	1	0	0	2	33
YBL080C	0	0	1	8	0	0	1	0	0	0	0	0	0	1	0	0	2	0	0	0	13
YBL081W	0	0	0	0	0	0	0	0	0	0	0	0	0	1	0	0	6	0	0	2	9
YBL082C	1	0	11	0	0	0	0	62	0	0	1	0	2	82	0	0	0	9	1	0	169
YBL083C	0	0	0	0	0	0	0	70	0	0	0	0	0	82	0	0	0	9	0	0	161
YBL084C	0	0	0	0	0	0	0	0	0	0	0	0	0	0	0	0	0	0	0	0	0
YBL085W	0	0	0	1	0	0	0	0	0	0	0	0	0	1	0	0	0	0	0	0	2
YBL086C	6	0	10	0	0	0	0	5	0	0	51	0	0	0	0	0	0	4	0	0	76
YBL087C	0	0	10	0	0	0	2	1	0	0	0	0	19	2	0	0	6	0	0	0	40
YBL088C	0	0	1	49	0	0	0	0	50	0	0	0	0	0	0	0	7	0	4	0	111
YBL089W	0	0	0	3	0	0	0	0	0	0	0	0	0	0	0	0	0	0	0	0	3
YBL090W	1	0	21	1	0	0	106	0	0	0	3	0	116	0	0	0	12	0	0	0	260
YBL091C-A	0	0	42	2	0	0	62	0	0	0	0	0	52	44	0	0	34	0	0	0	236
YBL091C	0	0	16	0	0	0	1	0	0	0	0	0	0	0	0	0	20	0	0	0	37
YBL092W	94	0	0	14	0	0	88	0	0	8	87	0	0	114	0	0	52	0	0	30	487
YBL093C	185	0	30	0	0	0	0	0	0	0	23	0	4	0	0	0	0	0	0	0	242
YBL094C	0	0	1	0	0	15	0	0	0	0	0	0	0	0	0	129	0	0	0	0	145
YBL095W	0	0	19	0	0	0	25	0	0	17	0	0	49	0	0	0	5	0	0	0	115
YBL096C	0	0	0	0	0	0	1313	0	0	0	0	23	0	0	0	0	243	0	0	0	1579
YBL097W	0	0	0	0	0	0	0	0	0	0	0	0	0	0	0	0	0	0	0	0	0
YBL098W	0	0	0	0	0	0	0	0	0	0	0	0	0	0	0	0	0	0	0	0	0
YBL099W	0	0	0	4	0	22	0	0	0	3	0	0	0	2	0	0	0	0	0	2	33
YBL100C	0	0	0	0	0	0	0	0	0	0	0	0	0	0	0	0	0	0	0	0	0
YBL100W-C	0	0	0	0	0	0	0	0	0	0	0	0	0	0	0	0	0	0	0	0	0
YBL101C	0	0	0	566	0	0	0	0	0	0	0	0	0	18	0	0	293	0	0	0	877
YBL102W	28	0	3	1	0	0	52	0	0	0	324	0	7	1	0	0	10	0	0	0	426
YBL103C	0	0	0	0	0	0	0	0	1	0	0	0	0	0	0	0	0	0	0	0	1
YBL105C	0	0	0	0	0	0	0	0	0	0	0	0	0	0	0	0	0	0	0	0	0
YBL106C	0	0	0	13	0	0	0	0	0	0	0	0	0	0	0	0	2	1	0	0	16
YBL107C	0	0	15	0	0	0	195	0	1	0	0	0	565	18	0	0	12	0	0	0	806
YBL107W-A	0	0	0	0	0	0	0	13	2	6	1	0	17	0	0	0	0	4	0	0	43
YBL108C-A	0	0	0	0	0	0	0	0	0	0	0	0	0	0	0	0	0	0	0	0	0
YBL113W-A	0	0	0	0	0	0	0	0	0	0	0	0	0	0	0	0	0	0	1	0	1
YBR001C	0	0	1	0	0	0	2	121	0	0	0	0	0	52	0	0	0	0	0	0	176
YBR002C	0	0	43	0	0	0	0	0	0	0	0	0	8	0	0	0	1	0	0	0	52
YBR003W	0	0	3	2	0	0	354	0	0	0	0	0	0	365	0	0	1	0	0	0	725
YBR004C	0	0	1	9	0	0	0	0	0	0	0	0	12	4	0	0	3	0	0	0	29
YBR005W	13	0	5	0	0	0	39	0	0	0	1	0	42	0	0	0	44	0	0	0	144
YBR006W	17	0	3	0	0	0	1	0	0	0	1	0	0	4	0	0	4	0	0	0	30
YBR007C	0	0	0	16	0	0	0	0	0	0	0	0	0	1	0	0	16	0	0	0	33
YBR008C	1	0	1	1	0	0	0	0	1	0	0	0	0	0	0	0	1	0	0	0	5
YBR009C	0	0	54	0	0	0	55	0	0	0	77	0	2670	76	0	47	12	0	0	0	2991
YBR010W	0	0	24	0	0	0	846	0	0	0	0	0	1985	8	0	0	6	0	0	0	2869
YBR011C	2	0	507	18	0	0	2050	0	0	0	3	0	1565	106	0	0	391	0	0	0	4642
YBR012C	0	0	0	0	0	0	1	0	0	0	0	0	0	0	0	0	0	0	0	0	1
YBR013C	1	0	0	0	0	0	1	0	0	0	1	0	0	0	0	0	0	0	0	0	3
YBR014C	16	0	28	0	0	0	25	0	0	0	35	0	8	1	0	0	14	0	1	0	128
YBR015C	10	0	0	0	0	0	0	0	0	0	0	0	0	0	0	0	2	0	0	0	12
YBR016W	0	0	7	5	0	0	6	0	0	447	20	0	1686	25	0	0	0	0	1	5	2202
YBR017C	0	0	0	4	0	0	0	0	0	0	0	0	0	0	0	0	1	0	0	0	5
YBR018C	3	0	0	0	0	0	0	0	0	0	0	0	0	0	0	0	0	0	0	0	3
YBR019C	0	0	0	0	0	0	0	0	0	0	0	0	0	21	0	0	0	0	0	0	21
YBR020W	0	0	0	0	0	0	1	0	0	0	0	0	0	0	0	0	172	0	0	0	173
YBR021W	0	0	1	2	0	0	0	0	0	0	0	0	0	1	0	0	3	0	0	0	7
YBR022W	160	0	0	0	0	0	16	0	0	0	15	0	21	0	0	0	115	0	0	0	327
YBR023C	0	0	0	6	0	0	1	0	0	0	0	0	0	0	0	0	1	0	0	0	8
YBR024W	8	0	0	20	0	0	0	0	0	3	2	0	1	2	0	0	30	0	0	0	66
YBR025C	27	0	96	0	0	0	8	0	0	0	1	0	28	0	0	0	72	0	1	0	233
YBR026C	0	0	0	0	0	0	3	0	0	0	0	0	0	0	0	0	24	0	0	0	27
YBR027C	0	5	65	18	0	0	0	0	0	0	0	0	9	0	0	0	0	0	0	0	97
YBR028C	2	0	0	1	0	0	0	0	0	0	0	0	0	0	0	0	0	0	0	0	3
YBR029C	1	0	0	2	0	0	0	0	0	0	1	0	0	0	0	0	1	0	0	0	5
YBR030W	0	0	0	0	0	0	3	0	0	0	0	0	0	0	0	0	1	0	0	0	4
YBR032W	0	0	0	0	0	0	0	0	0	0	0	0	0	0	0	0	0	0	0	0	0
YBR033W	0	0	0	4	0	0	0	0	0	0	0	0	0	0	0	0	0	0	0	0	4
YBR034C	0	0	3	0	0	1	0	0	0	0	0	0	0	0	0	0	0	0	0	0	4
YBR035C	0	0	45	1	0	0	632	5	23	0	1	0	1123	16	0	0	36	18	0	0	1900
YBR036C	1	0	12	0	0	0	0	0	0	0	1	13	13	1	0	0	0	0	0	0	41
YBR037C	4	0	100	0	0	0	102	0	0	0	2	0	124	0	0	0	16	63	0	0	411
YBR038W	1	15	0	0	0	0	0	0	0	0	0	0	0	0	0	0	0	0	0	0	16
YBR039W	11	0	301	0	0	0	1	0	0	0	1	0	11	0	0	0	108	0	0	0	433
YBR040W	0	0	0	0	0	0	0	0	0	0	0	0	0	0	0	0	0	0	0	0	0
YBR041W	14	0	0	0	0	0	1	0	0	0	0	0	0	0	0	0	3	0	0	0	18
YBR042C	96	0	40	0	0	0	0	0	1	0	1	0	1	0	0	0	0	7	34	0	180
YBR043C	0	0	0	1	0	0	6	0	0	0	0	0	0	12	0	0	0	0	0	0	19
YBR044C	0	0	0	28	0	0	1	0	0	0	0	0	0	0	0	0	1	8	1	0	39
YBR045C	0	0	0	0	0	0	0	0	0	0	0	0	0	0	0	3	0	0	0	0	3
YBR046C	1	0	108	1	0	0	8	36	118	0	2	0	203	3	0	0	21	19	0	0	520
YBR047W	0	0	3	0	0	0	81	0	0	0	0	0	199	1	0	0	0	0	0	0	284
YBR048W	9	0	83	2	0	0	0	0	0	0	36	0	261	2	0	0	0	0	0	0	393
YBR049C	0	0	0	0	0	28	0	0	0	0	0	0	0	0	0	2	0	0	0	0	30
YBR050C	55	0	191	45	0	0	2	62	29	0	4	0	141	36	0	0	3	228	0	0	796
YBR051W	0	33	0	0	0	0	0	0	1	0	0	7	0	0	0	0	0	0	0	0	41
YBR052C	9	5	53	2	0	0	337	490	2	0	86	0	1121	38	0	0	0	31	1	0	2175
YBR053C	0	0	167	28	0	0	340	1	0	0	0	0	401	1	0	0	37	15	0	0	990
YBR054W	0	0	0	0	0	0	0	0	0	0	0	0	0	0	0	0	0	0	0	0	0
YBR055C	156	0	0	0	0	0	0	0	2	0	7	0	0	0	0	0	0	0	89	0	254
YBR056C-B	0	0	0	0	0	0	0	1	0	0	0	0	0	0	0	0	0	0	0	0	1
YBR056W-A	0	0	26	0	0	0	0	0	0	0	0	0	12	38	0	0	0	0	0	0	76
YBR056W	5	0	0	0	0	0	0	0	0	1	0	0	0	0	0	0	0	0	0	12	18
YBR057C	1	0	0	0	0	0	4	0	0	0	0	0	0	33	0	0	0	0	0	0	38
YBR058C-A	13	0	341	0	0	0	602	0	1	0	54	2	1546	2	0	0	9	0	0	0	2570
YBR059C	0	0	0	1	0	0	0	0	0	0	0	0	0	0	0	0	0	0	0	0	1
YBR060C	0	0	0	0	0	0	0	1	0	0	0	0	0	0	0	0	0	0	0	0	1
YBR061C	0	0	22	0	0	0	1	0	0	0	0	0	10	0	0	0	1	6	0	0	40
YBR062C	1	16	6	8	0	0	377	129	2	0	0	0	127	422	0	0	4	5	0	0	1097
YBR063C	0	0	0	1	0	0	0	0	1	0	0	0	0	0	0	0	0	0	122	0	124
YBR064W	0	0	0	0	0	0	0	0	0	0	0	0	0	0	0	0	0	0	0	0	0
YBR065C	1	0	0	106	0	0	0	0	0	0	0	0	0	5	0	0	0	0	1	0	113
YBR066C	0	0	1	0	0	0	2	0	0	0	0	0	0	1	0	0	0	0	0	0	4
YBR067C	71	0	143	0	0	0	125	0	0	0	10	0	175	1	0	0	200	0	0	0	725
YBR068C	0	0	0	1	0	0	0	0	0	0	0	0	0	0	0	0	0	0	0	0	1
YBR069C	41	0	0	3	0	0	2	1	9	0	1	0	0	11	0	0	0	0	12	0	80
YBR070C	0	0	121	32	0	0	0	3	1	0	1	0	3	0	0	0	4	159	0	0	324
YBR071W	12	0	14	0	0	0	0	0	0	0	19	0	274	5	0	0	0	0	0	0	324
YBR072C-A	0	0	0	0	0	0	1	0	0	0	0	0	0	0	0	0	0	0	0	0	1
YBR072W	1098	1	4	0	0	0	93	1	3	0	389	0	2587	266	0	0	659	0	0	0	5101
YBR073W	0	0	0	1	0	0	0	0	0	0	0	0	0	0	0	0	0	0	0	0	1
YBR074W	0	0	0	0	0	0	0	0	0	1	0	0	0	0	0	1	0	0	0	0	2
YBR076C-A	0	0	3	23	0	0	99	249	4	0	0	1	68	634	0	0	1	88	1	0	1171
YBR076W	0	0	0	0	0	0	0	0	0	0	0	0	0	0	0	0	0	0	0	0	0
YBR077C	31	0	53	0	0	0	0	1	7	0	8	0	267	31	0	0	0	0	0	0	398
YBR078W	19	0	0	1	0	0	2	0	35	0	143	0	0	14	0	0	13	0	1	0	228
YBR079C	0	0	0	3	0	0	0	0	0	0	0	0	0	0	0	0	1	0	0	0	4
YBR080C	0	0	0	2	0	0	0	0	0	0	0	0	0	0	0	0	0	0	0	0	2
YBR081C	2	0	0	1	0	0	1	0	0	0	0	0	0	0	0	0	0	0	0	0	4
YBR082C	8	0	4	25	0	0	106	0	0	0	26	0	810	2	0	0	11	0	0	0	992
YBR083W	0	0	13	40	0	0	108	0	0	3	0	0	0	58	0	0	15	0	0	1	238
YBR084C-A	0	0	110	0	0	0	151	1088	0	0	0	0	2245	31	0	0	13	62	0	0	3700
YBR084W	0	1	0	24	0	0	1	0	0	0	0	0	0	1	0	0	2	0	0	0	29
YBR085C-A	384	0	478	0	0	0	1	0	0	0	204	6	2877	74	0	0	12	0	0	0	4036
YBR085W	0	0	0	0	0	0	0	0	0	0	0	0	0	0	0	0	0	0	0	0	0
YBR086C	0	0	0	0	0	0	0	0	1	0	0	0	0	0	0	0	0	2	0	0	3
YBR087W	0	0	75	0	0	0	1	0	0	2	0	0	2	0	0	0	0	0	0	10	90
YBR088C	10	0	3	0	0	61	0	1	0	0	285	0	4	0	0	0	0	9	0	0	373
YBR089C-A	0	0	0	33	0	0	1054	0	0	0	0	0	1	2623	0	0	24	0	0	0	3735
YBR089W	0	0	0	0	0	0	0	0	0	1	0	0	0	0	0	0	0	0	0	0	1
YBR090C	0	0	0	5	0	140	0	28	0	0	0	0	0	1475	0	0	0	0	0	0	1648
YBR091C	0	0	3	0	0	0	62	3	0	0	5	0	316	63	0	0	0	1	0	0	453
YBR094W	0	0	0	0	0	0	0	0	0	0	0	0	0	0	0	0	0	0	0	0	0
YBR095C	0	0	7	0	0	0	1	0	0	0	0	0	1	0	0	0	1	0	0	0	10
YBR096W	0	0	0	0	0	0	1	0	0	0	0	0	0	0	0	0	0	0	0	0	1
YBR097W	0	0	0	5	0	0	0	0	0	0	0	0	0	1	0	0	0	0	0	10	16
YBR098W	0	0	0	0	0	0	0	0	0	0	0	0	0	0	0	0	0	0	0	0	0
YBR099C	0	0	0	0	0	0	0	0	0	0	0	0	0	0	0	0	0	0	0	0	0
YBR101C	37	0	200	1	0	0	1	156	0	0	9	0	271	0	0	0	2	191	0	0	868
YBR102C	3	0	0	1	0	0	0	0	0	0	0	0	0	0	0	0	0	0	9	0	13
YBR103C-A	0	0	0	0	0	0	0	0	0	0	0	0	0	0	0	0	0	0	0	0	0
YBR103W	0	0	0	0	0	0	0	0	0	1	0	0	0	0	0	0	0	0	0	1	2
YBR104W	136	0	0	0	0	0	0	0	2	0	1	0	1	0	0	0	0	0	382	0	522
YBR105C	0	0	0	10	0	0	59	0	0	0	1	0	3	48	0	0	3	0	0	0	124
YBR106W	1	0	2	0	0	0	102	0	0	0	5	0	121	1	0	0	1	0	0	0	233
YBR107C	1	0	26	0	0	0	0	0	0	0	0	0	8	0	0	0	0	0	0	0	35
YBR108W	0	0	0	2	0	0	0	0	0	0	0	1	0	0	0	0	0	0	0	0	3
YBR109C	9	0	508	1	0	1	1118	0	0	0	93	0	4032	56	0	0	191	0	0	0	6009
YBR109W-A	0	0	0	0	18	0	0	0	0	0	0	0	0	0	2	0	0	0	0	0	20
YBR110W	0	0	17	15	0	0	2	0	0	0	0	0	2	0	0	0	26	0	0	0	62
YBR111C	0	0	0	143	0	0	180	3588	3	0	0	0	572	2478	0	0	16	65	1	0	7046
YBR111W-A	0	0	53	0	0	0	1	0	0	0	5	0	52	0	0	0	0	0	0	0	111
YBR112C	0	0	0	4	0	9	0	0	0	0	1	0	0	0	0	0	0	0	0	0	14
YBR113W	0	0	0	0	0	0	0	0	0	0	0	0	0	0	0	0	0	0	0	0	0
YBR114W	0	0	0	13	0	0	0	0	0	0	0	0	0	0	0	0	24	0	0	1	38
YBR115C	0	0	0	3	0	0	0	0	0	0	0	0	0	0	0	0	0	0	0	0	3
YBR116C	0	0	0	0	0	0	0	0	0	0	0	0	0	0	0	0	0	0	0	0	0
YBR117C	0	0	0	0	0	0	0	0	0	0	0	0	0	0	0	0	0	0	0	0	0
YBR119W	6	0	0	0	0	0	2	0	0	1	0	0	0	5	0	0	4	0	0	0	18
YBR120C	4	0	0	0	0	0	212	4	0	0	241	0	81	0	0	0	0	3	0	0	545
YBR121C-A	0	0	0	0	0	0	0	0	0	0	0	0	0	0	0	0	0	0	0	0	0
YBR121C	30	0	0	1	0	0	0	0	136	0	211	0	12	0	0	0	0	0	4	0	394
YBR122C	7	0	358	5	0	0	236	0	24	0	19	0	1670	26	0	0	94	0	1	0	2440
YBR123C	0	0	40	1	0	0	0	0	0	0	0	0	0	0	0	0	0	0	0	0	41
YBR124W	0	0	0	0	0	0	0	0	0	0	0	0	0	0	0	0	0	0	0	0	0
YBR125C	0	0	0	9	0	0	0	0	0	0	0	0	0	0	0	0	24	0	0	0	33
YBR126C	19	0	0	6	0	0	0	0	1	0	0	0	2	0	0	0	0	0	0	0	28
YBR126W-A	0	0	5	0	0	0	0	0	0	0	6	0	1041	36	0	0	0	0	0	0	1088
YBR126W-B	0	0	0	0	0	0	714	0	0	0	0	0	33	0	0	0	4	0	0	0	751
YBR127C	0	0	16	2	0	0	0	0	0	0	0	0	3	0	0	0	0	0	0	0	21
YBR128C	1	0	1	0	0	0	0	0	0	0	0	0	0	0	0	0	0	0	0	0	2
YBR129C	1	0	86	0	0	0	6	0	0	0	0	0	14	0	0	0	34	14	0	0	155
YBR130C	2	0	16	0	0	0	11	0	0	0	2	0	5	0	0	0	2	0	0	0	38
YBR131C-A	0	0	0	0	0	0	0	0	0	0	0	0	0	0	0	0	0	0	0	0	0
YBR131W	0	0	0	0	0	0	0	0	0	0	0	0	0	0	0	0	0	0	0	0	0
YBR133C	2	0	0	73	0	0	2	1	0	0	0	0	0	74	0	0	1	8	0	0	161
YBR134W	0	0	0	0	0	0	0	0	0	0	0	0	0	0	0	0	0	0	0	0	0
YBR135W	0	0	2	3	0	0	0	0	0	0	0	0	0	0	0	0	1	0	0	0	6
YBR136W	0	0	0	1	0	0	0	0	0	0	0	0	0	0	0	0	0	0	0	0	1
YBR137W	37	0	245	1	0	0	28	0	0	0	9	0	35	0	0	0	176	0	0	0	531
YBR138C	0	0	0	0	0	0	0	0	0	0	0	1	0	0	0	0	0	0	0	0	1
YBR139W	0	0	1	0	0	0	1	0	0	0	0	0	0	0	0	0	1	0	0	0	3
YBR140C	0	0	0	4	0	0	0	1	0	0	0	0	0	0	0	0	0	2	0	0	7
YBR141C	0	0	143	0	0	0	0	0	0	0	0	0	7	0	0	0	13	0	0	0	163
YBR141W-A	0	0	0	8	0	0	0	0	0	0	0	0	0	6	0	0	0	0	0	0	14
YBR142W	0	0	0	0	0	0	0	0	0	0	0	0	0	0	0	0	0	0	0	0	0
YBR143C	93	0	8	2	0	0	1	0	0	0	7	0	0	0	0	0	109	2	0	0	222
YBR144C	0	0	0	0	0	0	0	0	0	0	0	0	0	0	0	0	0	0	0	0	0
YBR145W	14	0	1	0	0	0	11	0	0	1	8	0	0	0	0	0	0	0	0	10	45
YBR146W	198	0	17	1	0	0	0	0	0	0	28	0	110	2	0	0	0	0	0	0	356
YBR147W	19	0	33	0	0	0	0	0	0	3	1	0	0	0	0	0	0	0	2	26	84
YBR148W	0	0	0	18	0	0	0	0	0	0	0	0	0	0	0	0	0	0	6	0	24
YBR149W	181	0	501	27	0	0	44	0	1	0	2	0	97	5	0	0	460	0	0	0	1318
YBR150C	0	0	0	0	0	0	0	0	0	0	0	0	0	0	0	0	0	0	0	0	0
YBR151W	131	0	6	0	0	0	34	0	0	1	34	0	1	2	0	0	59	0	0	0	268
YBR152W	0	0	0	0	0	0	0	0	0	0	0	0	0	0	0	0	0	0	0	0	0
YBR153W	9	0	0	0	0	0	6	0	1	0	4	0	1	1	0	0	3	0	0	0	25
YBR154C	66	0	0	0	0	0	84	0	6	0	204	0	0	0	0	0	13	2	0	0	375
YBR155W	1	0	2	0	0	0	3	0	0	0	0	0	41	1	0	0	0	0	0	0	48
YBR157C	1	0	0	14	0	0	0	0	0	0	0	0	0	1	0	0	3	0	0	0	19
YBR158W	0	0	0	0	0	0	0	0	0	0	0	0	0	0	0	0	0	0	0	0	0
YBR159W	1	0	5	5	0	0	0	0	1	0	0	0	0	0	0	0	0	0	0	0	12
YBR160W	8	0	7	15	0	0	0	0	4	0	2	0	3	2	0	0	10	0	0	0	51
YBR161W	4	0	0	3	0	0	0	0	0	0	0	0	1	0	0	0	1	0	0	0	9
YBR162C	3	0	1	8	0	0	3	0	0	0	0	0	0	8	0	0	9	0	0	0	32
YBR162W-A	1	1	19	2	0	0	3512	0	2	24	63	2	4740	1487	0	0	9	0	0	5	9867
YBR163W	0	0	0	124	0	0	0	0	0	0	0	0	0	5	0	0	0	0	38	0	167
YBR164C	13	0	0	0	0	0	77	0	0	0	47	0	10	0	0	0	1	0	0	0	148
YBR165W	30	0	4	0	0	0	0	0	0	10	4	0	0	0	0	0	7	0	0	4	59
YBR166C	1	0	19	0	0	0	7	1	0	0	0	0	14	0	0	0	5	2	0	0	49
YBR167C	0	0	0	0	0	0	5	0	0	0	0	0	2	0	0	0	0	1	0	0	8
YBR168W	2	0	0	5	0	0	0	0	0	0	0	0	0	0	0	0	1	0	0	1	9
YBR169C	0	0	2	1	0	0	0	0	0	0	0	0	0	0	0	0	0	0	0	0	3
YBR170C	0	0	1	0	0	0	0	0	0	0	0	0	2	1	0	0	1	0	0	0	5
YBR171W	0	0	56	0	0	0	47	0	0	47	0	0	153	0	0	0	10	0	0	3	316
YBR172C	6	0	0	1	0	0	1	0	9	0	5	0	0	1	0	0	1	0	2	0	26
YBR173C	1	0	60	0	0	0	1346	1	0	0	9	0	1209	2	0	0	26	5	0	0	2659
YBR174C	0	0	0	0	0	0	0	0	0	0	0	0	0	0	0	0	0	0	0	0	0
YBR175W	0	0	13	0	0	0	0	0	17	0	0	0	25	17	0	0	5	0	4	0	81
YBR176W	20	0	1	0	0	0	0	0	0	1	1	0	0	0	0	0	13	0	0	0	36
YBR177C	1	0	4	26	0	0	0	0	0	0	0	0	2	0	0	0	5	0	0	0	38
YBR178W	0	0	0	0	0	0	0	0	0	0	0	0	0	0	0	0	0	0	0	0	0
YBR179C	0	0	0	1	0	0	0	0	0	0	0	0	0	0	0	0	0	0	0	0	1
YBR180W	0	0	0	0	0	0	0	0	0	0	0	0	0	0	0	0	0	0	0	0	0
YBR182C-A	0	0	0	0	0	0	0	0	0	0	0	0	0	0	0	0	0	0	0	0	0
YBR182C	0	0	0	0	0	0	0	0	0	0	0	0	0	0	0	0	0	0	0	0	0
YBR183W	19	0	1	0	0	0	0	0	0	0	0	0	7	1	0	0	4	0	0	12	44
YBR184W	0	0	0	0	0	0	0	0	0	0	0	0	0	0	0	0	0	0	0	0	0
YBR185C	4	0	44	1	0	0	2	0	0	0	0	0	1	1	0	0	10	0	0	0	63
YBR186W	0	0	0	0	0	0	0	0	0	0	0	0	0	0	0	0	0	0	0	0	0
YBR187W	1	0	0	0	0	0	1	0	0	1	0	0	0	0	0	0	3	0	0	0	6
YBR188C	7	0	0	0	0	0	0	0	0	0	18	0	0	10	0	0	1	0	0	0	36
YBR189W	0	0	41	14	0	0	23	0	7	44	1	0	116	22	0	0	1	0	0	13	282
YBR190W	0	0	0	0	35	0	0	0	0	0	0	0	0	0	742	0	0	0	0	0	777
YBR191W-A	0	0	0	0	0	0	0	0	5	51	0	0	0	0	0	0	0	0	0	7	63
YBR191W	0	0	35	31	0	0	0	0	0	0	0	0	742	733	0	0	0	0	0	0	1541
YBR192W	2	0	0	2	0	0	0	0	0	0	1	0	0	0	0	0	1	0	0	0	6
YBR193C	16	0	192	2	0	0	0	0	0	0	0	0	34	1	0	0	2	1	0	0	248
YBR194W	11	0	0	0	0	0	0	0	0	0	0	0	0	1	0	0	0	2	0	0	14
YBR195C	0	0	0	9	0	0	0	0	0	0	0	0	0	0	0	0	1	0	0	0	10
YBR196C-A	0	0	0	0	0	0	0	0	0	0	0	0	0	0	0	0	0	0	0	0	0
YBR196C-B	0	0	0	0	0	0	0	0	0	0	0	0	0	0	0	0	0	2	0	0	2
YBR196C	11	0	13	30	0	0	0	0	0	0	0	0	2	1	0	0	30	0	0	0	87
YBR197C	0	0	9	2	0	0	0	0	0	0	0	0	2	0	0	0	0	0	0	0	13
YBR198C	2	0	0	0	0	0	0	0	1	0	0	0	0	0	0	0	0	0	0	0	3
YBR199W	3	0	0	0	0	0	1	0	0	0	0	0	0	0	0	0	3	0	0	0	7
YBR200W-A	0	0	0	0	0	0	0	0	0	0	0	0	0	0	0	0	0	0	0	0	0
YBR200W	0	0	2	0	0	0	0	0	2	0	0	0	10	1	0	0	0	0	0	0	15
YBR201C-A	1	0	1	1	0	0	2	0	0	0	0	0	11	32	0	0	0	0	0	0	48
YBR201W	13	0	0	0	0	0	21	0	0	0	234	0	0	0	0	0	0	0	0	0	268
YBR202W	0	0	0	0	0	0	0	0	0	0	0	0	0	0	0	0	0	0	0	0	0
YBR203W	0	0	0	0	0	0	0	0	0	0	0	0	0	0	0	0	0	0	0	0	0
YBR204C	8	0	3	0	0	0	0	0	0	0	0	0	1	0	0	0	0	0	1	0	13
YBR206W	0	0	0	0	0	0	2	0	1	19	0	0	0	0	0	0	0	0	0	18	40
YBR207W	4	0	12	1	0	0	0	0	0	0	0	0	2	0	0	0	5	0	0	0	24
YBR208C	0	0	0	0	0	7	0	0	0	0	0	0	0	0	0	4	0	7	0	0	18
YBR209W	0	0	0	0	0	0	0	0	0	0	0	0	0	0	0	0	0	0	11	0	11
YBR210W	0	0	0	0	0	0	0	0	0	0	0	0	0	0	0	0	0	0	0	0	0
YBR211C	0	0	0	0	0	0	0	0	0	0	0	0	0	0	0	0	0	0	0	0	0
YBR212W	0	0	0	3	0	0	0	0	3	0	0	0	0	3	0	0	1	0	1	3	14
YBR213W	0	0	1	6	0	0	0	0	0	0	0	0	1	0	0	0	10	0	0	0	18
YBR214W	28	0	8	0	0	0	1	0	0	0	1	0	0	0	0	2	32	0	0	19	91
YBR215W	0	0	0	1	0	0	1	0	0	0	0	0	0	0	0	0	0	0	0	0	2
YBR216C	0	0	24	10	0	0	0	0	0	0	1	0	0	0	0	0	0	0	10	0	45
YBR217W	0	0	8	0	0	0	0	0	0	0	0	0	0	0	0	0	0	0	0	0	8
YBR219C	0	0	0	0	0	0	0	0	0	0	0	0	0	0	0	0	0	0	0	0	0
YBR220C	0	0	1	0	0	0	0	0	0	0	0	0	0	0	0	0	0	0	0	0	1
YBR221C	1	0	0	1	0	0	1	1406	8	0	1	0	0	4	0	0	0	3	7	0	1432
YBR221W-A	0	0	0	0	0	0	0	0	0	0	0	0	0	0	0	0	0	0	0	0	0
YBR222C	1	0	108	0	0	42	2	0	0	0	0	0	2	3	0	0	51	0	0	0	209
YBR223C	0	0	0	0	0	0	0	0	0	0	0	0	1	18	0	0	0	0	0	0	19
YBR223W-A	0	0	0	0	0	0	0	0	0	0	0	0	0	0	0	0	0	0	0	0	0
YBR224W	0	0	0	0	0	0	0	0	0	0	0	0	0	0	0	0	0	0	0	0	0
YBR225W	0	0	0	0	0	0	0	0	0	0	0	0	0	0	0	0	0	0	0	0	0
YBR226C	0	0	0	0	0	0	0	0	1	0	0	0	0	0	0	0	0	0	0	0	1
YBR227C	0	0	0	0	0	0	0	0	0	0	0	0	0	0	0	0	0	0	0	0	0
YBR228W	0	0	0	0	0	0	1	0	0	0	0	0	0	0	0	0	0	0	0	0	1
YBR229C	0	0	0	9	0	0	0	0	0	0	0	0	0	0	0	0	0	0	0	0	9
YBR230C	1	0	18	8	0	0	699	1489	1	0	7	0	1432	1859	0	0	2	9	0	0	5525
YBR230W-A	4	0	43	7	0	0	1108	0	1	1	71	1	2169	1777	0	0	36	0	0	6	5224
YBR231C	3	0	24	0	0	0	2	4	0	0	1	0	2	0	0	0	0	3	0	0	39
YBR232C	0	0	0	0	0	0	0	0	0	0	0	0	0	0	0	0	0	0	0	0	0
YBR233W-A	0	0	0	0	0	0	105	0	0	0	0	0	83	0	0	0	0	0	0	0	188
YBR233W	2	0	0	0	0	0	0	0	0	0	2	0	6	0	0	0	0	1	0	0	11
YBR234C	2	0	45	0	0	0	2	54	0	0	0	0	126	1	0	0	3	6	0	0	239
YBR235W	0	0	0	0	0	0	0	0	0	0	0	0	0	0	0	0	0	0	0	0	0
YBR236C	1	0	0	4	0	0	2	0	0	0	0	0	0	1	0	0	1	0	0	0	9
YBR237W	0	0	0	0	0	0	0	0	0	0	0	0	0	0	0	0	0	0	0	0	0
YBR238C	0	0	0	1	0	0	0	0	0	0	0	0	0	0	0	0	0	0	0	0	1
YBR239C	0	0	0	1	0	0	0	0	4	0	0	0	0	0	0	0	0	0	0	0	5
YBR240C	0	0	0	0	0	0	0	0	0	0	0	0	0	0	0	0	0	0	0	0	0
YBR241C	0	0	24	2	0	0	4	1	1	0	0	0	9	0	0	0	3	8	0	0	52
YBR242W	16	0	0	1	0	0	1	0	0	0	1	0	0	1	0	0	6	0	0	22	48
YBR243C	1	0	110	4	0	0	5	1	0	0	0	0	4	0	0	0	4	22	13	0	164
YBR244W	0	0	0	0	0	0	5	0	0	0	2	0	4	5	0	0	0	0	0	0	16
YBR245C	0	0	0	1	0	0	1	0	0	0	0	0	0	0	0	0	1	0	0	0	3
YBR246W	1	0	39	0	0	0	0	0	0	0	0	0	2	0	0	0	18	0	0	12	72
YBR247C	0	0	1	0	0	0	0	0	0	0	0	0	0	0	0	0	1	0	0	0	2
YBR248C	46	0	0	20	0	0	0	0	0	0	3	0	0	0	0	0	1	23	0	0	93
YBR249C	254	0	0	1	0	7	2	9	0	0	3	0	0	0	0	0	4	23	0	0	303
YBR250W	0	0	0	0	0	0	0	0	0	0	0	0	0	0	0	0	0	0	0	0	0
YBR251W	3	0	98	0	0	0	3	0	0	0	6	0	6	0	0	0	51	0	0	2	169
YBR252W	0	0	26	0	0	0	84	0	0	51	0	0	265	0	0	0	1	0	0	21	448
YBR253W	0	0	0	0	0	0	48	0	0	174	9	0	137	0	0	0	0	0	0	1	369
YBR254C	0	0	12	0	0	0	1	0	0	0	0	0	7	0	0	0	2	0	0	0	22
YBR255C-A	1	0	0	0	0	0	342	0	0	0	1	0	402	1	0	0	4	0	0	0	751
YBR255W	0	0	0	0	0	0	0	0	0	0	0	0	0	0	0	0	0	0	1	0	1
YBR256C	2	0	182	0	0	0	12	39	1	0	1	0	295	13	0	0	11	121	0	0	677
YBR257W	1	0	15	0	0	0	0	0	1	1	1	0	2	0	0	0	2	0	0	16	39
YBR258C	0	0	2	2	0	0	192	7	1	0	5	0	175	43	0	0	0	1	0	0	428
YBR259W	0	0	0	0	0	0	0	0	0	0	0	0	0	0	0	0	0	0	0	0	0
YBR260C	0	0	0	1	0	0	6	0	0	0	0	0	0	3	0	0	0	0	0	0	10
YBR261C	0	0	57	0	0	0	3	0	0	0	0	0	7	0	0	0	4	0	0	0	71
YBR262C	0	0	83	3	0	0	863	1	0	0	25	0	1132	115	0	0	37	0	0	0	2259
YBR263W	8	0	45	0	0	1	0	0	0	0	1	0	5	0	0	0	5	0	0	19	84
YBR264C	0	0	16	0	0	0	0	2	0	0	0	0	5	0	0	0	0	5	0	0	28
YBR265W	0	0	18	0	0	0	7	0	0	0	5	0	86	0	0	0	3	0	0	0	119
YBR266C	0	0	0	0	0	0	0	0	0	0	0	0	0	0	0	0	0	0	0	0	0
YBR267W	0	0	42	39	0	0	0	0	1	0	0	0	2	0	0	0	31	0	0	5	120
YBR268W	0	0	40	2	0	0	4468	0	0	2	5	0	3373	62	0	0	43	0	0	1	7996
YBR269C	1	0	123	1	0	0	87	40	0	0	6	0	185	3	0	0	47	0	0	0	493
YBR270C	0	0	0	19	0	0	0	0	1	0	0	0	0	0	0	0	0	1	0	0	21
YBR271W	0	0	2	0	0	0	0	0	0	0	0	0	0	0	0	1	0	9	0	0	12
YBR272C	0	0	10	0	0	0	0	0	0	0	0	0	2	1	0	0	1	0	0	0	14
YBR273C	0	0	7	0	0	0	2	0	0	0	0	0	1	2	0	0	1	0	0	0	13
YBR274W	1	0	0	0	0	0	0	0	0	0	0	0	0	0	0	0	0	0	0	0	1
YBR275C	1	0	0	0	0	0	0	0	0	0	0	0	0	0	0	0	0	0	0	0	1
YBR276C	0	0	0	1	0	0	0	0	0	0	0	0	0	0	0	0	0	0	0	0	1
YBR277C	0	0	0	0	0	0	0	0	0	0	0	0	0	0	0	0	0	0	0	0	0
YBR278W	4	0	3	1	0	0	0	0	0	0	0	0	3	11	0	0	6	0	0	0	28
YBR279W	0	0	35	6	0	0	29	0	0	0	1	0	4	39	0	0	5	0	15	0	134
YBR280C	0	0	0	0	0	0	0	0	0	0	0	0	0	0	0	0	0	0	0	0	0
YBR281C	0	0	2	18	0	0	2	0	0	0	0	0	3	0	0	0	1	0	1	0	27
YBR282W	4	0	77	0	0	0	48	0	0	0	2	0	59	1	0	0	49	0	0	18	258
YBR283C	3	0	0	35	0	0	1204	34	1	0	1	2	0	4047	0	0	32	1	0	0	5360
YBR284W	0	0	0	1	0	0	0	0	0	0	0	0	0	0	0	0	0	0	0	0	1
YBR285W	0	0	0	0	0	0	0	0	0	0	0	0	0	0	0	0	5	0	0	0	5
YBR286W	0	0	1	0	0	0	0	0	0	0	0	0	0	0	0	0	0	0	0	0	1
YBR287W	2	0	44	0	0	0	4	0	0	11	0	0	14	0	0	0	2	0	0	23	100
YBR288C	0	0	3	0	0	0	1	0	1	0	0	0	0	0	0	0	1	0	0	0	6
YBR289W	0	0	0	0	0	0	0	0	0	0	0	0	0	0	0	0	0	0	0	0	0
YBR290W	1	0	205	0	0	0	6	0	0	0	0	0	22	0	0	0	8	0	113	0	355
YBR291C	18	0	1	12	0	0	1	2	0	0	1	0	1	8	0	0	0	22	0	0	66
YBR292C	0	2	0	0	0	0	0	0	0	0	0	0	0	0	0	0	0	0	0	0	2
YBR293W	0	0	1	10	0	0	0	0	1	0	0	0	0	0	0	0	0	0	0	0	12
YBR294W	0	0	0	0	0	0	0	0	0	0	0	0	0	0	0	0	0	0	0	0	0
YBR295W	0	0	0	0	0	0	0	0	0	0	0	0	0	0	0	0	0	0	0	0	0
YBR296C-A	0	0	0	0	0	0	0	0	0	0	0	0	0	0	0	0	0	0	0	0	0
YBR296C	137	0	1	0	0	0	0	0	0	0	1	0	7	0	0	0	0	0	0	0	146
YBR297W	1	0	1	2	0	0	0	0	0	0	0	0	0	5	0	0	0	0	0	0	9
YBR298C-A	0	0	0	0	0	0	0	0	0	0	0	0	0	0	0	0	0	0	0	0	0
YBR298C	1	0	0	2	0	103	0	0	0	0	0	0	0	1	0	0	0	0	0	0	107
YBR299W	0	0	19	15	1	0	1	0	0	0	0	0	0	2	0	0	25	0	0	11	74
YBR300C	0	0	0	0	0	0	0	0	0	0	0	0	0	0	0	0	0	0	0	0	0
YCL001W-A	0	0	0	0	0	0	0	0	0	0	0	0	0	0	0	0	0	0	0	0	0
YCL001W-B	0	0	0	0	0	0	0	0	0	0	0	0	0	0	0	0	0	0	0	0	0
YCL001W	1	0	11	0	0	0	22	0	0	12	14	0	99	0	0	0	0	0	0	3	162
YCL002C	0	0	2	0	0	0	0	0	0	0	0	1	0	0	0	0	0	0	0	0	3
YCL004W	5	0	21	29	0	0	0	0	15	0	25	0	12	2	0	0	1	0	14	3	127
YCL005W-A	0	0	2	2	0	0	58	0	0	0	0	0	244	321	0	0	1	0	0	0	628
YCL005W	0	0	194	0	0	0	0	0	0	0	0	0	6	0	0	0	33	0	0	0	233
YCL007C	0	0	0	0	0	0	0	0	0	0	0	0	0	0	0	0	0	0	0	0	0
YCL008C	1	0	4	0	0	0	0	0	0	0	0	0	0	0	0	0	0	0	0	0	5
YCL009C	1	0	155	3	0	0	104	0	0	0	0	0	205	2	0	2	80	0	0	0	552
YCL010C	1	0	6	0	0	0	0	0	0	0	0	0	0	1	0	0	3	0	0	0	11
YCL011C	0	0	59	1	0	0	0	0	0	0	0	0	2	0	0	0	0	0	13	0	75
YCL012C	0	0	2	0	0	0	152	0	0	0	0	0	117	1	0	0	0	0	0	0	272
YCL014W	0	0	0	9	0	0	0	0	0	0	0	0	0	1	0	0	2	0	0	0	12
YCL016C	0	0	2	63	0	0	1	0	0	0	0	0	0	1	0	0	9	0	0	0	76
YCL018W	0	0	0	0	0	0	0	0	0	0	0	0	0	0	0	0	0	0	0	0	0
YCL021W-A	0	0	0	0	0	0	0	0	0	0	1	0	0	1	0	0	0	0	0	0	2
YCL022C	0	0	0	0	0	0	0	0	0	0	0	0	0	0	0	0	0	0	0	0	0
YCL023C	0	0	0	0	0	0	0	0	0	0	0	0	0	0	0	0	0	0	0	0	0
YCL024W	1	0	1	0	0	0	0	0	0	0	0	0	0	0	0	0	0	0	0	0	2
YCL025C	1	0	3	1	0	0	0	0	1	0	0	0	1	1	0	0	0	0	0	0	8
YCL026C-A	0	0	0	0	0	0	0	0	0	0	0	0	0	0	0	0	0	0	0	0	0
YCL026C-B	7	0	67	14	0	0	42	4	0	0	26	0	103	0	0	0	7	29	0	0	299
YCL027W	13	0	0	0	0	0	0	0	0	0	0	0	1	0	0	0	8	0	0	0	22
YCL028W	0	0	5	0	0	0	0	0	0	0	0	0	1	0	0	0	0	0	0	0	6
YCL029C	1	0	6	0	0	0	0	0	0	0	0	0	0	1	0	0	1	0	0	0	9
YCL030C	0	0	0	0	0	0	0	0	4	0	2	0	25	0	0	0	0	0	0	0	31
YCL031C	10	0	193	1	0	0	1	0	0	0	1	0	12	0	0	0	11	0	0	0	229
YCL032W	0	0	30	0	0	0	1	0	0	0	2	0	0	0	0	0	4	0	0	1	38
YCL033C	0	0	0	451	0	0	33	0	0	0	0	0	0	64	0	0	32	36	0	0	616
YCL034W	0	0	48	0	0	0	12	0	0	0	0	0	8	0	0	0	18	0	0	2	88
YCL035C	3	0	60	0	0	1	2830	12	0	0	427	0	3649	68	0	0	27	8	0	0	7085
YCL037C	2	0	0	0	0	0	0	0	0	0	0	0	0	0	0	0	0	0	0	0	2
YCL038C	0	0	50	7	0	0	1	0	0	0	0	0	2	1	0	0	33	14	0	0	108
YCL039W	0	0	0	52	0	0	0	0	2	0	0	0	0	1	0	0	1	0	0	66	122
YCL040W	0	0	1	4	1	0	0	0	0	0	0	0	0	0	0	0	0	0	0	0	6
YCL042W	0	0	0	1	0	0	0	0	0	0	0	0	0	0	0	0	0	0	0	0	1
YCL043C	10	0	22	0	0	0	2	0	0	0	0	0	1	0	0	0	2	21	0	0	58
YCL044C	0	0	1	0	0	0	0	0	0	0	0	0	0	0	0	0	0	0	0	0	1
YCL045C	0	0	0	0	0	0	0	0	0	0	0	0	0	0	0	0	0	0	0	0	0
YCL046W	0	0	0	0	0	0	0	0	0	0	0	0	0	0	0	0	0	0	0	0	0
YCL047C	0	0	8	0	0	0	0	0	0	0	0	0	0	0	0	0	0	0	0	0	8
YCL048W-A	0	0	0	0	0	0	0	0	0	0	0	0	0	0	0	0	0	0	0	0	0
YCL048W	0	0	0	0	0	0	0	0	0	0	0	0	0	0	0	0	0	0	0	0	0
YCL049C	6	0	3	0	0	0	34	0	0	0	41	0	258	8	0	0	14	0	0	0	364
YCL050C	1	0	7	0	0	1	10	0	11	0	1	0	16	0	0	3	0	0	1	0	51
YCL051W	0	0	0	0	0	0	0	0	0	0	0	0	0	0	0	0	0	0	0	0	0
YCL052C	1	0	26	0	0	0	1	0	0	0	1	0	2	4	0	0	23	0	0	0	58
YCL054W	0	0	1	6	0	0	4	0	0	0	0	0	0	36	0	0	0	0	1	0	48
YCL055W	4	0	107	23	0	0	1	0	0	0	0	0	4	5	0	0	89	0	0	0	233
YCL056C	0	0	1	1	0	0	0	92	0	0	0	0	39	43	0	0	0	6	0	0	182
YCL057C-A	0	0	20	0	0	0	7	467	0	0	23	0	5776	55	0	0	1	3	0	0	6352
YCL057W	0	0	2	0	0	0	0	0	0	0	0	0	0	0	0	0	0	0	0	0	2
YCL058C	0	0	0	0	0	0	0	1326	1510	0	0	0	0	0	0	0	0	12	3	0	2851
YCL058W-A	0	0	0	0	0	0	5	0	0	0	0	2	4	0	1	0	0	0	0	0	12
YCL059C	0	0	4	1	0	0	1	0	0	0	0	0	2	0	0	0	0	0	0	0	8
YCL061C	0	0	0	1	0	0	0	0	0	0	0	0	0	0	0	0	1	0	0	0	2
YCL063W	0	0	4	0	0	0	22	0	0	0	0	0	0	3	0	0	0	0	0	0	29
YCL064C	0	0	51	0	0	0	19	0	0	0	0	0	91	1	0	0	45	0	0	0	207
YCL069W	0	0	0	1	0	0	0	0	0	0	0	0	0	0	0	0	0	0	0	0	1
YCL076W	0	0	0	0	0	0	0	0	0	0	0	0	0	0	0	0	0	0	0	0	0
YCR001W	0	0	0	0	0	0	0	0	0	0	0	0	0	0	0	0	0	0	0	0	0
YCR002C	18	0	14	0	0	0	7	0	0	0	2	0	35	0	0	0	4	17	0	0	97
YCR003W	0	0	37	0	0	0	39	0	235	0	0	0	362	0	0	0	11	0	19	0	703
YCR004C	49	0	34	9	0	0	81	0	0	0	45	0	75	25	0	0	53	0	0	0	371
YCR005C	10	0	93	1	0	0	3	0	2	0	1	0	21	24	0	0	99	2	0	0	256
YCR006C	0	0	0	1	0	0	0	0	0	0	0	0	0	0	0	0	0	0	0	0	1
YCR007C	0	0	0	0	0	0	52	0	0	0	0	0	0	36	0	0	1	0	0	0	89
YCR008W	0	0	0	1	0	0	0	0	0	0	0	0	0	0	0	0	0	0	0	0	1
YCR009C	19	0	31	61	0	0	74	0	0	0	12	0	114	1	0	0	56	0	0	0	368
YCR010C	215	0	0	3	0	0	14	0	0	0	53	0	0	0	0	0	24	23	0	0	332
YCR011C	1	0	0	1	0	1	0	0	0	0	0	0	0	0	0	1	0	0	0	0	4
YCR012W	103	0	3204	68	0	0	1	0	0	0	0	0	24	1	0	0	17	0	0	0	3418
YCR013C	0	0	0	0	0	0	0	1	0	0	0	0	0	3	0	0	0	2	0	0	6
YCR014C	0	0	0	1	0	0	0	0	6	0	0	0	0	0	0	0	0	0	0	0	7
YCR015C	0	0	2	0	0	0	0	0	0	0	0	0	0	0	0	0	0	0	0	0	2
YCR016W	0	0	1	0	0	0	1	0	0	0	0	0	1	0	0	0	0	0	0	0	3
YCR017C	0	0	12	3	0	0	0	0	1	0	0	0	0	0	0	0	0	0	2	0	18
YCR019W	20	0	0	1	0	0	1	0	0	0	2	0	0	0	0	0	24	0	0	0	48
YCR020C-A	0	0	2	0	0	0	0	0	0	0	0	0	1	0	0	0	0	0	0	0	3
YCR020C	0	0	0	0	0	5	0	0	0	0	0	0	2	0	0	0	0	0	1	0	8
YCR020W-B	0	0	0	1	0	0	0	0	0	0	0	0	22	0	0	0	0	0	0	0	23
YCR021C	30	0	0	81	0	0	2	0	0	0	8	0	0	4	0	0	88	0	0	0	213
YCR022C	0	0	0	0	0	0	0	0	0	0	0	0	0	0	0	0	0	0	0	0	0
YCR023C	0	0	0	55	0	0	0	0	0	0	0	0	0	1	0	0	0	0	0	0	56
YCR024C-A	601	0	1	0	0	0	0	27	0	0	1898	0	79	0	0	0	0	0	0	0	2606
YCR024C-B	0	0	0	0	0	0	6	0	0	0	0	1	0	0	0	0	0	0	0	0	7
YCR024C	3	0	2	0	0	0	0	0	0	0	0	0	0	1	0	0	7	0	0	0	13
YCR025C	0	0	0	0	0	1	0	0	0	0	0	0	0	0	0	0	0	0	0	0	1
YCR026C	0	0	18	2	0	0	0	0	0	0	0	0	2	0	0	0	17	0	0	0	39
YCR027C	0	0	0	0	0	0	0	0	0	0	0	0	0	0	0	0	1	0	0	0	1
YCR028C-A	7	0	4	0	0	0	526	1	0	0	1105	0	303	1	0	0	5	0	0	0	1952
YCR028C	0	0	1	9	0	0	0	0	0	0	1	0	0	3	0	0	0	0	0	0	14
YCR030C	0	0	1	14	0	0	0	0	0	0	0	0	0	0	0	0	2	0	0	0	17
YCR031C	1	0	122	56	0	0	1945	0	0	0	0	0	3339	2890	0	0	71	0	0	0	8424
YCR033W	0	0	0	0	0	0	0	0	0	0	0	0	0	0	0	0	0	0	0	0	0
YCR034W	0	0	50	2	0	0	11	0	0	0	0	0	4	0	0	0	6	0	0	0	73
YCR035C	0	0	22	15	0	0	1	0	0	0	0	0	1	0	0	0	4	0	0	0	43
YCR036W	0	0	16	1	0	0	48	0	0	2	0	0	35	10	0	0	6	0	0	0	118
YCR037C	0	0	0	0	0	0	0	0	0	0	0	0	0	0	0	0	0	0	0	0	0
YCR043C	0	0	89	0	0	0	83	0	0	0	16	0	445	0	0	0	30	0	0	0	663
YCR044C	0	0	2	0	0	0	11	92	0	0	0	0	3	85	0	0	1	5	0	0	199
YCR045C	0	0	0	0	0	0	0	0	1	0	0	0	0	0	0	0	0	0	1	0	2
YCR045W-A	0	0	0	0	0	0	0	0	0	0	0	0	0	0	0	0	0	0	0	0	0
YCR046C	0	0	67	13	0	0	545	1	0	0	1	0	520	21	0	1	63	0	0	0	1232
YCR048W	0	0	8	10	0	0	0	0	0	0	0	0	0	0	0	0	15	0	0	0	33
YCR049C	0	0	0	0	0	0	0	0	0	0	0	0	0	0	0	0	0	0	0	0	0
YCR050C	0	0	0	0	0	0	0	0	0	0	0	0	0	0	0	0	0	0	0	0	0
YCR051W	0	0	77	0	0	0	1041	0	0	0	0	0	768	12	0	0	62	0	1	0	1961
YCR052W	0	0	2	0	0	0	0	0	0	0	0	0	0	0	0	0	0	0	0	0	2
YCR053W	9	0	30	2	0	1	1	0	0	0	6	0	4	0	0	7	23	0	0	3	86
YCR054C	0	0	0	0	0	0	0	0	0	0	0	0	0	0	0	0	0	0	0	0	0
YCR057C	0	0	0	0	0	1	0	0	0	0	0	0	0	0	0	1	0	0	0	0	2
YCR059C	0	0	4	1	0	0	3	0	0	0	0	0	14	0	0	0	1	0	0	0	23
YCR060W	6	0	3	4	0	0	225	0	1	14	1	6	537	0	0	0	9	0	0	3	809
YCR061W	0	0	1	23	0	0	0	0	0	0	0	0	0	1	0	0	0	0	1	0	26
YCR063W	0	0	1	0	0	0	0	0	0	0	0	0	1	0	0	0	0	0	0	0	2
YCR064C	0	0	0	0	0	0	0	0	0	0	0	0	0	0	0	0	0	0	0	0	0
YCR065W	0	0	0	0	0	1	0	0	0	0	0	0	0	0	0	0	0	0	0	0	1
YCR066W	0	0	0	0	0	0	0	0	0	0	0	0	0	0	0	0	0	0	0	0	0
YCR067C	0	0	0	0	0	0	0	0	1	0	0	0	0	0	0	0	0	0	0	0	1
YCR068W	0	0	0	0	0	0	0	0	0	0	0	0	0	0	0	0	0	0	0	0	0
YCR069W	17	0	0	0	0	0	16	0	0	0	19	0	0	0	0	0	26	0	0	0	78
YCR071C	2	0	4	0	0	0	248	12	13	0	9	0	425	1	0	0	1	4	0	0	719
YCR072C	0	0	0	0	0	0	0	0	0	0	0	0	0	0	0	0	0	0	0	0	0
YCR073C	5	0	0	0	0	0	0	0	0	0	0	0	0	1	0	0	0	2	2	0	10
YCR073W-A	0	0	9	0	0	0	0	0	0	0	0	0	2	0	0	0	5	0	0	0	16
YCR075C	0	0	1	0	0	0	0	0	0	0	0	0	0	1	0	0	0	0	0	0	2
YCR075W-A	0	0	1	0	0	0	0	0	0	0	0	0	0	1	0	0	0	0	0	0	2
YCR076C	0	0	40	0	0	0	433	0	0	0	0	0	462	2	0	0	53	1	0	0	991
YCR077C	0	0	0	0	0	0	0	0	0	0	0	0	0	0	0	0	0	0	0	0	0
YCR079W	6	0	3	0	0	0	0	0	0	0	0	0	1	1	0	0	3	0	0	0	14
YCR081C-A	0	0	0	0	0	0	0	0	0	0	0	0	0	0	0	0	0	0	0	0	0
YCR081W	0	0	0	0	0	1	0	0	0	0	0	0	0	0	0	13	0	0	0	0	14
YCR082W	0	0	159	0	0	0	168	0	746	1	1	0	858	60	0	0	118	0	4	2	2117
YCR083W	0	0	63	0	0	0	0	0	0	26	1	0	49	0	0	0	0	0	0	34	173
YCR084C	0	0	0	1	0	0	0	0	0	0	0	0	0	0	0	0	0	0	0	0	1
YCR085W	0	0	0	0	0	0	0	0	0	0	0	0	0	21	0	0	0	0	0	0	21
YCR086W	19	0	9	1	1	1	0	1	1	147	18	0	251	2	0	0	0	0	0	19	470
YCR087C-A	0	0	6	0	0	0	172	23	0	0	2	0	172	4	0	0	0	2	0	0	381
YCR087W	0	0	1	0	0	0	0	167	5	0	0	0	0	0	0	0	0	21	0	0	194
YCR088W	0	0	5	7	0	0	1	0	0	0	0	0	0	1	0	0	8	0	0	0	22
YCR090C	3	0	44	0	0	0	755	3	1	0	1	0	494	30	0	0	11	2	0	0	1344
YCR091W	1	0	0	0	0	0	0	0	0	0	0	0	0	0	0	0	0	0	0	0	1
YCR092C	0	0	0	1	0	0	0	0	1	0	0	0	0	0	0	0	0	0	0	0	2
YCR093W	0	0	1	0	0	0	0	0	0	0	0	0	0	0	0	0	0	0	0	0	1
YCR094W	5	0	7	1	0	0	0	1	0	0	0	0	2	0	1	0	0	0	0	0	17
YCR095C	0	0	9	0	0	0	0	0	0	0	0	0	8	0	0	0	1	8	0	0	26
YCR095W-A	33	59	1	0	0	0	0	0	0	0	0	3	0	0	0	0	0	0	0	0	96
YCR096C	5	0	0	1	0	0	41	1	2	0	64	0	0	0	0	0	0	0	0	0	114
YCR097W	0	0	66	6	0	0	0	0	55	0	0	0	114	2	0	0	0	0	9	2	254
YCR098C	0	0	0	1	0	0	0	0	0	0	0	0	0	0	0	0	0	0	0	0	1
YCR099C	0	0	0	0	0	0	0	0	0	0	0	0	0	0	0	0	0	0	0	0	0
YCR100C	0	0	0	0	0	0	0	0	0	0	0	0	0	0	0	0	0	0	0	0	0
YCR101C	0	0	0	0	0	0	0	0	0	0	0	0	0	0	0	0	0	0	0	0	0
YCR102W-A	0	0	0	0	0	0	0	0	0	0	0	0	0	0	0	0	0	0	0	0	0
YDL001W	327	0	0	3	0	0	4	0	0	0	24	0	12	0	0	0	739	0	0	0	1109
YDL002C	45	0	1	3	0	0	6	0	0	0	267	1	1	1	0	0	0	0	0	0	325
YDL003W	59	0	1	0	0	0	1	0	5	0	4	0	0	0	0	0	6	0	60	0	136
YDL004W	1	0	92	1	0	0	0	0	0	0	5	0	187	26	0	0	0	0	0	0	312
YDL005C	5	0	100	7	0	0	1	0	0	0	0	0	7	3	0	0	0	0	1	0	124
YDL006W	0	0	0	15	0	0	1	0	0	0	0	0	0	2	0	0	19	0	0	0	37
YDL007C-A	0	0	0	0	0	0	0	0	0	0	0	0	0	0	0	0	0	0	0	0	0
YDL007W	0	0	42	2	0	0	8	0	0	51	0	0	55	2	0	0	0	0	0	14	174
YDL008W	1	0	29	17	0	0	11	0	0	0	0	0	8	8	0	0	57	0	0	0	131
YDL009C	0	0	0	0	0	0	0	0	0	0	0	0	0	0	0	0	0	0	0	0	0
YDL010W	27	0	7	1	0	0	0	0	0	6	2	0	62	10	0	0	0	0	0	0	115
YDL011C	0	0	0	0	0	0	0	0	0	0	0	0	0	0	0	0	0	0	0	0	0
YDL012C	0	0	3	2	0	0	62	0	0	0	0	0	137	27	0	0	7	0	0	0	238
YDL013W	0	0	0	0	0	0	0	0	0	0	0	0	0	0	0	0	0	0	1	0	1
YDL014W	0	0	0	1	0	0	0	0	0	0	0	0	0	0	0	0	0	0	0	0	1
YDL015C	0	0	37	2	0	0	0	0	0	0	6	0	56	16	0	0	0	0	0	0	117
YDL016C	0	0	0	0	0	0	0	0	73	0	0	0	0	0	0	0	0	0	10	0	83
YDL017W	1	0	1	0	0	0	0	0	0	0	0	0	0	0	0	0	0	0	0	0	2
YDL018C	0	0	0	0	0	0	0	0	0	0	0	0	0	0	0	0	0	0	0	0	0
YDL019C	0	0	0	1	0	0	0	0	0	0	0	0	0	1	0	0	0	1	9	0	12
YDL020C	0	0	6	12	0	164	0	0	0	0	1	0	0	0	0	0	0	0	0	0	183
YDL021W	4	0	1	0	0	0	1	0	0	0	1	0	1	0	0	0	0	0	0	0	8
YDL022C-A	0	0	0	0	0	0	0	0	0	0	0	0	0	0	0	0	0	0	0	0	0
YDL022W	18	0	61	87	0	0	0	0	0	0	1	0	4	0	0	0	115	0	0	0	286
YDL023C	0	0	0	0	0	0	0	0	0	0	0	0	0	0	0	0	0	0	0	0	0
YDL024C	0	0	0	1	0	0	0	0	0	0	0	0	0	0	0	0	0	0	0	0	1
YDL025C	0	0	0	0	0	0	0	0	1	0	0	0	0	0	0	0	0	0	0	0	1
YDL025W-A	0	0	0	0	0	0	0	0	0	0	0	0	0	0	0	0	0	0	0	0	0
YDL026W	0	0	0	0	0	0	0	0	1	0	0	0	0	0	0	0	0	0	0	0	1
YDL027C	0	0	7	0	0	0	1	0	0	0	0	0	0	36	0	0	0	0	0	0	44
YDL028C	0	0	0	0	0	0	0	0	0	0	0	0	0	0	0	0	0	0	0	0	0
YDL029W	2	0	278	5	0	0	1	0	0	0	0	0	11	2	0	0	81	0	0	0	380
YDL030W	3	0	0	0	0	0	0	0	0	0	0	0	0	0	0	0	4	0	0	0	7
YDL031W	0	0	0	87	0	0	0	0	0	1	0	0	0	4	0	0	0	0	0	20	112
YDL032W	0	0	0	0	0	0	0	0	0	0	0	0	0	0	0	0	0	0	0	0	0
YDL033C	0	0	58	0	0	0	0	0	0	0	0	0	2	0	0	0	0	0	1	0	61
YDL034W	0	0	0	0	0	0	0	0	0	0	0	0	0	0	0	0	0	0	0	0	0
YDL035C	0	0	0	0	0	63	0	0	0	0	0	0	0	0	0	0	0	0	0	0	63
YDL036C	0	0	0	0	0	0	0	0	1	0	0	0	0	0	0	0	0	0	0	0	1
YDL037C	0	0	0	0	0	0	0	0	0	0	0	0	0	0	0	0	0	0	0	0	0
YDL039C	0	0	0	1	0	0	0	0	0	0	0	0	0	0	0	0	0	0	0	0	1
YDL040C	0	0	1	0	0	0	0	0	0	0	0	0	0	0	0	0	0	0	0	0	1
YDL041W	0	0	0	0	0	0	0	0	0	0	0	0	0	0	0	0	0	0	0	0	0
YDL042C	1	0	1	1	0	0	0	0	0	0	0	0	1	0	0	0	1	0	0	0	5
YDL043C	5	0	75	15	0	0	0	0	1	0	1	0	4	0	0	0	4	0	0	0	105
YDL044C	0	0	83	0	0	0	5	1	1	0	0	0	29	0	0	15	7	26	17	0	184
YDL045C	69	0	0	0	0	0	0	0	0	0	7	0	0	0	0	0	6	35	0	0	117
YDL045W-A	0	0	7	0	0	0	24	0	0	0	0	0	6	0	0	0	4	0	0	0	41
YDL046W	85	0	29	0	0	0	0	0	0	0	45	0	313	3	0	0	0	0	0	0	475
YDL047W	0	0	0	0	0	0	0	0	0	0	0	0	0	0	0	0	0	0	0	0	0
YDL048C	0	0	3	2	0	0	0	0	0	0	0	0	6	0	0	0	0	0	0	0	11
YDL049C	2	0	0	8	0	0	0	0	0	0	0	0	0	1	0	0	0	0	0	0	11
YDL050C	0	0	0	0	0	0	0	0	0	0	0	0	0	0	0	1	0	0	0	0	1
YDL051W	5	0	9	0	0	0	1	0	3	0	0	0	15	0	0	0	0	0	0	0	33
YDL052C	12	0	38	0	0	0	22	5	0	0	0	0	24	0	0	0	6	16	0	0	123
YDL053C	0	0	17	0	0	0	137	0	1	0	9	1	0	8	0	0	8	0	1	0	182
YDL054C	0	0	0	1	0	0	0	0	66	0	7	0	12	2	0	0	0	0	1	0	89
YDL055C	51	0	1	19	0	0	0	0	0	0	0	0	0	0	0	0	28	0	0	0	99
YDL056W	0	0	0	0	0	0	0	0	0	0	0	0	0	0	0	0	0	0	0	0	0
YDL057W	0	0	33	49	0	0	1	0	0	3	0	0	8	3	0	0	3	0	0	60	160
YDL058W	0	0	1	0	0	0	0	0	0	0	0	0	0	0	0	0	0	0	16	0	17
YDL059C	0	0	8	0	0	0	1	50	0	0	0	0	40	0	0	0	0	2	1	0	102
YDL060W	0	0	0	0	0	0	0	0	16	0	0	0	11	0	0	0	0	0	0	0	27
YDL061C	36	0	15	106	0	0	38	0	0	0	17	0	2	56	0	0	16	0	0	0	286
YDL062W	0	0	0	0	0	0	0	0	0	0	0	0	0	0	0	0	0	0	0	0	0
YDL063C	0	0	0	0	0	0	0	0	0	0	0	0	0	0	0	0	0	0	0	0	0
YDL064W	0	0	1	0	0	0	1	0	0	0	0	0	2	7	0	0	1	0	0	0	12
YDL065C	0	0	4	8	0	0	14	8	0	0	0	0	21	41	0	0	3	4	1	0	104
YDL066W	0	0	96	0	0	0	2	0	0	0	0	0	13	0	0	0	32	0	5	0	148
YDL067C	3	0	70	0	0	0	1841	0	0	0	132	0	4157	58	0	0	9	0	0	0	6270
YDL068W	0	0	0	0	0	0	0	0	0	0	0	0	0	0	0	0	0	0	0	0	0
YDL069C	19	0	0	0	0	0	7	0	0	0	12	0	0	0	0	0	10	0	0	0	48
YDL070W	0	0	0	1	0	0	7	0	0	0	0	0	0	12	1	0	0	0	0	0	21
YDL071C	0	0	0	0	0	0	0	0	0	0	0	0	0	1	0	0	0	0	0	0	1
YDL072C	113	0	104	0	0	1	515	0	0	0	15	0	591	1	0	0	107	0	0	0	1447
YDL073W	0	0	0	0	0	0	0	0	0	0	0	0	0	1	0	0	1	0	28	0	30
YDL074C	1	0	0	0	0	0	0	0	0	0	0	0	0	0	0	0	0	0	0	0	1
YDL075W	0	0	9	0	0	1	224	0	0	1	3	0	231	0	0	0	0	0	0	0	469
YDL076C	13	0	0	2	0	0	1	0	0	0	1	0	0	0	0	0	0	0	0	0	17
YDL077C	0	0	0	12	0	0	0	0	0	0	0	0	0	0	0	0	0	0	3	0	15
YDL078C	40	0	6	1	0	0	92	1	0	0	2	0	13	55	0	0	61	1	0	0	272
YDL079C	0	0	1	0	0	0	0	0	0	0	1	0	0	1	0	0	1	0	0	0	4
YDL080C	0	0	0	3	0	0	0	0	0	0	0	0	0	1	0	0	1	0	0	0	5
YDL081C	8	0	0	0	0	0	38	4	0	0	2	0	39	0	0	0	4	0	0	0	95
YDL082W	3	0	70	6	0	0	10	0	26	8	2	0	18	30	0	0	28	0	0	0	201
YDL083C	0	0	36	1	0	0	354	0	0	0	16	0	122	263	0	0	26	0	0	0	818
YDL084W	2	0	0	38	0	0	5	0	0	0	1	0	0	1	0	0	30	0	0	0	77
YDL085C-A	12	0	0	1	0	0	547	1	0	0	248	0	324	1	0	0	27	0	0	0	1161
YDL085W	1	0	7	9	0	0	0	0	0	0	0	0	1	0	0	0	3	0	0	0	21
YDL086C-A	0	0	0	0	0	0	0	0	0	0	0	0	0	0	0	0	0	0	0	0	0
YDL086W	0	0	22	11	0	0	199	0	0	1	1	0	10	1	0	0	68	0	0	10	323
YDL087C	0	0	1	0	0	0	0	0	0	0	0	1	0	0	0	1	0	0	0	0	3
YDL088C	1	0	0	6	0	0	0	0	0	0	0	0	0	2	0	0	6	0	0	0	15
YDL089W	3	0	0	0	0	0	0	0	0	0	0	0	0	0	0	0	0	0	0	0	3
YDL090C	0	0	1	0	0	0	0	0	0	0	0	0	0	0	0	0	0	3	0	0	4
YDL091C	2	0	0	1	0	0	1	0	0	0	1	0	0	0	0	0	0	0	0	0	5
YDL092W	0	0	34	0	0	0	0	0	0	0	0	0	8	0	0	0	5	0	0	0	47
YDL093W	0	0	0	0	0	0	0	0	0	0	0	0	0	0	0	0	0	0	0	0	0
YDL094C	0	0	0	0	0	0	0	0	0	0	0	0	0	0	0	0	0	0	0	0	0
YDL095W	0	0	0	10	0	0	0	0	0	0	0	0	0	2	0	0	8	0	0	0	20
YDL096C	0	0	0	0	0	0	0	0	0	0	0	0	0	0	0	0	0	0	0	0	0
YDL097C	0	0	95	0	0	0	6	83	0	0	0	0	124	0	0	0	8	48	5	0	369
YDL098C	2	0	13	0	0	0	2	0	0	0	1	0	3	2	0	0	10	0	0	0	33
YDL099W	144	0	16	0	0	0	15	0	6	0	6	0	33	8	0	0	230	0	0	1	459
YDL100C	0	0	183	4	0	0	25	1	1	0	0	0	127	0	0	0	10	11	0	0	362
YDL101C	0	0	2	1	0	0	0	0	0	0	0	0	1	0	0	0	5	0	0	0	9
YDL102W	3	0	0	0	0	0	0	0	0	0	0	0	0	0	0	0	0	0	3	0	6
YDL103C	0	0	17	2	0	0	1	0	0	0	0	0	0	0	0	0	3	2	0	0	25
YDL105W	0	0	0	0	0	0	10	0	0	0	0	1	0	0	0	0	10	0	0	0	21
YDL106C	0	0	0	339	0	0	0	0	0	0	0	0	0	7	0	0	0	0	0	0	346
YDL107W	1	0	25	35	0	0	6	0	0	0	0	0	2	2	0	0	40	0	0	0	111
YDL108W	0	0	101	94	0	0	2	0	0	2	0	0	2	10	0	0	2	0	0	83	296
YDL109C	0	0	0	0	0	0	0	0	0	0	0	0	0	0	0	0	0	0	0	0	0
YDL110C	7	0	126	32	0	0	23	0	0	0	19	0	561	1	0	0	13	0	0	0	782
YDL111C	42	0	7	0	0	0	2	0	0	0	1	0	8	0	0	0	24	3	0	0	87
YDL112W	0	0	0	3	0	0	0	0	0	0	0	0	0	0	0	0	6	0	0	1	10
YDL113C	0	0	1	0	0	0	0	0	0	0	0	0	0	0	0	0	0	0	9	0	10
YDL114W-A	0	0	0	0	0	0	0	0	0	0	0	0	0	0	0	0	0	0	0	0	0
YDL114W	0	0	0	0	0	0	0	0	0	0	0	0	0	0	0	0	0	0	0	0	0
YDL115C	1	0	55	0	0	0	10	0	13	0	1	0	30	1	0	0	16	0	0	0	127
YDL116W	0	0	0	0	0	0	0	0	0	0	0	0	0	0	0	0	0	0	0	0	0
YDL117W	0	0	0	0	0	0	0	0	0	0	0	0	0	1	0	0	0	0	0	0	1
YDL118W	0	0	0	0	0	0	0	0	0	0	0	0	0	0	0	0	0	0	0	0	0
YDL119C	0	0	0	0	0	0	0	0	0	0	0	0	0	0	0	0	0	0	0	0	0
YDL120W	60	0	56	0	0	0	3855	0	3	16616	13900	0	527	12	0	0	24	0	0	74	35127
YDL121C	0	0	2	0	0	0	77	0	0	0	0	0	368	4	0	0	3	0	0	0	454
YDL122W	0	0	0	0	0	0	0	0	0	0	0	0	0	1	0	0	0	0	1	0	2
YDL123W	0	0	391	0	0	0	0	0	0	0	0	0	26	1	0	0	0	0	0	0	418
YDL124W	120	0	102	0	0	0	36	0	1	2	8	0	50	1	0	0	65	0	0	99	484
YDL125C	0	0	51	560	0	30	2770	10	0	0	1	0	955	3445	0	0	200	0	1	0	8023
YDL126C	0	0	0	0	0	0	0	0	0	0	0	0	0	0	0	0	0	0	0	0	0
YDL127W	1	0	0	2	0	0	0	0	0	0	0	0	0	30	0	0	1	0	0	0	34
YDL128W	2	0	24	0	0	0	0	0	0	0	0	0	1	1	0	0	6	0	0	0	34
YDL129W	4	0	0	0	0	0	0	0	0	0	2	0	0	0	0	0	0	0	0	0	6
YDL130W-A	4	0	102	0	0	0	545	0	1	0	36	2	4499	7	1	0	25	0	1	0	5223
YDL130W	24	0	12	0	0	0	140	0	1	0	19	0	155	1	2	0	10	0	0	0	364
YDL131W	27	0	65	1	0	0	0	0	0	1	1	0	0	2	0	0	24	0	0	34	155
YDL132W	0	0	0	0	0	0	0	0	0	0	0	0	0	0	0	0	1	0	0	0	1
YDL133C-A	0	0	181	0	0	0	3	0	0	0	6	24	3156	19	0	0	0	0	0	0	3389
YDL133W	16	0	0	2	0	0	1	0	0	0	0	0	0	1	0	0	6	0	0	0	26
YDL134C	0	0	0	0	0	1	0	10	0	0	0	0	0	0	0	0	0	3	1	0	15
YDL135C	1	0	18	0	0	0	268	0	1	0	47	0	1286	37	0	0	5	0	0	0	1663
YDL136W	29	0	3646	144	0	0	92	0	0	1	10	0	382	290	0	0	4357	0	1	42	8994
YDL137W	30	0	19	0	0	0	574	0	0	2	694	26	32	278	0	0	90	0	16	0	1761
YDL138W	0	0	0	0	0	0	0	0	0	0	0	0	0	0	0	0	0	0	0	0	0
YDL139C	0	0	24	1	0	0	0	0	0	0	0	0	7	0	0	0	11	0	0	0	43
YDL140C	0	0	0	0	0	0	0	0	0	0	0	0	0	0	0	0	0	0	0	0	0
YDL141W	0	0	0	0	0	0	0	0	1	0	0	0	0	0	0	0	0	0	0	0	1
YDL142C	5	0	76	0	0	0	0	0	0	0	0	0	2	1	0	0	8	26	0	0	118
YDL143W	0	0	15	1	0	0	1	0	0	0	0	0	0	0	0	0	5	0	0	0	22
YDL144C	1	0	159	3	0	0	1	0	0	0	0	0	6	5	0	0	68	0	0	0	243
YDL145C	0	0	0	1	0	0	0	0	0	0	0	0	0	0	0	0	0	0	0	0	1
YDL146W	0	0	0	15	0	0	0	0	0	0	0	0	0	0	0	0	0	0	0	2	17
YDL147W	2	0	52	1	0	0	2	0	0	0	0	0	3	3	0	0	18	0	0	0	81
YDL148C	0	0	2	1	0	0	0	0	1	0	0	0	7	0	0	0	0	0	0	0	11
YDL149W	0	0	0	0	0	0	0	0	0	0	0	0	0	0	0	0	0	0	0	0	0
YDL150W	4	0	0	0	0	0	1	0	0	1	0	0	0	0	0	0	2	0	0	0	8
YDL151C	0	0	0	0	0	0	0	0	0	0	0	0	0	0	0	0	0	0	0	0	0
YDL152W	0	1	0	0	0	0	0	0	0	0	0	0	0	0	0	0	0	0	0	0	1
YDL153C	1	0	167	36	0	0	2	0	0	0	0	0	7	3	0	0	44	3	104	0	367
YDL154W	0	0	0	1	0	0	0	0	0	0	0	0	0	0	0	0	9	0	0	0	10
YDL155W	0	0	0	0	0	0	0	0	0	0	0	0	0	0	0	0	1	0	0	0	1
YDL156W	0	0	0	0	0	0	0	0	0	0	0	0	0	0	0	0	0	0	0	0	0
YDL157C	0	0	6	0	0	0	0	0	0	0	4	0	430	0	0	0	0	0	0	0	440
YDL158C	0	0	0	0	0	0	0	82	156	0	0	0	0	0	0	0	0	16	1	0	255
YDL159C-B	0	0	0	0	0	0	0	0	0	0	0	0	0	0	0	0	0	0	0	0	0
YDL159W-A	0	0	0	0	0	0	0	0	0	0	0	0	0	0	0	0	0	0	0	0	0
YDL159W	1	0	47	0	0	0	0	0	0	0	0	0	2	0	0	0	23	0	20	0	93
YDL160C-A	0	0	38	0	0	0	12	0	0	0	0	0	260	0	0	0	0	0	0	0	310
YDL160C	0	0	0	0	0	0	0	0	0	0	0	0	0	1	0	0	0	0	0	0	1
YDL161W	0	0	79	0	0	0	1	0	46	0	0	0	40	2	0	0	30	0	1	0	199
YDL162C	0	0	0	0	0	0	0	1	0	0	0	0	0	0	0	0	0	0	0	0	1
YDL163W	0	0	0	0	0	0	0	0	0	0	0	0	0	0	0	0	0	0	0	0	0
YDL164C	0	1	0	0	0	0	0	0	0	0	0	0	0	0	0	0	0	0	0	0	1
YDL165W	2	0	63	0	0	0	0	0	0	34	8	0	219	0	0	0	0	0	0	8	334
YDL166C	0	0	2	0	0	0	21	1	0	0	7	0	78	0	0	0	0	1	0	0	110
YDL167C	0	0	0	0	0	0	0	0	0	0	0	0	0	0	0	0	0	0	0	0	0
YDL168W	42	0	42	0	0	0	8	0	1	39	2	0	4	67	0	0	24	0	0	6	235
YDL169C	3	0	143	18	0	0	69	4	0	0	0	0	204	25	0	0	8	28	0	0	502
YDL170W	0	0	5	2	0	0	2	0	0	12	0	0	1	58	0	0	1	0	0	0	81
YDL171C	0	0	0	0	0	0	0	0	1	0	0	0	1	0	0	0	0	0	3	0	5
YDL172C	0	0	0	0	0	0	0	0	0	0	0	0	0	0	0	0	0	0	0	0	0
YDL173W	0	0	0	3	0	0	0	0	1	0	0	0	0	1	0	0	0	0	0	0	5
YDL174C	0	0	2	1	0	0	0	0	0	0	0	0	2	26	0	0	1	0	0	0	32
YDL175C	0	0	0	0	0	0	0	0	0	0	0	0	0	0	0	0	0	0	0	0	0
YDL176W	0	0	0	0	0	0	0	0	0	0	0	0	0	0	0	0	0	0	0	0	0
YDL177C	0	0	1	0	0	0	0	0	0	0	0	0	0	0	0	0	2	0	0	0	3
YDL178W	0	0	2	1	0	0	5	0	0	0	0	0	0	9	0	0	2	0	0	0	19
YDL179W	1	0	0	0	0	0	1	0	0	0	2	0	21	0	0	0	0	0	0	0	25
YDL180W	210	0	0	13	0	0	0	0	0	1	7	0	0	0	0	0	7	0	0	119	357
YDL181W	145	0	106	0	0	0	3377	0	0	1	3604	1	3372	129	0	0	62	0	0	0	10797
YDL182W	0	0	61	2	0	0	1	0	0	0	0	0	2	0	0	0	26	0	0	0	92
YDL183C	6	0	0	1	0	0	1	0	1	0	3	0	2	0	0	0	2	7	0	0	23
YDL184C	3	0	792	1	0	0	0	2	0	0	10	1	20483	31	0	0	0	0	0	0	21323
YDL185C-A	0	1	0	0	0	0	1874	0	0	0	0	2	0	0	0	0	353	0	0	0	2230
YDL185W	0	0	0	22	0	0	0	0	0	0	0	0	0	0	0	0	6	0	0	2	30
YDL186W	0	0	0	0	0	0	39	0	0	0	0	0	0	0	0	0	24	0	0	0	63
YDL187C	0	0	0	0	0	0	0	0	0	0	0	0	0	0	0	0	0	0	1	0	1
YDL188C	1	0	0	1	0	0	0	0	0	0	0	0	0	0	0	0	0	0	0	0	2
YDL189W	0	0	0	6	0	0	0	0	0	0	0	0	0	0	0	0	0	0	0	0	6
YDL190C	0	0	20	3	0	0	0	0	0	0	0	0	0	0	0	0	0	0	8	0	31
YDL191W	3	0	90	191	0	0	5832	0	3	2035	0	0	212	6325	0	0	45	0	0	109	14845
YDL192W	17	0	9	0	0	0	62	0	0	42	20	0	106	0	0	0	17	0	0	9	282
YDL193W	46	0	25	1	0	0	0	0	0	0	4	0	1	0	0	0	0	0	0	0	77
YDL194W	0	0	0	0	0	0	0	0	0	0	0	0	0	0	0	0	0	0	0	0	0
YDL195W	0	0	0	1	0	0	0	0	1	0	0	0	0	0	0	0	0	0	0	0	2
YDL196W	0	0	0	0	0	0	0	0	0	0	0	0	0	0	0	0	0	0	0	0	0
YDL197C	18	0	3	9	0	0	0	0	0	0	0	0	0	1	0	0	21	1	0	0	53
YDL198C	148	0	36	0	0	0	453	0	0	0	1035	0	0	3	0	0	322	0	0	0	1997
YDL199C	0	0	0	0	0	0	0	0	0	0	0	0	0	0	0	0	0	0	0	0	0
YDL200C	0	0	22	14	0	0	240	10	1	0	0	0	3	166	0	0	30	14	0	0	500
YDL201W	0	0	3	0	0	0	0	0	0	0	0	0	0	0	0	0	1	0	0	2	6
YDL202W	2	1	8	0	0	0	141	0	0	0	15	0	84	1	0	0	5	0	0	0	257
YDL203C	0	0	0	0	0	0	0	0	0	0	0	0	0	0	0	0	0	0	0	0	0
YDL204W	1	0	1	2	0	390	0	0	0	0	0	0	2	1	0	8	0	0	0	0	405
YDL205C	0	0	0	9	0	0	13	0	0	0	0	0	0	0	0	0	9	0	0	0	31
YDL206W	0	0	0	0	0	0	0	0	0	0	0	0	0	0	0	0	0	0	0	0	0
YDL207W	0	0	36	1	0	0	0	0	7	0	0	0	30	0	0	0	0	0	5	0	79
YDL208W	1	0	68	0	0	0	944	1	150	3	18	0	1091	1	0	0	37	0	1	1	2316
YDL209C	0	0	9	81	0	0	0	0	0	0	0	0	2	1	0	0	0	0	0	0	93
YDL210W	0	0	0	0	0	0	0	0	0	0	0	0	0	0	0	0	0	0	0	0	0
YDL211C	0	0	0	0	0	0	0	0	0	0	0	0	0	0	0	0	0	0	0	0	0
YDL212W	40	0	24	0	0	0	240	0	0	0	4	0	229	1	0	0	16	0	1	0	555
YDL213C	0	0	25	0	0	0	120	193	5	0	0	0	313	81	0	0	6	1	2	0	746
YDL214C	0	0	0	0	0	0	0	0	0	0	1	0	0	0	0	0	0	0	0	0	1
YDL215C	2	0	72	5	0	0	11	0	3	0	0	0	4	17	0	0	0	0	81	0	195
YDL216C	0	0	1	0	0	0	0	0	1	0	0	0	0	0	0	0	0	0	0	0	2
YDL217C	6	0	0	0	0	0	5	11	0	0	48	0	0	0	0	0	5	2	0	0	77
YDL218W	0	0	0	0	0	0	0	0	0	0	0	0	0	0	0	0	0	0	0	0	0
YDL219W	0	0	11	0	0	0	0	0	0	0	0	0	46	1	0	0	0	0	0	1	59
YDL220C	0	0	0	0	0	0	0	0	0	0	0	0	0	0	0	0	0	0	0	0	0
YDL221W	0	0	0	0	0	0	0	0	0	0	0	0	0	0	0	0	0	0	0	0	0
YDL222C	1	0	13	0	0	0	0	0	0	0	0	0	4	0	0	0	0	0	0	0	18
YDL223C	0	0	0	0	0	0	0	0	0	0	0	0	0	0	0	0	0	0	0	0	0
YDL224C	0	0	0	0	0	0	0	0	0	0	0	0	0	0	0	0	0	0	0	0	0
YDL225W	0	0	0	0	0	0	6	0	0	0	0	0	0	23	0	0	0	0	0	0	29
YDL226C	0	0	46	10	0	0	0	0	0	0	0	0	2	1	0	0	16	0	0	0	75
YDL227C	0	0	0	6	0	0	0	0	0	0	0	0	0	0	0	0	0	7	1	0	14
YDL230W	0	0	4	0	0	0	0	0	0	0	0	0	2	0	0	0	0	0	0	1	7
YDL231C	0	0	0	0	0	0	0	0	4	0	1	1	0	0	0	0	0	0	0	0	6
YDL232W	0	0	20	0	0	0	0	0	0	0	1	1	931	1	0	0	0	0	0	0	954
YDL233W	0	0	13	0	0	0	0	0	0	0	0	0	0	0	0	0	3	0	0	0	16
YDL234C	0	0	0	2	0	0	0	0	0	0	0	0	0	0	0	0	0	0	0	0	2
YDL235C	34	0	0	0	0	0	0	0	0	0	0	0	0	0	0	0	11	1	0	0	46
YDL236W	0	0	0	0	0	0	0	0	0	0	0	0	0	0	0	0	0	0	0	0	0
YDL237W	0	0	18	0	0	0	11	0	0	0	0	0	3	4	0	0	3	0	0	0	39
YDL238C	0	0	17	0	0	0	0	0	0	0	0	0	1	0	0	0	6	10	0	0	34
YDL239C	0	0	0	0	0	0	0	0	0	0	0	0	0	0	0	0	0	0	0	0	0
YDL240C-A	0	0	0	0	0	0	0	0	0	0	0	0	0	0	0	0	0	0	0	0	0
YDL240W	0	0	0	0	0	0	0	0	0	0	0	0	0	0	0	0	0	0	1	0	1
YDL241W	0	0	0	0	0	0	0	0	0	0	0	0	0	0	0	0	0	0	0	0	0
YDL242W	0	0	0	0	0	0	0	0	0	0	0	0	0	0	0	0	0	0	0	0	0
YDL243C	0	0	0	1	0	1	4	0	0	0	0	0	0	24	0	0	0	0	0	0	30
YDL245C	0	0	0	0	0	0	0	0	0	0	0	0	0	0	0	0	0	0	0	0	0
YDL246C	0	0	0	1	0	0	0	0	0	0	0	0	0	1	0	0	9	0	0	0	11
YDL247W-A	0	0	0	0	0	0	0	0	0	0	0	0	0	0	0	0	0	0	0	0	0
YDL247W	0	0	0	0	0	0	0	0	0	0	0	0	0	0	0	0	0	0	0	0	0
YDR001C	0	1	0	0	0	1211	0	0	0	0	909	22	0	0	0	3	0	0	5	0	2151
YDR002W	9	0	26	0	0	0	629	0	0	0	19	0	613	79	0	0	11	0	0	0	1386
YDR003W-A	0	0	0	0	0	0	50	0	0	0	0	0	0	0	0	0	11	0	0	0	61
YDR003W	44	0	5	0	0	0	0	0	0	0	0	0	36	0	0	0	0	0	0	0	85
YDR004W	0	0	0	2	0	1	0	0	30	0	0	0	0	23	0	14	1	0	0	0	71
YDR005C	84	0	0	0	0	0	2	0	0	0	3	0	0	0	0	0	80	0	0	0	169
YDR006C	1	0	0	6	0	0	0	0	0	0	0	0	0	0	0	0	0	0	0	0	7
YDR007W	0	0	41	2	0	0	29	0	1	46	1	0	50	0	0	0	0	0	0	25	195
YDR008C	0	0	0	0	0	17	0	0	0	0	0	0	0	0	0	0	0	0	0	0	17
YDR009W	0	0	0	1	0	0	0	0	0	0	0	0	0	0	0	0	0	0	0	0	1
YDR010C	0	0	0	0	0	0	0	0	0	0	0	0	0	0	0	0	0	7	0	0	7
YDR011W	0	0	0	0	0	0	0	0	1	0	0	0	0	0	0	0	0	0	1	0	2
YDR013W	0	0	49	0	0	0	42	0	0	0	0	0	26	0	0	0	18	0	0	1	136
YDR014W-A	0	0	0	0	0	0	0	0	0	0	0	0	0	0	0	0	0	0	0	0	0
YDR014W	1	0	5	7	0	0	0	0	0	0	0	0	7	1	0	0	0	0	0	0	21
YDR015C	0	0	0	0	0	0	0	0	0	0	0	0	0	0	0	0	0	0	0	0	0
YDR016C	0	0	10	0	0	0	252	0	1	0	3	0	284	1	0	0	3	0	0	0	554
YDR017C	0	0	0	0	0	0	0	0	0	0	0	0	0	0	0	0	0	0	0	0	0
YDR018C	0	0	7	0	0	0	0	0	1	0	0	0	1	0	0	0	0	0	0	0	9
YDR019C	0	0	4	26	0	0	0	0	0	0	0	0	1	3	0	2	9	3	0	0	48
YDR020C	8	0	0	1	0	0	0	0	36	0	6	0	34	0	0	0	0	0	0	0	85
YDR021W	9	0	0	0	0	0	0	0	0	0	0	0	0	0	0	0	0	0	0	1	10
YDR022C	0	0	41	0	0	0	0	0	0	0	0	0	16	0	0	0	1	0	0	0	58
YDR023W	0	0	294	0	0	0	0	0	5	0	0	0	26	0	0	0	0	0	0	0	325
YDR024W	0	0	0	0	17	0	0	1	0	0	0	0	1	0	5	1	0	321	0	0	346
YDR025W	0	0	18	0	0	0	30	0	0	0	0	0	5	1	0	0	9	0	0	0	63
YDR026C	0	0	0	0	0	0	0	0	0	0	0	0	0	0	0	0	0	0	14	0	14
YDR028C	0	0	0	2	0	0	0	0	1	0	0	0	0	4	0	0	0	0	0	0	7
YDR029W	0	1	0	0	0	0	0	0	0	0	0	1	0	0	0	0	0	0	0	0	2
YDR030C	0	0	4	25	0	0	0	0	0	0	0	0	0	3	0	0	40	0	0	0	72
YDR031W	0	0	17	0	0	0	231	0	0	0	1	0	251	30	0	0	9	0	0	0	539
YDR032C	97	0	15	0	0	1	464	0	1	0	52	0	920	102	0	0	46	0	0	0	1698
YDR033W	0	0	0	4	0	2	0	0	0	0	0	0	0	0	0	155	0	0	0	0	161
YDR034C	302	0	0	2	0	0	0	0	154	0	52	0	0	24	0	0	0	0	146	0	680
YDR034W-B	0	0	1	0	0	0	38	0	0	0	7	0	113	0	0	0	0	0	0	0	159
YDR035W	9	0	8	0	0	0	8	0	0	0	37	0	0	1	0	0	3	0	0	0	66
YDR036C	5	0	11	3	0	0	14	0	0	0	0	0	5	4	0	0	7	0	0	0	49
YDR037W	0	0	1	1	0	1	0	0	0	0	0	0	0	0	0	0	0	0	0	0	3
YDR040C	0	0	0	8	0	0	0	0	0	0	0	0	0	0	0	0	0	0	0	0	8
YDR041W	7	0	117	0	0	0	92	0	0	0	2	0	75	0	0	0	70	0	0	1	364
YDR042C	0	0	0	0	0	0	0	0	0	0	0	0	0	0	0	0	0	0	0	0	0
YDR043C	0	0	0	0	0	0	23	0	0	0	7	0	0	0	0	0	0	0	0	0	30
YDR044W	1	0	10	4	0	0	0	0	19	0	0	0	2	0	0	0	4	0	0	0	40
YDR045C	1	0	0	0	0	0	0	6	0	0	13	0	0	0	0	0	0	0	0	0	20
YDR046C	371	0	0	12	0	0	1	0	48	0	44	0	0	0	0	0	4	5	328	0	813
YDR047W	22	0	1	47	0	1	11	0	0	1	44	0	0	2	0	0	46	0	0	1	176
YDR048C	0	0	0	0	0	0	0	0	0	0	0	0	0	0	0	0	0	0	0	0	0
YDR049W	0	0	0	1	0	0	0	0	0	0	0	0	0	0	0	0	1	0	0	0	2
YDR050C	0	0	1062	1	0	0	969	3791	3	0	166	0	7506	12	0	0	286	194	0	0	13990
YDR051C	3	0	36	0	0	0	45	108	0	0	2	0	145	0	0	0	2	27	0	0	368
YDR052C	0	0	0	0	0	2	0	0	0	0	1	0	0	0	0	0	0	0	0	0	3
YDR053W	0	436	0	0	0	0	0	0	0	0	0	14	0	0	0	0	0	0	0	0	450
YDR054C	3	0	0	0	0	0	1	0	0	0	0	0	0	0	0	0	0	0	0	0	4
YDR055W	3	0	30	0	0	0	3	0	2	0	0	0	7	1	0	0	44	0	1	0	91
YDR056C	55	0	29	0	0	0	24	24	0	0	2	0	12	0	0	0	55	20	0	0	221
YDR057W	5	0	0	0	0	0	0	0	1	0	0	0	0	0	0	0	2	0	0	0	8
YDR058C	1	0	50	0	0	0	0	0	0	0	0	0	5	0	0	0	112	0	0	0	168
YDR059C	0	0	30	0	0	0	508	0	0	0	31	0	650	4	0	0	26	0	0	0	1249
YDR060W	0	0	0	4	0	248	0	0	0	0	0	0	0	7	0	0	1	0	0	0	260
YDR061W	2	0	13	0	0	0	0	0	0	0	0	0	0	1	0	0	10	0	0	0	26
YDR062W	1	0	0	0	0	0	0	0	0	0	1	0	0	25	0	0	0	0	0	0	27
YDR063W	10	0	1	0	0	0	4049	0	0	27	2617	0	6	5	0	0	36	0	0	0	6751
YDR064W	0	0	390	1	0	0	11	0	0	0	0	0	20	5	0	0	58	0	0	313	798
YDR065W	0	0	2	14	0	0	0	0	0	0	0	0	0	0	0	0	0	0	0	0	16
YDR066C	1	0	1	0	0	0	0	0	0	0	0	0	0	0	0	0	1	0	0	0	3
YDR067C	0	0	18	0	0	0	0	1	0	0	0	0	0	0	0	0	0	4	0	0	23
YDR068W	121	0	118	0	0	0	1	0	0	0	2	0	8	0	0	0	175	0	0	4	429
YDR069C	0	0	0	0	0	0	0	0	0	0	0	0	0	0	0	0	0	0	0	0	0
YDR070C	3	0	16	1	0	0	95	0	0	0	6	0	133	1	0	0	3	0	0	0	258
YDR071C	50	0	37	0	0	0	142	1	0	0	61	0	541	0	0	0	30	4	1	0	867
YDR072C	1	0	0	8	0	0	1	0	42	0	0	0	0	1	0	0	45	0	0	0	98
YDR073W	9	0	0	1	0	0	0	0	2	0	1	0	0	19	0	0	1	0	2	0	35
YDR074W	0	0	0	0	0	0	0	0	0	0	0	0	0	1	0	0	0	0	0	0	1
YDR075W	0	0	0	0	0	0	1	0	0	53	0	0	0	0	0	0	3	0	0	1	58
YDR076W	3	0	32	0	0	0	0	0	2	1	1	0	7	0	0	0	0	0	10	0	56
YDR077W	8	1	698	23	0	0	1	0	0	0	6	0	440	177	0	0	0	0	0	0	1354
YDR078C	0	0	18	0	0	0	30	0	1	0	1	0	60	0	0	0	4	0	1	0	115
YDR079C-A	0	0	1	0	0	0	57	49	0	0	0	1	132	68	0	0	0	1	0	0	309
YDR079W	0	0	3	1	0	0	734	0	1	0	1	0	984	26	1	0	6	0	1	0	1758
YDR080W	1	0	48	3	0	0	0	0	180	0	0	0	1	500	0	0	0	0	33	0	766
YDR081C	0	0	0	0	0	0	0	0	0	0	0	0	0	0	0	0	0	0	0	0	0
YDR082W	0	0	0	0	0	0	0	0	0	0	0	0	0	0	0	0	0	0	2	0	2
YDR083W	0	0	140	0	0	0	0	0	31	0	0	0	7	1	0	0	1	0	49	0	229
YDR084C	1	0	3	0	0	0	0	0	0	0	0	0	0	0	0	0	2	0	0	0	6
YDR085C	0	0	0	0	0	0	0	0	5	0	1	0	0	1	0	0	0	0	1	0	8
YDR086C	148	0	52	1	0	0	1674	37	1	0	2117	0	224	5	0	0	325	0	0	0	4584
YDR087C	3	0	32	71	0	0	0	0	0	0	1	0	3	0	0	6	20	5	0	0	141
YDR088C	9	0	0	0	0	0	0	0	32	0	3	0	0	6	0	0	0	1	0	0	51
YDR089W	0	0	0	2	0	0	0	0	0	0	0	0	0	0	0	0	0	0	0	0	2
YDR090C	1	0	1	0	0	0	0	0	0	0	0	0	0	0	0	0	0	0	0	0	2
YDR092W	3	0	1	50	0	0	152	0	0	3	57	0	121	8	0	0	26	0	0	6	427
YDR093W	0	0	0	1	0	0	0	0	0	0	0	0	0	0	0	0	0	0	0	1	2
YDR094W	0	0	0	0	0	0	0	0	0	0	0	0	0	0	0	0	0	0	1	0	1
YDR095C	0	0	0	0	0	0	0	0	0	0	0	0	0	0	0	0	0	0	0	0	0
YDR096W	0	0	0	0	0	0	0	0	0	0	0	0	0	0	0	0	0	0	0	0	0
YDR097C	1	0	0	8	0	0	0	0	0	0	0	0	0	0	0	0	0	1	5	0	15
YDR098C	0	0	0	77	0	0	68	86	0	0	0	0	0	181	0	0	1	5	8	0	426
YDR099W	24	2	2	52	0	14	0	1	0	0	163	4	0	5	2	1	2	0	4	0	276
YDR100W	0	0	8	0	0	0	1133	0	0	0	0	0	396	212	0	0	4	0	0	0	1753
YDR101C	0	0	31	0	0	0	0	0	0	0	0	0	0	0	0	0	12	2	0	0	45
YDR102C	0	0	0	0	0	0	0	0	0	0	0	0	0	0	0	0	0	0	0	0	0
YDR103W	1	0	23	2	0	0	0	0	0	0	0	0	0	0	0	0	0	0	8	0	34
YDR104C	0	0	0	0	0	0	0	0	0	0	0	0	1	0	0	0	0	0	0	0	1
YDR105C	0	0	1	0	0	0	0	0	0	0	0	0	0	0	0	0	0	0	0	0	1
YDR106W	0	0	1	0	0	0	0	0	0	0	0	0	1	0	0	0	0	0	0	0	2
YDR107C	0	0	65	0	0	0	0	0	0	0	0	0	1	0	0	0	0	0	0	0	66
YDR108W	0	0	0	1	0	0	0	0	0	0	0	0	0	0	0	0	0	0	0	0	1
YDR109C	0	0	0	1	0	0	0	0	0	0	0	0	0	0	0	0	0	0	0	0	1
YDR110W	0	0	1	0	0	0	0	0	0	0	0	0	0	0	0	0	0	0	0	0	1
YDR111C	0	0	0	1	0	0	0	0	0	0	0	0	0	0	0	0	4	0	0	0	5
YDR112W	0	0	0	0	0	0	0	0	0	0	0	0	0	0	0	0	0	0	0	0	0
YDR113C	1	0	1	8	0	0	2	0	0	0	0	0	0	17	0	0	1	0	0	0	30
YDR114C	0	3	0	0	0	1	0	0	4	0	0	0	0	0	0	0	0	0	0	0	8
YDR115W	6	0	137	2	1	0	1942	0	0	6	31	0	2551	2	0	0	68	0	0	14	4760
YDR116C	1	0	25	0	0	0	115	0	0	0	1	0	58	0	0	0	9	3	0	0	212
YDR117C	0	0	5	0	0	0	0	0	0	0	0	0	0	0	0	0	0	0	0	0	5
YDR118W-A	0	0	17	0	0	0	0	0	0	0	0	0	0	0	0	0	0	0	0	0	17
YDR118W	0	0	2	18	0	0	0	0	0	0	0	0	1	0	0	0	0	0	0	0	21
YDR119W-A	0	0	2	0	0	0	0	0	0	0	0	0	1	0	0	0	1	0	0	0	4
YDR119W	1	0	0	16	0	0	0	0	0	0	0	0	0	0	0	22	0	0	0	0	39
YDR120C	0	0	0	3	0	0	0	0	12	0	0	0	0	0	0	0	0	0	0	0	15
YDR121W	6	0	0	3	0	0	5	0	0	0	1	0	1	0	0	0	3	0	0	0	19
YDR122W	0	0	0	0	0	0	0	0	0	0	0	0	0	0	0	0	0	0	0	0	0
YDR123C	1	0	93	0	0	0	0	0	0	0	0	0	4	0	0	0	0	0	0	0	98
YDR124W	0	0	0	0	0	2	0	0	0	0	0	0	0	0	0	1	0	18	0	0	21
YDR125C	0	0	0	2	0	0	0	0	0	0	0	0	0	0	0	0	0	0	0	0	2
YDR126W	0	0	19	0	0	0	0	0	0	0	0	0	0	0	0	0	0	0	0	0	19
YDR127W	0	0	0	4	0	0	0	0	0	0	0	0	0	0	0	0	0	1	0	0	5
YDR128W	0	0	0	10	0	0	0	0	0	0	0	0	0	0	0	0	1	0	0	0	11
YDR129C	1	0	1	1	0	0	0	0	0	0	0	1	0	0	0	12	0	0	0	0	16
YDR130C	0	0	130	0	0	0	86	0	2	0	0	0	89	1	0	0	114	0	0	0	422
YDR131C	0	0	0	1	0	0	0	0	0	0	0	0	0	0	0	0	0	0	0	0	1
YDR132C	1	0	0	0	0	0	0	0	0	0	0	0	0	0	0	0	0	0	0	0	1
YDR133C	0	0	0	0	0	0	68	0	145	0	0	0	0	3	0	0	76	2	3	0	297
YDR135C	0	0	0	1	0	0	0	0	0	0	0	0	0	0	0	0	0	0	0	0	1
YDR136C	0	0	0	0	0	0	0	0	0	0	0	0	0	0	0	0	0	0	0	0	0
YDR137W	1	0	0	0	0	0	0	0	0	0	0	0	0	0	0	0	0	0	0	0	1
YDR138W	0	0	0	0	0	0	0	0	1	0	0	0	0	0	0	0	0	0	0	0	1
YDR139C	1	0	5	0	0	0	1	0	0	0	1	0	52	0	0	0	1	0	0	0	61
YDR140W	0	0	19	1	0	0	29	0	0	1	0	0	68	1	0	0	32	0	3	0	154
YDR141C	0	0	4	0	0	0	0	0	1	0	1	0	26	1	0	0	0	0	7	0	40
YDR142C	4	0	0	0	0	0	0	0	0	0	0	0	0	0	0	0	1	3	0	0	8
YDR143C	27	0	0	0	0	0	0	0	2	0	0	0	0	0	0	0	0	0	23	0	52
YDR144C	194	0	0	20	0	0	3	0	0	0	2	0	5	2	0	1	244	1	1	0	473
YDR145W	5	0	2	1	0	0	0	0	0	0	1	0	0	1	1	0	0	0	0	0	11
YDR146C	0	0	0	0	0	0	0	0	0	0	0	0	0	0	0	0	0	0	0	0	0
YDR147W	0	0	0	0	0	0	0	0	0	0	0	0	0	2	0	0	0	0	1	0	3
YDR148C	27	0	0	213	0	0	75	0	0	0	1	0	0	84	0	0	7	0	0	0	407
YDR149C	0	0	0	0	0	0	0	0	0	0	0	0	0	0	0	0	0	0	0	0	0
YDR151C	21	0	0	5	0	0	1	0	0	0	1	0	0	0	0	0	4	0	0	0	32
YDR152W	0	0	58	5	0	0	14	0	1	373	0	0	435	1	0	0	1	0	0	10	898
YDR153C	43	0	1	1	0	0	0	0	0	0	1	0	0	0	0	0	14	0	0	0	60
YDR154C	0	0	0	0	0	0	0	444	361	0	0	0	0	1	0	0	0	16	23	0	845
YDR155C	19	0	74	1	0	0	0	0	0	0	6	0	1146	42	0	0	0	0	0	0	1288
YDR156W	30	0	883	0	0	0	0	0	0	0	29	0	964	2	0	0	0	0	0	2	1910
YDR157W	0	0	0	0	0	0	0	0	712	0	0	0	0	0	0	0	0	1	821	0	1534
YDR158W	3	0	42	2	0	0	74	0	1	0	1	0	74	0	0	0	10	0	0	0	207
YDR159W	2	0	0	0	0	0	0	0	54	0	38	0	7	0	0	0	0	0	0	0	101
YDR160W	0	0	0	0	0	0	0	0	0	0	0	0	0	0	0	0	0	0	0	0	0
YDR161W	0	0	13	1	0	0	3	0	0	0	0	0	0	0	0	0	1	0	0	0	18
YDR162C	33	0	0	1	0	0	0	0	1	0	263	0	1	0	0	0	0	0	0	0	299
YDR163W	2	0	0	0	0	0	6	0	0	117	29	0	99	0	0	0	0	0	0	2	255
YDR164C	0	0	0	0	0	0	4	0	0	0	0	0	0	20	0	0	0	0	0	0	24
YDR165W	15	0	87	0	0	0	0	0	1	1	0	0	18	0	0	0	3	0	0	40	165
YDR166C	0	0	3	6	0	0	0	0	0	0	0	0	1	0	0	0	0	0	4	0	14
YDR167W	0	0	110	0	0	0	226	0	0	0	1	0	196	2	0	0	94	0	0	3	632
YDR168W	0	0	5	77	0	0	0	0	0	0	0	0	0	6	0	0	70	0	0	0	158
YDR169C-A	0	0	0	0	0	0	0	0	0	0	0	0	0	0	0	0	0	0	0	0	0
YDR169C	0	0	0	0	0	0	3	0	0	0	0	0	0	1	0	0	3	1	0	0	8
YDR170C	0	0	0	1	0	0	0	0	0	0	0	0	0	0	0	0	0	0	0	0	1
YDR171W	18	0	183	35	0	0	12134	0	2	3	1	0	10	10088	2	0	53	0	0	70	22599
YDR172W	0	0	5	19	0	0	0	0	81	0	1	0	375	0	0	0	0	0	4	0	485
YDR173C	0	0	0	0	0	0	0	0	0	0	0	0	0	0	0	0	0	0	0	0	0
YDR174W	6	0	51	0	0	0	73	0	47	27	0	0	342	2	0	0	18	0	1	0	567
YDR175C	6	0	97	1	0	0	10	0	0	0	4	0	30	1	0	0	159	7	0	0	315
YDR176W	0	0	3	1	0	0	0	0	0	0	0	0	0	13	0	0	0	0	0	1	18
YDR177W	19	0	0	0	0	0	181	0	0	12	305	0	0	0	0	0	5	0	0	2	524
YDR178W	333	1	3	119	1	0	108	0	0	0	1015	21	19	74	8	0	93	1	0	0	1796
YDR179C	0	0	2	3	0	0	0	0	0	0	0	1	2	1	0	0	1	0	0	0	10
YDR179W-A	0	0	0	0	0	0	0	0	0	0	0	0	0	0	0	0	0	0	0	0	0
YDR180W	1	0	0	1	0	0	0	0	0	0	0	0	0	0	0	0	0	0	0	3	5
YDR181C	0	0	1	11	0	0	0	0	0	0	0	0	0	39	0	0	2	0	0	0	53
YDR182W-A	0	0	0	0	0	0	0	0	0	0	0	0	0	0	0	17	0	0	0	0	17
YDR182W	6	0	9	6	0	0	0	0	0	0	0	0	1	0	0	0	2	0	0	0	24
YDR183C-A	0	0	0	0	0	0	0	0	244	0	0	0	0	0	0	0	0	1	1	0	246
YDR183W	1	0	6	0	0	0	0	0	0	1	0	0	2	0	0	0	0	0	0	9	19
YDR184C	2	0	43	2	0	0	0	0	0	0	1	0	176	23	0	0	0	0	0	0	247
YDR185C	3	0	0	0	0	0	0	0	0	0	0	0	0	0	0	0	0	0	0	0	3
YDR186C	0	0	0	4	0	0	10	0	0	0	0	0	0	25	0	0	0	0	0	0	39
YDR187C	0	0	0	0	0	0	0	0	0	0	0	0	0	0	0	0	0	0	0	0	0
YDR188W	2	0	0	1	0	0	0	0	0	0	0	0	0	1	0	0	0	0	0	0	4
YDR189W	0	0	0	7	0	0	0	0	0	0	0	0	0	1	0	0	6	0	0	0	14
YDR190C	3	0	6	0	0	0	314	0	0	0	29	0	920	2	0	0	3	0	0	0	1277
YDR191W	0	0	0	0	0	0	0	0	0	0	0	0	0	0	0	0	0	0	0	0	0
YDR192C	0	0	17	0	0	0	0	0	0	0	0	0	0	0	0	0	1	1	0	0	19
YDR193W	0	0	0	0	0	0	0	0	0	0	0	0	0	0	0	0	0	0	0	0	0
YDR194C	0	0	0	0	0	0	0	0	1	0	0	0	0	0	0	0	0	0	0	0	1
YDR194W-A	0	0	0	0	0	0	0	0	0	0	0	0	0	0	0	0	0	0	0	0	0
YDR195W	0	0	0	11	0	0	0	0	0	0	0	0	0	1	0	0	3	0	0	3	18
YDR196C	0	0	35	0	0	0	3	17	0	0	0	0	0	14	0	0	9	8	0	0	86
YDR197W	0	0	19	0	0	0	0	0	0	1	0	0	2	0	0	0	4	0	0	4	30
YDR198C	0	0	0	0	0	0	0	0	0	0	0	0	0	0	0	0	0	0	0	0	0
YDR199W	0	0	0	0	0	0	0	0	0	0	0	0	0	0	0	0	0	0	0	0	0
YDR200C	0	0	0	0	0	0	1	0	0	0	0	0	0	0	0	0	0	0	0	0	1
YDR201W	1	0	43	0	0	0	33	0	0	10	0	0	65	11	0	0	20	0	0	0	183
YDR202C	3	0	337	0	0	0	0	2	0	0	1	0	18	0	0	0	0	58	0	0	419
YDR203W	0	0	0	0	0	0	0	0	0	0	0	0	0	0	0	0	0	0	0	0	0
YDR204W	0	0	32	633	0	0	5	0	0	0	0	0	6	31	0	0	391	0	0	3	1101
YDR205W	0	0	14	2	0	0	0	0	0	0	0	0	0	0	0	1	0	0	25	0	42
YDR206W	0	0	0	1	0	0	0	0	0	0	0	0	0	0	0	0	0	0	0	0	1
YDR207C	0	0	6	0	0	0	0	0	0	0	0	0	0	2	0	0	0	0	4	0	12
YDR208W	12	1	0	1	0	0	0	0	0	0	0	0	0	0	0	0	0	0	3	0	17
YDR209C	0	0	0	0	0	0	0	0	0	0	0	0	0	0	0	0	0	0	0	0	0
YDR210W	0	0	54	0	0	0	288	0	0	0	2	0	705	3	0	0	12	0	0	0	1064
YDR211W	0	0	0	0	0	0	0	0	0	0	0	0	1	0	0	0	0	0	0	0	1
YDR212W	3	0	0	0	0	0	0	0	0	0	0	0	0	0	0	0	1	0	0	0	4
YDR213W	0	0	0	12	0	0	0	0	0	0	0	0	0	1	0	0	0	0	0	0	13
YDR214W	61	0	0	0	0	0	3	0	0	4	10	0	0	3	0	0	12	0	0	7	100
YDR215C	0	0	0	0	0	0	0	0	0	0	1	0	0	0	0	0	0	0	0	0	1
YDR216W	0	0	0	28	0	274	0	0	0	0	0	0	0	26	0	30	0	0	0	0	358
YDR217C	0	0	0	1	0	0	0	0	0	0	0	0	0	0	0	0	0	0	0	0	1
YDR218C	0	0	0	0	0	0	2	0	0	0	0	0	0	50	0	0	0	0	0	0	52
YDR219C	0	0	1	0	0	0	0	0	0	0	0	0	0	0	0	0	0	0	0	0	1
YDR220C	0	0	0	0	0	0	0	0	0	0	0	1	0	0	0	0	0	0	0	0	1
YDR221W	0	0	0	1	0	0	0	0	0	0	0	0	0	0	0	0	0	0	0	0	1
YDR222W	0	0	0	0	0	0	20	0	0	0	0	0	14	0	0	2	0	0	0	0	36
YDR223W	0	0	0	0	0	0	0	0	2	0	0	0	0	0	0	0	0	0	0	0	2
YDR224C	19	0	280	0	0	0	784	14	1	0	14	0	1193	70	0	0	76	81	0	0	2532
YDR225W	142	0	0	13	0	0	313	1	0	0	171	0	272	1	0	0	74	0	0	0	987
YDR226W	54	0	40	0	0	0	227	0	0	1	12	0	202	2	0	0	70	0	0	0	608
YDR227W	15	0	0	1	0	0	0	0	13	0	13	0	0	0	0	0	0	1	0	0	43
YDR228C	0	0	0	15	0	0	0	0	0	0	0	0	0	0	0	0	0	0	0	0	15
YDR229W	1	0	0	0	0	0	1	0	0	0	0	0	1	0	0	0	0	0	0	4	7
YDR230W	0	1	0	0	0	0	0	0	1	0	0	0	0	0	0	0	0	0	0	0	2
YDR231C	1	0	53	10	0	0	91	0	2	0	0	0	164	22	0	0	29	0	0	0	372
YDR233C	0	1	18	1	0	0	879	0	1	0	7	0	537	457	0	0	11	0	1	0	1913
YDR234W	0	0	0	2	0	0	0	0	0	0	0	0	0	0	0	0	3	0	0	0	5
YDR235W	0	0	2	1	0	0	0	0	0	0	0	0	0	1	0	0	0	0	0	0	4
YDR236C	0	0	7	19	0	0	80	0	0	0	0	0	139	4	0	0	31	0	0	0	280
YDR237W	84	0	0	0	0	0	3	0	0	0	7	0	1	1	0	0	75	0	0	0	171
YDR238C	0	0	0	0	0	0	0	0	0	0	0	0	0	7	0	0	1	0	0	0	8
YDR239C	0	0	0	0	0	0	4	0	0	0	0	0	0	12	0	0	0	0	0	0	16
YDR240C	0	0	0	0	0	0	0	0	0	0	0	0	0	0	0	0	0	0	0	0	0
YDR241W	0	0	0	4	0	0	0	0	0	0	0	0	0	62	0	0	0	0	0	0	66
YDR242W	0	0	3	14	0	0	0	0	0	0	0	0	0	0	0	0	0	0	0	3	20
YDR243C	0	0	0	1	0	0	0	0	0	0	0	0	1	0	0	0	0	0	0	0	2
YDR244W	0	0	1	6	0	0	1	0	0	0	0	0	1	0	0	0	0	0	0	0	9
YDR245W	5	0	7	0	0	0	1	0	0	0	0	0	0	0	0	0	6	0	0	0	19
YDR246W-A	0	0	0	0	0	81	0	0	0	0	0	0	0	0	0	69	0	1	0	0	151
YDR246W	0	0	142	1	0	0	1	0	17	0	0	0	138	30	0	0	7	0	0	0	336
YDR247W	0	0	0	1	0	2	0	0	0	0	0	0	0	0	0	0	0	0	0	0	3
YDR248C	3	0	0	0	0	0	18	0	0	0	4	0	36	0	0	0	0	0	0	0	61
YDR249C	1	0	0	0	0	0	0	0	0	0	0	0	0	0	0	0	0	0	0	0	1
YDR250C	0	0	0	0	0	0	0	0	0	0	0	0	0	0	0	0	0	0	0	0	0
YDR251W	0	0	0	77	0	0	0	0	1	0	0	0	0	2	0	0	3	0	0	0	83
YDR252W	0	0	5	0	0	0	0	0	0	0	0	0	1	0	0	0	0	0	0	0	6
YDR253C	0	0	0	0	0	1	0	1	0	0	0	0	0	0	0	1	3	0	0	0	6
YDR254W	1	0	0	13	0	0	0	0	0	1	1	0	0	0	0	0	0	0	0	0	16
YDR255C	0	0	2	0	0	0	0	0	2	0	0	0	5	0	0	0	0	0	0	0	9
YDR256C	2	0	24	0	0	0	2	0	0	0	0	0	2	0	0	4	37	0	0	0	71
YDR257C	0	0	0	4	0	0	0	0	0	0	0	0	0	0	0	0	0	0	0	0	4
YDR258C	0	0	1	1	0	0	76	0	0	0	0	0	1	103	0	0	0	0	0	0	182
YDR259C	0	0	0	0	0	0	0	0	1	0	0	0	0	0	0	0	0	0	0	0	1
YDR260C	2	0	121	11	0	0	0	0	0	0	2	0	55	2	0	0	0	0	0	0	193
YDR261C	2	0	0	0	0	0	0	0	0	0	0	0	0	1	0	0	0	0	0	0	3
YDR262W	0	0	38	28	0	0	34	0	0	0	0	0	1	113	0	0	6	0	0	0	220
YDR263C	0	0	0	0	0	0	0	0	1	0	0	0	0	12	0	0	0	0	0	0	13
YDR264C	0	0	0	0	0	0	0	0	0	0	0	0	0	0	0	0	0	0	0	0	0
YDR265W	1	0	2	0	0	0	0	0	0	0	0	0	0	0	0	0	14	0	0	0	17
YDR266C	0	0	0	0	0	0	0	0	0	0	0	0	0	0	0	0	0	0	1	0	1
YDR267C	0	0	1	0	0	0	0	0	0	0	0	0	0	0	0	0	0	0	0	0	1
YDR268W	2	0	10	0	0	0	1	0	0	0	0	0	4	0	0	0	1	0	0	0	18
YDR269C	0	0	0	0	0	0	0	0	0	0	0	0	0	0	0	0	0	0	0	0	0
YDR270W	0	0	0	0	0	0	0	0	0	0	0	0	0	0	0	0	0	0	0	0	0
YDR271C	0	0	0	0	0	0	0	0	0	0	0	0	0	0	0	0	0	0	0	0	0
YDR272W	23	0	24	1	0	0	30	0	1	67	6	0	117	1	0	0	2	1	0	14	287
YDR273W	0	0	1	0	0	0	0	1	0	2	0	0	0	0	0	0	0	0	0	1	5
YDR274C	0	0	0	0	0	0	0	0	0	0	0	0	0	0	0	0	0	0	0	0	0
YDR275W	367	0	0	30	0	0	1	0	0	0	34	0	0	5	7	0	1	0	0	0	445
YDR276C	1	0	47	1	0	34	0	0	0	0	55	2	2558	7	0	0	0	0	0	0	2705
YDR277C	4	0	0	0	0	0	0	0	0	0	0	0	0	0	0	0	0	0	0	0	4
YDR278C	0	0	0	1	0	0	0	0	0	0	0	0	0	0	0	0	0	0	0	0	1
YDR279W	49	0	0	0	0	0	0	0	0	37	39	0	9	0	0	0	0	0	0	15	149
YDR280W	16	0	0	0	0	0	2	0	0	0	1	0	0	0	0	0	5	0	0	0	24
YDR281C	0	0	0	0	0	0	0	0	0	0	0	0	0	0	0	0	0	0	0	0	0
YDR282C	0	0	1	0	0	0	0	0	0	0	0	0	0	24	0	0	0	0	0	0	25
YDR283C	0	0	0	104	0	0	0	0	0	0	0	0	0	0	0	0	27	0	7	0	138
YDR284C	0	0	0	0	0	0	2	0	0	0	0	0	0	0	0	0	4	9	0	0	15
YDR285W	0	0	0	1	0	0	0	0	0	0	0	0	0	0	0	0	0	0	0	0	1
YDR286C	0	0	1	0	0	0	18	3	0	0	0	0	1	13	0	0	0	0	0	0	36
YDR287W	35	0	31	0	0	0	6	0	0	0	0	0	0	1	0	0	19	0	0	4	96
YDR288W	0	0	54	0	0	0	1	0	1	4	1	0	7	0	0	0	2	0	1	25	96
YDR289C	8	0	12	0	0	0	0	0	0	0	0	0	1	2	0	0	9	3	0	0	35
YDR290W	0	0	0	0	0	0	0	0	0	0	0	0	0	0	0	0	0	0	0	0	0
YDR291W	0	0	0	0	0	0	0	0	0	0	0	0	0	0	0	0	0	0	0	0	0
YDR292C	0	0	0	0	0	0	0	0	0	0	0	0	0	0	0	0	0	0	0	0	0
YDR293C	0	0	0	2	0	0	0	0	0	0	0	0	0	1	0	3	0	0	0	0	6
YDR294C	2	0	1	3	0	0	1	16	0	0	0	0	0	6	0	0	0	3	0	0	32
YDR295C	4	0	0	0	0	0	0	0	5	0	0	0	0	1	0	0	0	0	2	0	12
YDR296W	190	0	471	2	0	0	1729	0	4	8	131	0	2626	6	0	0	191	0	1	157	5516
YDR297W	2	0	66	2	0	0	2	0	4	0	0	0	17	33	0	0	56	0	0	0	182
YDR298C	82	0	2	1	0	1	6	0	0	0	1053	0	0	2	0	0	49	0	0	0	1196
YDR299W	2	0	4	1	0	0	0	0	0	0	0	0	0	0	0	0	0	0	0	4	11
YDR300C	29	0	0	0	0	0	1	0	0	0	0	0	1	0	0	0	3	0	0	0	34
YDR301W	2	0	11	8	0	0	0	0	0	0	0	0	0	0	0	0	0	0	8	0	29
YDR302W	10	0	0	0	0	0	0	0	0	0	0	0	1	0	0	0	0	0	0	0	11
YDR303C	0	0	0	0	0	0	0	0	0	0	0	0	0	0	0	0	0	0	0	0	0
YDR304C	0	0	89	0	0	0	452	0	0	0	7	0	310	24	0	0	32	20	0	0	934
YDR305C	0	0	0	0	0	0	29	8	0	0	0	0	6	6	0	0	0	1	0	0	50
YDR307W	0	0	0	0	0	0	2	0	0	0	0	0	0	0	0	0	3	0	4	0	9
YDR308C	0	0	2	0	0	0	121	0	0	0	27	0	119	7	0	0	1	0	0	0	277
YDR309C	1	0	11	2	0	0	0	184	1	0	5	0	112	170	0	0	0	14	0	0	500
YDR310C	0	0	0	1	0	0	3	1	0	0	0	0	0	1	0	0	4	0	0	0	10
YDR311W	0	0	0	0	0	0	0	0	0	0	0	0	0	0	0	0	0	0	0	0	0
YDR312W	1	0	1	0	0	0	0	0	0	0	0	0	0	0	0	0	4	0	0	0	6
YDR313C	0	0	81	1	0	0	3	0	0	0	1	0	11	0	0	0	15	0	0	0	112
YDR314C	0	0	0	0	0	0	0	0	0	0	0	0	0	0	0	0	0	0	0	0	0
YDR315C	0	0	139	0	0	0	5	1	1	0	0	0	13	0	0	0	34	0	4	0	197
YDR316W	0	0	13	1	0	0	82	0	0	0	0	0	9	136	0	0	1	0	1	7	250
YDR317W	0	0	0	0	0	0	0	0	0	0	0	0	0	0	0	0	0	0	0	0	0
YDR318W	0	0	0	1	0	0	0	0	2	0	0	0	0	0	0	0	4	0	0	0	7
YDR319C	10	0	3	0	0	0	0	0	0	0	0	0	1	0	0	0	6	0	0	0	20
YDR320C-A	0	0	3	0	0	0	210	0	0	0	0	0	286	7	0	0	0	0	0	0	506
YDR320C	0	0	0	0	0	0	0	0	0	0	0	0	0	0	0	0	0	0	0	0	0
YDR320W-B	0	0	0	0	0	0	0	0	0	0	0	0	0	0	0	0	0	0	0	0	0
YDR321W	0	0	6	0	0	0	0	0	0	0	0	0	0	0	0	0	0	0	0	0	6
YDR322C-A	5	1	214	1	0	9	4229	13	0	0	74	0	5439	253	0	0	7	3	0	0	10248
YDR322W	0	0	67	0	0	0	56	0	0	10	0	0	148	0	0	0	11	0	0	62	354
YDR323C	0	0	1	0	0	0	0	0	0	0	0	0	0	47	0	0	0	0	0	0	48
YDR324C	0	0	0	1	0	0	0	0	0	0	0	0	0	0	0	0	0	0	0	0	1
YDR325W	0	0	0	1	0	0	0	0	0	0	0	0	0	0	0	0	1	0	0	0	2
YDR326C	0	0	0	0	0	0	0	0	0	0	0	0	0	0	0	0	0	0	0	0	0
YDR327W	0	0	0	0	0	0	0	0	0	0	0	0	0	1	0	0	0	0	0	0	1
YDR328C	55	0	49	1	0	0	1	0	0	0	115	0	1071	110	0	0	0	0	0	0	1402
YDR329C	0	0	12	5	0	0	3	0	0	0	0	0	0	0	0	0	0	0	0	0	20
YDR330W	0	0	2	0	0	0	0	0	0	0	0	0	1	1	0	0	0	0	0	0	4
YDR331W	0	0	7	0	0	0	0	0	0	1	0	0	0	0	0	0	0	0	0	2	10
YDR332W	0	0	0	0	0	0	0	0	0	0	0	0	0	0	0	0	1	0	0	0	1
YDR333C	0	0	1	1	0	0	0	0	0	0	0	0	0	0	0	0	0	0	0	0	2
YDR335W	0	0	0	0	0	0	0	0	0	0	0	0	0	1	0	0	0	0	0	0	1
YDR336W	0	0	0	0	0	0	0	0	0	0	0	0	0	0	0	0	0	0	0	2	2
YDR337W	7	0	6	0	0	0	9	0	0	2	12	0	382	2	0	0	0	0	0	0	420
YDR338C	0	0	0	0	0	0	0	0	0	0	0	0	0	0	0	0	0	0	0	0	0
YDR339C	0	0	51	34	0	0	30	107	0	0	1	0	92	97	0	0	2	27	0	0	441
YDR340W	0	0	0	0	0	0	64	0	0	0	0	0	0	0	0	0	4	0	0	0	68
YDR341C	0	0	1	8	0	0	0	0	0	0	0	0	0	0	0	0	0	3	0	0	12
YDR342C	0	0	0	0	0	0	0	0	0	0	0	0	1	0	0	0	0	0	1	0	2
YDR343C	0	0	0	0	0	0	0	0	0	0	0	0	1	0	0	0	0	0	1	0	2
YDR344C	0	0	0	0	0	0	0	0	0	0	0	0	0	0	0	0	0	0	0	0	0
YDR345C	0	0	0	50	0	0	0	0	0	0	0	0	0	4	0	0	5	0	0	0	59
YDR346C	6	0	0	0	0	0	9	0	0	0	0	0	0	141	0	0	1	0	0	0	157
YDR347W	59	0	1	46	0	0	87	0	1	0	13	0	72	2	0	0	64	0	0	0	345
YDR348C	1	0	1	1	0	0	35	0	0	0	0	1	104	16	0	0	0	0	0	0	159
YDR349C	5	0	0	0	0	0	0	0	0	0	0	0	0	0	0	0	6	3	0	0	14
YDR350C	0	0	0	0	0	0	0	0	0	0	0	0	0	0	0	0	0	0	0	0	0
YDR351W	5	0	0	1	0	0	0	0	0	0	0	0	0	0	0	0	0	0	20	0	26
YDR352W	0	0	0	0	0	0	0	0	0	0	0	0	0	0	0	0	1	0	0	0	1
YDR353W	12	0	101	5	0	0	518	0	1	5	6	0	87	294	0	0	35	0	0	17	1081
YDR354C-A	0	0	0	0	0	0	0	0	0	0	0	0	0	0	0	0	0	0	0	0	0
YDR354W	3	0	0	0	0	0	0	0	0	0	0	0	0	0	0	0	0	0	0	1	4
YDR355C	0	0	0	0	0	0	0	0	0	0	0	0	0	0	0	0	0	0	0	0	0
YDR356W	0	0	0	0	0	0	0	0	0	0	0	0	0	0	0	0	0	0	0	0	0
YDR357C	0	0	0	9	0	0	1803	82	0	0	37	0	16	954	0	0	3	5	0	0	2909
YDR358W	0	0	0	0	0	0	0	0	0	0	0	0	1	0	0	0	0	0	0	0	1
YDR359C	0	0	0	4	0	0	0	0	0	0	0	0	0	1	0	0	8	0	2	0	15
YDR360W	0	0	0	0	0	0	0	0	0	0	0	0	0	0	0	0	0	0	0	0	0
YDR361C	0	0	53	0	0	0	6	0	0	0	0	0	3	2	0	0	9	0	0	0	73
YDR362C	0	0	0	1	0	0	0	0	0	0	0	0	0	0	0	0	0	0	0	0	1
YDR363W-A	0	0	14	1	0	0	1786	263	13	259	0	0	3358	63	0	0	9	3	1	3	5773
YDR363W	0	0	0	4	0	0	0	0	0	0	0	0	0	1	0	0	0	0	0	0	5
YDR364C	0	0	2	14	0	0	0	0	0	0	0	0	0	0	0	0	0	0	0	0	16
YDR365C	0	0	0	33	0	0	42	0	0	0	0	0	0	27	0	0	9	0	4	0	115
YDR367W	3	0	56	0	0	0	2	0	1	137	22	0	321	0	0	0	0	0	0	40	582
YDR368W	4	0	13	0	0	0	0	0	0	0	0	0	2	0	0	0	32	0	0	0	51
YDR369C	0	0	0	0	0	0	0	0	0	0	0	0	0	0	0	0	0	0	0	0	0
YDR370C	0	0	0	0	0	0	0	0	0	0	0	0	4	0	0	0	0	0	0	0	4
YDR371C-A	0	0	0	0	0	0	0	0	0	0	0	0	0	0	0	0	0	0	0	0	0
YDR371W	0	0	0	0	0	0	0	0	0	0	0	0	0	0	0	0	0	0	0	0	0
YDR372C	0	0	0	1	0	0	7	0	0	0	0	0	0	0	0	0	2	0	0	0	10
YDR373W	3	0	1	0	0	0	0	0	0	0	1	0	0	0	0	0	0	0	0	0	5
YDR374C	0	0	0	0	0	0	0	0	0	0	0	0	0	0	0	0	0	0	0	0	0
YDR374W-A	0	0	0	0	0	0	592	0	0	0	0	0	294	8	68	0	2	0	0	1	965
YDR375C	0	0	2	0	0	0	0	0	0	0	0	0	0	0	0	9	0	1	0	0	12
YDR376W	0	1	0	1	0	0	1	0	0	3	0	23	0	0	0	0	0	0	0	0	29
YDR377W	72	0	42	205	0	0	123	0	0	21	345	0	251	7	0	0	3	0	0	27	1096
YDR378C	0	0	1	0	0	0	27	202	2	0	0	0	213	0	0	0	0	0	0	0	445
YDR379C-A	1	0	37	0	0	0	1093	5	0	0	226	0	743	18	0	0	15	67	0	0	2205
YDR379W	0	0	0	6	0	0	0	0	0	0	0	0	0	0	0	0	1	0	0	12	19
YDR380W	34	0	0	18	0	4	1	0	50	0	18	0	0	0	0	0	44	0	1	0	170
YDR381C-A	27	0	221	7	0	0	1561	1	1	0	3	0	75	1357	0	0	8	0	0	0	3261
YDR381W	37	0	0	7	0	0	189	0	0	14	317	0	3	16	0	0	8	0	0	0	591
YDR382W	111	1	0	0	21	0	489	0	0	0	1025	0	15	1	0	0	40	0	0	0	1703
YDR383C	0	0	2	3	0	0	0	1	0	0	0	0	0	0	0	0	0	0	0	0	6
YDR384C	470	0	1	1	0	1	139	0	1	0	83	0	769	1	0	0	221	2	1	0	1690
YDR386W	0	0	0	0	0	0	5	0	0	0	0	0	0	22	0	0	0	0	0	0	27
YDR387C	0	0	0	0	0	0	0	0	0	0	0	0	0	0	0	0	0	0	0	0	0
YDR389W	0	0	0	0	0	0	0	3	0	0	0	0	0	0	0	0	0	0	0	0	3
YDR390C	0	0	3	7	0	0	3	0	0	0	0	39	1	1	0	0	3	18	0	0	75
YDR391C	0	0	9	0	0	0	27	0	0	0	0	0	11	0	0	0	1	0	0	0	48
YDR392W	5	0	19	0	0	0	7	0	0	0	1	0	11	0	0	0	1	0	0	0	44
YDR393W	0	0	6	1	0	0	13	0	9	0	1	0	2	8	0	3	1	0	1	0	45
YDR394W	21	0	9	1	0	0	218	0	0	2	10	0	1	93	0	0	7	0	0	0	362
YDR395W	0	0	0	0	0	0	0	0	0	0	0	0	0	0	0	0	0	0	0	0	0
YDR396W	0	0	0	1	0	0	0	0	0	0	0	0	0	0	0	0	3	0	0	0	4
YDR397C	9	0	93	0	0	0	2027	208	0	0	120	0	2278	2	0	0	22	12	0	0	4771
YDR398W	1	0	0	46	0	0	0	0	0	0	0	0	0	0	0	0	8	0	0	0	55
YDR399W	8	0	1	0	0	0	2	0	0	0	1	0	6	0	0	0	2	0	0	0	20
YDR400W	0	0	17	1	0	0	0	0	0	0	0	0	3	1	0	0	0	0	0	0	22
YDR401W	0	0	0	0	0	0	0	0	0	0	0	0	0	0	0	0	0	17	0	0	17
YDR402C	0	0	0	0	0	0	0	0	0	0	0	0	0	0	0	0	0	0	0	0	0
YDR403W	0	0	0	0	0	0	0	0	0	0	0	0	0	5	0	0	0	0	0	0	5
YDR404C	174	0	0	0	0	0	11	0	0	0	10	0	0	0	0	0	257	1	0	0	453
YDR405W	37	0	70	28	0	0	147	0	1	0	15	0	231	3	0	0	44	0	0	0	576
YDR406W-A	0	0	0	0	0	0	0	0	0	0	0	0	0	0	0	0	0	0	0	0	0
YDR406W	0	0	0	2	0	0	0	0	0	0	0	0	0	0	0	0	0	0	0	0	2
YDR407C	0	0	0	0	0	312	0	0	0	0	0	0	0	0	0	2	0	0	0	0	314
YDR408C	6	0	8	0	0	0	357	46	0	0	50	0	563	1	0	0	12	4	1	0	1048
YDR409W	0	0	0	0	0	0	0	0	0	0	0	0	0	0	0	0	0	0	0	0	0
YDR410C	54	0	0	0	0	0	0	10	0	0	12	0	1	0	0	0	0	53	0	0	130
YDR411C	0	0	1	0	0	0	0	0	0	0	0	0	0	0	0	0	0	0	0	0	1
YDR412W	1	0	4	0	0	0	23	0	0	0	3	0	17	1	0	0	0	0	0	0	49
YDR413C	0	0	0	0	0	0	0	0	0	0	0	0	0	0	0	9	0	0	0	0	9
YDR414C	0	0	12	0	0	0	0	0	0	0	0	0	0	1	0	0	0	0	0	0	13
YDR415C	2	0	2	0	0	0	0	0	0	0	0	0	0	0	0	0	1	0	0	0	5
YDR416W	0	0	0	0	0	0	0	0	0	1	0	0	0	2	0	0	0	0	0	0	3
YDR417C	0	0	0	0	0	0	0	0	0	0	0	0	0	0	0	0	0	0	0	0	0
YDR418W	77	0	40	0	0	0	185	0	0	1	4	0	91	0	0	0	41	0	0	17	456
YDR419W	0	0	0	0	0	0	0	0	0	0	0	0	0	0	0	0	0	0	0	0	0
YDR421W	0	0	0	65	0	0	0	0	0	0	0	0	0	4	0	0	0	0	0	7	76
YDR422C	0	0	0	0	0	0	0	0	0	0	0	0	0	0	0	0	0	0	0	0	0
YDR423C	0	0	5	0	0	0	0	0	0	0	0	0	0	1	0	0	0	0	0	0	6
YDR424C	0	0	32	1	0	0	2	40	0	0	0	0	105	0	0	0	0	5	0	0	185
YDR425W	0	0	8	0	0	0	0	0	0	0	0	0	0	0	0	0	0	0	0	0	8
YDR426C	0	0	0	0	0	0	0	0	0	0	0	0	1	0	0	0	0	0	0	0	1
YDR427W	0	0	176	0	0	0	3	0	0	0	0	0	11	0	0	0	71	0	0	20	281
YDR428C	2	0	14	0	0	0	0	0	0	0	0	0	1	0	0	0	0	1	0	0	18
YDR429C	0	0	113	388	0	0	13	1	1	0	0	0	10	18	0	0	82	1	0	0	627
YDR430C	0	0	2	14	0	0	0	0	0	0	0	0	0	0	0	0	0	0	0	0	16
YDR431W	0	0	0	0	0	0	0	0	1	0	0	0	0	0	0	0	0	0	0	0	1
YDR432W	0	0	2	0	0	0	0	0	0	1	0	0	0	2	0	0	0	0	0	0	5
YDR433W	0	0	0	0	0	0	0	0	0	1	0	0	0	1	0	0	0	0	0	0	2
YDR434W	4	0	0	0	0	0	1	0	1	0	0	0	0	0	0	0	4	0	0	0	10
YDR435C	0	0	58	1	0	0	0	0	0	0	0	0	2	0	0	0	22	0	0	0	83
YDR436W	0	0	0	0	0	0	0	0	0	0	0	0	0	1	0	0	0	0	0	0	1
YDR437W	0	0	0	0	0	0	0	0	0	0	0	0	0	0	0	0	0	0	0	0	0
YDR438W	0	0	0	0	0	0	0	0	0	0	0	0	0	0	0	0	0	0	0	0	0
YDR439W	100	0	1	0	0	0	19	0	0	0	9	0	28	1	0	0	37	0	0	0	195
YDR440W	1	0	0	0	0	0	1	0	0	0	0	0	0	0	0	0	0	0	0	0	2
YDR441C	78	0	0	1	0	0	2	0	0	0	69	0	0	47	0	0	0	0	0	0	197
YDR442W	0	0	0	0	0	0	0	0	0	0	0	0	0	0	0	0	0	0	0	0	0
YDR443C	1	0	3	0	0	0	0	0	1	0	0	0	0	0	0	0	0	0	0	0	5
YDR444W	0	0	0	1	0	0	0	0	0	2	0	0	0	6	0	0	0	0	0	0	9
YDR445C	0	0	0	0	0	0	0	0	0	0	0	0	0	0	0	0	0	0	0	0	0
YDR446W	0	0	0	0	0	0	0	0	0	0	0	0	0	0	0	0	0	0	0	0	0
YDR447C	5	0	268	27	0	0	1742	1	0	0	58	0	3199	3410	0	0	145	0	0	0	8855
YDR448W	0	0	0	0	0	0	0	0	0	0	0	0	0	1	0	0	0	0	0	0	1
YDR449C	17	0	14	0	0	0	1	0	0	0	1	0	10	1	0	0	15	2	0	0	61
YDR450W	1	0	296	0	0	0	315	0	0	0	3	0	1410	129	0	0	121	0	0	0	2275
YDR451C	0	0	4	0	0	0	0	0	0	0	1	0	5	0	0	0	3	0	0	0	13
YDR452W	20	0	0	11	0	0	1	0	1	0	2	0	0	0	0	0	0	0	0	0	35
YDR453C	2	0	6	0	0	0	5	0	0	0	0	0	0	115	0	0	2	2	0	0	132
YDR454C	0	0	8	0	0	0	66	141	1	0	7	0	308	14	0	0	1	12	0	0	558
YDR455C	0	0	0	0	0	0	0	0	0	0	0	0	0	0	0	0	0	0	0	0	0
YDR456W	0	0	5	1	0	0	15	0	0	0	0	0	0	2	0	0	0	0	0	0	23
YDR457W	0	0	0	1	0	0	0	0	0	0	0	0	0	0	0	0	0	0	0	0	1
YDR458C	0	0	0	1	0	0	0	0	2	0	1	0	33	0	0	0	0	0	1	0	38
YDR459C	23	0	1	0	0	0	6	0	0	0	2	0	5	0	0	0	10	0	0	0	47
YDR460W	43	0	0	7	0	0	10	0	0	0	2	0	0	1	0	0	47	0	0	0	110
YDR461C-A	0	1	0	0	0	0	0	0	0	0	0	0	0	0	0	0	0	0	1	0	2
YDR461W	0	0	0	0	0	0	309	0	0	0	101	0	416	0	0	0	1	0	0	0	827
YDR462W	4	0	257	0	0	0	1171	0	0	1	62	0	2199	26	0	0	117	0	0	0	3837
YDR463W	0	0	1	3	0	0	0	0	0	0	0	0	0	1	0	0	0	0	0	0	5
YDR464C-A	0	0	0	0	0	0	0	0	0	0	0	0	0	0	0	0	0	0	0	0	0
YDR464W	7	0	0	5	0	0	0	0	7	0	9	0	0	0	0	0	0	0	21	0	49
YDR465C	0	0	19	0	0	0	0	0	0	0	0	0	2	0	0	0	9	0	0	0	30
YDR466W	0	0	0	0	0	0	0	0	0	0	0	0	0	0	0	0	0	0	0	0	0
YDR467C	0	0	0	0	0	15	0	2	0	0	0	0	0	0	0	0	0	42	0	0	59
YDR468C	13	0	0	126	0	0	52	1	0	0	92	0	6	7	0	0	1	0	0	0	298
YDR469W	0	0	247	0	0	0	0	0	0	5	0	0	420	5	0	0	0	0	0	0	677
YDR470C	1	0	0	1	0	0	0	0	0	0	0	0	0	36	0	0	0	0	0	0	38
YDR471W	0	0	188	0	1	0	765	0	0	1	4	0	1473	5	0	0	64	0	0	2	2503
YDR472W	12	0	0	0	0	0	11	0	0	0	0	0	0	0	0	0	0	0	0	0	23
YDR473C	1	0	6	0	0	0	0	0	73	0	58	0	866	2	0	0	13	0	1	0	1020
YDR475C	0	0	0	3	0	0	7	0	0	0	0	0	0	2	0	0	0	0	0	0	12
YDR476C	3	0	239	2	0	0	0	0	1	0	0	0	55	6	0	0	1	0	0	0	307
YDR477W	3	0	0	0	0	0	0	0	0	0	1	0	0	0	0	0	6	0	0	0	10
YDR478W	0	0	25	0	0	0	65	0	5	0	0	0	1	14	0	0	6	0	0	0	116
YDR479C	8	0	323	1	0	0	0	0	1	0	1	0	13	0	0	0	1	0	344	0	692
YDR480W	0	0	0	0	0	0	0	0	0	0	0	0	0	0	0	0	0	0	0	0	0
YDR481C	0	0	0	0	0	15	0	1	0	0	0	0	0	0	0	0	0	0	0	0	16
YDR482C	1	0	25	0	0	0	22	0	0	0	17	0	26	11	0	0	15	0	0	0	117
YDR483W	1	0	175	11	0	0	10	0	0	0	0	0	22	7	0	0	82	0	0	0	308
YDR484W	0	0	0	1	0	0	2	0	0	11	0	0	0	14	0	0	1	0	0	0	29
YDR485C	0	0	16	1	0	3	0	0	31	0	1	0	42	7	0	0	0	0	27	0	128
YDR486C	0	0	8	0	0	0	60	0	0	0	0	0	89	3	0	0	8	0	0	0	168
YDR487C	38	0	28	0	0	1	152	0	0	0	60	0	77	1	0	0	41	0	0	0	398
YDR488C	0	0	0	0	0	0	0	0	0	0	0	0	0	0	0	0	0	0	0	0	0
YDR489W	0	0	34	0	0	0	5	0	0	0	0	0	23	0	0	0	0	0	0	0	62
YDR490C	0	0	0	1	0	0	0	0	0	0	0	0	1	0	0	0	0	0	0	0	2
YDR491C	0	0	0	0	0	0	0	0	0	0	0	0	0	0	0	0	0	0	0	0	0
YDR492W	117	9	0	0	0	1	3	0	0	0	20	0	0	5	0	0	6	0	0	4	165
YDR493W	17	0	1	0	0	0	2554	0	1	3	2911	0	21	2	0	0	32	0	0	2	5544
YDR494W	4	0	127	0	0	0	327	0	0	1	2	0	261	2	0	0	51	0	0	32	807
YDR495C	0	0	0	0	0	0	2	0	0	0	0	0	0	0	0	0	0	0	0	0	2
YDR496C	0	0	0	0	0	0	1	0	0	0	0	0	3	0	0	0	0	0	0	0	4
YDR497C	0	0	0	0	0	0	0	0	0	0	0	0	0	0	0	0	3	0	0	0	3
YDR498C	1	0	14	0	0	0	0	0	0	0	0	0	1	0	0	0	0	8	0	0	24
YDR499W	0	0	0	0	0	0	0	0	0	0	0	0	0	0	0	0	0	0	0	0	0
YDR500C	0	0	0	2	0	0	16	1084	0	0	0	0	1	503	0	0	0	2	0	0	1608
YDR501W	2	0	0	0	0	0	0	0	0	0	0	0	0	0	0	0	2	0	0	0	4
YDR502C	0	0	7	0	0	0	0	0	0	0	0	0	1	0	0	0	0	0	0	0	8
YDR503C	0	0	90	1	0	0	0	0	0	0	0	0	12	0	0	0	0	0	0	0	103
YDR504C	0	0	0	0	0	0	0	0	0	0	0	0	0	0	0	0	0	0	0	0	0
YDR505C	0	0	0	34	0	0	0	0	0	0	1	0	0	1	0	0	0	0	0	0	36
YDR506C	0	0	0	0	0	0	0	0	0	0	0	0	0	0	0	0	0	0	0	0	0
YDR507C	0	0	0	1	0	0	0	0	0	0	0	0	0	0	0	0	0	0	0	0	1
YDR508C	4	0	1	1	0	0	0	0	0	0	0	0	0	5	0	0	0	1	0	0	12
YDR509W	0	0	0	0	0	0	0	0	1	0	0	0	0	0	0	0	0	0	0	0	1
YDR510C-A	0	0	0	0	0	0	0	0	0	0	0	0	0	1	0	0	0	0	0	0	1
YDR510W	2	0	32	0	0	0	852	0	0	0	68	0	1424	3	0	0	17	0	0	0	2398
YDR511W	0	0	4	0	0	0	69	0	0	71	1	0	301	2	0	0	0	0	0	4	452
YDR512C	0	0	0	16	0	0	364	3	0	0	0	0	0	533	0	0	2	1	0	0	919
YDR513W	0	0	3	4	0	0	6	0	0	0	0	0	1	6	0	0	6	0	0	2	28
YDR514C	0	0	0	0	0	0	0	0	0	0	0	0	0	0	0	0	0	0	0	0	0
YDR515W	0	0	0	0	0	0	0	0	0	0	0	0	0	0	0	0	0	0	0	0	0
YDR516C	6	0	3	36	0	3	0	0	0	0	0	0	0	2	0	0	20	0	0	0	70
YDR517W	208	0	1	1	0	0	4	0	1	0	26	0	3	0	0	0	120	0	0	1	365
YDR518W	32	0	0	0	0	0	0	0	0	0	1	0	0	0	0	4	0	0	0	11	48
YDR519W	11	0	8	0	0	0	206	0	0	0	12	0	170	1	0	0	2	0	0	0	410
YDR520C	11	0	0	1	0	0	0	0	0	0	0	0	0	2	0	0	0	1	4	0	19
YDR521W	0	0	0	0	0	0	0	0	0	0	0	0	0	0	0	0	0	0	0	0	0
YDR522C	0	0	0	0	0	0	0	0	0	0	0	0	0	0	0	0	0	0	0	0	0
YDR523C	0	0	0	0	0	0	0	0	0	0	0	0	0	0	0	0	0	0	0	0	0
YDR524C-A	0	2	0	0	0	0	0	0	0	0	0	1	6	0	0	0	0	0	0	0	9
YDR524C-B	11	0	770	10	0	0	1105	45	0	0	35	1	2676	4	0	0	284	25	0	0	4966
YDR524C	179	0	8	0	0	0	0	0	0	0	0	0	6	1	0	0	0	1	3	0	198
YDR524W-C	0	0	0	0	0	0	0	0	0	0	0	0	0	0	0	0	0	0	0	0	0
YDR525W-A	2	0	5	0	0	0	0	0	0	0	439	0	377	111	0	0	0	0	0	0	934
YDR525W	0	0	0	0	0	0	0	0	0	0	1	0	0	0	0	2	0	0	0	0	3
YDR526C	0	0	0	0	0	0	0	0	0	0	0	0	0	0	0	0	1	0	0	0	1
YDR527W	0	0	0	0	0	715	1	0	0	0	22	0	0	0	0	5	2	0	0	0	745
YDR528W	0	0	0	0	0	0	0	0	0	0	0	0	0	0	0	0	0	0	0	0	0
YDR529C	2	0	177	0	0	1	229	1672	16	0	27	0	2985	41	0	2	26	26	4	0	5208
YDR530C	1	0	68	4	0	0	0	0	0	0	0	0	2	0	0	0	36	0	0	0	111
YDR531W	0	0	10	1	0	0	4	0	0	0	0	0	12	2	0	0	0	0	0	3	32
YDR532C	0	0	3	5	0	0	0	0	0	0	0	0	0	2	0	0	0	0	1	0	11
YDR533C	0	0	1	0	0	0	8	0	0	0	0	0	0	12	0	0	2	0	0	0	23
YDR535C	0	0	0	0	0	0	0	0	0	0	0	0	0	0	0	0	0	0	0	0	0
YDR536W	5	0	1	74	0	0	1	0	0	0	0	0	0	1	0	0	0	0	0	23	105
YDR537C	0	0	0	0	0	0	0	0	0	0	0	0	0	0	0	0	0	0	0	0	0
YDR538W	0	0	0	0	0	0	0	0	0	0	0	0	0	0	0	0	0	0	0	0	0
YDR539W	0	0	1	0	0	0	0	0	0	0	0	0	0	0	0	0	0	0	0	0	1
YDR540C	0	0	0	0	0	0	0	0	0	0	0	0	0	0	0	0	0	0	0	0	0
YDR541C	0	0	0	0	0	0	0	0	0	0	0	0	0	0	0	0	0	0	0	0	0
YDR545C-A	0	0	0	0	0	0	0	0	0	0	0	0	0	0	0	0	0	0	1	0	1
YEL001C	3	0	157	0	0	0	52	0	0	0	4	0	97	1	0	0	90	0	0	0	404
YEL002C	1	0	6	19	0	0	13	0	0	0	0	0	43	0	0	0	0	6	0	0	88
YEL003W	0	0	3	6	0	1	68	0	4	1	0	1	68	80	0	1	10	0	240	1	484
YEL004W	17	0	131	8	0	0	4	0	0	0	3	0	10	1	0	0	7	0	0	0	181
YEL005C	0	0	96	0	0	0	1	0	0	0	0	0	9	0	0	0	70	2	1	0	179
YEL006W	1	0	115	0	0	0	0	0	0	0	0	0	13	0	0	0	0	0	2	0	131
YEL007W	0	0	0	0	0	240	0	0	0	0	0	0	0	0	0	2	0	0	0	0	242
YEL008C-A	20	0	0	0	0	0	0	0	0	0	1	0	0	0	0	0	0	0	0	0	21
YEL008W	0	0	0	1	0	0	0	0	0	0	0	0	0	0	0	0	0	0	0	0	1
YEL009C-A	0	1	0	0	0	0	0	0	0	0	0	0	0	0	0	0	0	0	0	0	1
YEL009C	0	0	0	0	0	28	1	14	0	0	0	0	0	1	0	14	56	49	0	0	163
YEL010W	0	0	0	0	0	0	0	0	0	0	0	0	0	0	0	0	0	0	0	0	0
YEL011W	1	0	17	7	0	0	11	0	1	1	0	0	1	32	0	0	0	0	14	0	85
YEL012W	8	0	1	2	0	0	16	0	0	0	56	0	2	1	0	0	0	0	0	0	86
YEL013W	0	0	0	0	0	0	0	0	1	0	0	0	0	0	0	5	0	0	5	0	11
YEL014C	0	0	0	0	0	0	0	0	0	0	0	0	0	0	0	0	0	0	0	0	0
YEL015W	0	0	7	0	0	0	0	0	0	0	0	0	0	0	0	0	0	0	0	4	11
YEL016C	0	0	0	0	0	0	0	0	0	0	0	0	0	0	0	0	0	0	0	0	0
YEL017C-A	0	0	45	0	0	0	14	0	0	0	4	1	504	0	0	0	0	0	0	0	568
YEL017W	0	0	0	1	0	0	0	0	0	0	0	0	0	0	0	0	0	0	0	0	1
YEL018C-A	0	0	0	0	0	0	0	0	0	0	0	0	0	0	0	0	0	0	0	0	0
YEL018W	0	0	0	38	0	0	1	0	1	0	0	0	6	0	0	0	13	0	1	0	60
YEL019C	0	0	0	0	0	0	0	0	0	0	0	0	0	0	0	0	0	0	0	0	0
YEL020C-B	0	0	0	0	0	0	0	0	5	0	0	0	0	0	0	0	0	0	2	0	7
YEL020C	7	0	0	1	0	0	0	0	0	0	0	0	0	0	0	0	0	0	0	0	8
YEL020W-A	2	0	7	0	0	0	1247	0	2	90	3	0	2092	0	0	0	5	0	0	2	3450
YEL021W	0	0	6	3	0	0	0	0	0	0	3	0	551	1	2	0	0	0	0	0	566
YEL022W	0	0	0	0	0	0	0	0	0	0	0	0	0	0	0	0	0	0	0	0	0
YEL023C	0	0	0	0	0	0	0	0	0	0	0	0	0	0	0	0	0	0	0	0	0
YEL024W	76	0	371	1	0	0	0	0	0	0	104	0	1321	0	0	0	0	0	0	0	1873
YEL025C	0	0	0	331	0	0	0	0	1	0	0	0	0	10	0	0	0	0	377	0	719
YEL026W	1	0	0	0	0	0	154	0	0	0	51	0	20	0	0	0	0	0	0	0	226
YEL027W	20	0	37	0	0	0	0	0	419	0	142	0	1284	2	0	0	3	0	0	0	1907
YEL028W	0	0	0	0	0	2	2	1	0	7	0	0	0	0	0	0	4	0	0	30	46
YEL029C	0	0	0	0	0	0	0	1	0	0	0	0	0	0	0	0	0	0	0	0	1
YEL030C-A	0	0	0	0	0	0	0	0	0	0	0	0	0	0	0	0	0	0	0	0	0
YEL030W	0	0	0	2	0	0	0	0	0	0	0	0	0	28	0	0	0	0	0	0	30
YEL031W	0	0	0	0	0	0	4	0	0	0	0	0	0	4	0	0	0	0	0	0	8
YEL032C-A	0	0	0	0	0	0	0	0	0	0	0	0	0	0	0	0	0	0	0	0	0
YEL032W	0	0	0	14	0	0	0	0	0	0	0	0	0	0	0	0	0	0	0	0	14
YEL034C-A	0	0	0	0	0	0	0	0	2	0	0	0	0	1	0	0	0	0	0	0	3
YEL034W	18	0	46	2	0	0	0	0	1	57	12	0	313	28	0	0	3	0	0	5	485
YEL035C	0	0	0	0	0	0	0	0	0	0	0	0	0	0	0	0	0	0	0	0	0
YEL036C	35	0	0	1	0	0	0	0	0	0	2	0	0	1	0	0	1	0	16	0	56
YEL037C	10	0	0	15	0	0	0	0	0	0	2	0	0	1	0	0	22	0	0	0	50
YEL038W	0	0	31	0	0	0	4	0	0	34	4	0	113	1	0	0	2	0	0	20	209
YEL039C	0	0	0	0	0	0	1	0	0	0	0	0	1	0	0	0	0	0	0	0	2
YEL040W	0	0	9	0	0	0	2	0	0	0	0	0	0	0	0	0	0	0	3	0	14
YEL041W	0	0	0	0	0	0	0	0	0	0	0	0	0	1	0	0	0	0	0	0	1
YEL042W	4	0	0	0	0	0	11	0	0	0	0	0	0	1	0	0	1	0	0	0	17
YEL043W	0	0	0	0	0	0	6	0	0	0	0	0	0	5	0	0	0	0	0	0	11
YEL044W	3	0	3	2	0	0	157	0	0	151	9	0	141	64	0	0	7	0	0	12	549
YEL045C	0	1	0	0	0	0	0	0	0	0	0	0	0	0	0	0	0	0	0	0	1
YEL046C	23	0	0	9	0	0	0	0	0	0	0	0	0	2	0	0	8	0	0	0	42
YEL047C	0	0	0	0	0	0	0	0	0	0	0	0	0	0	0	0	0	0	0	0	0
YEL048C	0	0	0	0	0	0	0	0	0	0	0	0	0	0	0	0	0	0	0	0	0
YEL049W	0	0	0	0	0	0	0	0	0	0	0	0	0	0	0	0	0	0	0	0	0
YEL050C	6	0	49	0	0	0	107	0	0	0	4	0	187	16	0	0	8	0	0	0	377
YEL050W-A	0	0	0	0	0	0	0	0	0	0	0	0	0	0	0	0	0	0	0	0	0
YEL051W	3	0	34	0	0	0	48	0	0	0	3	0	88	1	0	0	45	0	0	0	222
YEL052W	1	0	30	31	4	0	2	0	109	117	1	0	56	60	106	0	0	0	1	30	548
YEL053C	3	0	0	0	0	0	0	0	0	0	0	0	0	0	0	0	2	0	0	0	5
YEL053W-A	0	0	0	0	0	0	0	0	0	0	0	0	0	0	0	0	0	0	0	0	0
YEL054C	7	0	185	0	0	0	17	0	18	0	9	0	303	0	0	0	30	4	0	0	573
YEL055C	4	0	0	0	0	0	0	0	0	0	0	0	0	0	0	0	0	0	1	0	5
YEL056W	0	0	1	0	0	0	0	0	0	0	0	0	0	0	0	0	0	0	0	1	2
YEL057C	1	0	0	3	0	0	21	0	0	0	234	0	1	1	0	0	6	0	0	0	267
YEL058W	6	0	441	1	0	0	0	0	0	0	0	0	23	1	0	33	0	0	0	30	535
YEL059C-A	45	0	0	0	0	0	116	79	0	0	60	0	157	0	0	0	17	0	0	0	474
YEL059W	86	0	0	0	0	0	0	0	0	0	1	0	0	0	0	0	0	0	0	0	87
YEL060C	0	0	1	0	0	0	1	9	0	0	0	0	0	7	0	0	0	0	0	0	18
YEL061C	0	0	0	1	0	0	0	0	0	0	0	0	0	0	0	0	0	0	0	0	1
YEL062W	0	0	8	0	0	0	0	0	0	0	0	0	0	0	0	0	0	0	1	0	9
YEL063C	0	0	0	0	0	151	0	0	0	0	0	0	0	0	0	0	0	0	0	0	151
YEL064C	0	0	0	0	0	0	0	0	0	0	0	0	0	0	0	0	0	0	0	0	0
YEL065W	0	0	8	0	0	0	0	0	0	0	0	0	1	0	0	0	1	0	0	0	10
YEL066W	0	0	0	43	0	0	369	0	0	26	0	0	9	631	0	0	54	0	0	3	1135
YEL067C	0	0	0	3	0	0	0	0	0	0	0	0	0	3	0	0	0	1	0	0	7
YEL068C	0	0	5	3	0	0	0	0	0	0	0	0	14	0	0	0	6	0	0	0	28
YEL069C	0	0	0	0	0	0	0	0	1	0	0	0	0	0	0	0	0	0	0	0	1
YEL070W	0	0	0	0	0	0	0	0	0	0	0	0	0	1	0	0	6	0	0	0	7
YEL071W	3	0	80	1	0	0	4	0	1	0	1	0	0	0	0	0	40	0	0	2	132
YEL072W	4	0	13	0	0	0	0	0	0	0	0	0	0	0	0	0	0	0	0	0	17
YEL073C	0	0	0	0	0	0	0	0	0	0	0	0	0	0	0	0	0	0	0	0	0
YEL077W-A	0	0	0	0	0	0	0	0	0	0	0	0	0	0	0	0	0	0	1	0	1
YER001W	0	0	0	112	0	1	1	0	3	0	0	0	0	0	0	0	42	1	0	0	160
YER002W	43	0	6	5	0	0	89	0	172	5	24	0	517	3	0	0	29	0	2	0	895
YER003C	0	0	96	2	0	0	1	0	0	0	0	0	2	0	0	0	50	2	0	0	153
YER004W	0	0	148	7	0	0	0	0	1	0	0	0	537	4	0	0	0	0	0	0	697
YER005W	0	0	9	0	0	349	0	0	0	0	0	0	0	0	0	81	0	0	7	0	446
YER006C-A	0	0	0	0	0	0	0	0	0	0	0	0	0	0	0	0	0	0	0	0	0
YER006W	2	0	29	3	0	0	0	0	53	1	0	0	193	2	0	0	1	1	1	17	303
YER007C-A	0	0	18	4	0	0	23	0	0	0	0	0	21	52	0	0	2	0	0	0	120
YER007W	0	0	0	0	0	0	0	0	0	0	0	0	0	0	0	0	0	0	0	0	0
YER008C	1	0	10	0	0	0	0	0	0	0	0	0	0	1	0	0	0	0	1	0	13
YER009W	1	0	13	0	0	0	139	0	8	0	6	0	530	1	0	0	4	0	0	0	702
YER010C	0	0	8	0	0	0	0	0	0	0	0	0	0	0	0	0	9	1	0	0	18
YER012W	74	0	26	1	0	0	102	0	0	0	141	0	46	2	0	0	33	1	0	0	426
YER013W	0	0	0	0	0	0	0	0	0	1	0	0	0	0	0	0	0	0	0	0	1
YER014C-A	0	0	0	0	0	0	0	0	0	0	0	0	0	0	0	0	0	0	0	0	0
YER014W	0	0	2	1	0	0	0	0	0	1	0	0	0	0	0	0	0	0	0	5	9
YER015W	0	0	1	0	0	0	0	0	0	0	0	0	0	0	0	0	0	0	5	0	6
YER016W	0	0	3	0	0	0	1	0	0	0	0	0	7	0	0	0	0	0	0	0	11
YER018C	0	0	17	0	0	0	19	0	0	0	0	0	14	0	0	0	5	0	0	0	55
YER019C-A	10	0	16	0	0	0	2361	2463	4	0	280	0	6329	7	0	0	0	19	0	0	11489
YER019W	0	0	0	24	0	0	0	0	0	0	0	1	0	1	0	0	6	0	2	0	34
YER021W	1	0	4	1	0	0	0	0	0	0	0	0	1	0	0	0	0	0	2	0	9
YER022W	0	0	0	0	0	0	0	0	0	0	0	0	0	0	0	0	0	0	0	0	0
YER023C-A	0	0	0	1	0	0	0	0	0	0	0	0	1	0	0	0	0	0	0	0	2
YER023W	21	0	544	0	0	0	59	0	50	0	0	0	101	0	0	0	68	0	0	147	990
YER024W	0	0	1	9	0	0	3	0	0	0	0	0	0	36	1	0	8	0	0	0	58
YER025W	4	0	58	1	0	0	0	0	0	0	0	0	1	0	0	0	7	0	0	0	71
YER026C	12	0	11	12	0	0	160	0	0	0	3	0	188	1	0	0	15	4	0	0	406
YER027C	14	0	0	0	0	0	1	0	0	0	0	0	0	0	0	0	1	5	0	0	21
YER028C	0	0	0	106	0	0	0	0	0	0	0	0	0	2	0	0	0	17	0	0	125
YER029C	20	0	1	0	0	0	43	195	57	0	64	0	526	0	0	0	8	15	0	0	929
YER030W	2	0	133	3	0	0	1728	0	2	2	28	0	1706	79	0	0	34	0	1	68	3786
YER031C	3	0	13	1	0	0	6	0	0	0	0	0	51	0	0	0	15	0	0	0	89
YER032W	0	0	0	0	0	0	0	0	1	1	0	0	0	0	0	0	0	0	0	0	2
YER033C	0	0	0	17	0	0	0	0	0	0	0	0	4	1	0	0	1	0	1	0	24
YER034W	2	0	81	0	0	0	0	0	0	0	0	0	8	1	0	0	0	0	0	0	92
YER035W	73	0	455	13	0	13	27	3	0	0	4	0	54	36	0	2	718	48	0	0	1446
YER036C	0	0	51	0	0	0	0	0	0	0	0	0	1	1	0	0	23	0	0	0	76
YER037W	0	0	0	0	0	0	0	0	0	0	0	0	0	0	0	0	0	0	0	0	0
YER038C	0	0	1	0	0	0	0	0	0	0	0	0	0	0	0	0	0	0	2	0	3
YER038W-A	0	0	0	0	0	0	0	0	0	0	0	0	0	0	0	0	0	0	0	0	0
YER039C-A	0	0	2	0	0	0	0	0	0	0	0	0	0	0	0	0	0	0	0	0	2
YER039C	0	0	0	0	0	0	1	0	0	0	0	0	0	0	0	0	0	1	0	0	2
YER040W	0	0	0	0	0	0	0	0	0	0	0	0	0	0	0	0	0	0	0	0	0
YER041W	1	0	0	0	0	0	0	0	0	0	0	0	0	0	0	0	0	0	0	0	1
YER042W	65	0	21	0	0	0	62	0	0	1	46	0	3	0	0	0	12	0	0	11	221
YER043C	0	0	37	4	0	0	0	0	0	0	0	0	6	0	0	0	3	0	0	0	50
YER044C-A	0	0	0	0	0	0	0	0	0	0	0	0	0	0	0	0	0	0	0	0	0
YER044C	21	0	1	0	0	0	325	0	0	0	123	0	233	2	0	0	15	0	0	0	720
YER045C	0	0	0	0	0	0	0	0	0	0	0	0	0	0	0	0	0	0	0	0	0
YER046W-A	0	0	0	0	0	0	0	0	0	0	0	0	0	0	0	0	0	0	0	0	0
YER046W	10	0	0	0	0	0	13	0	0	189	0	0	252	1	0	0	3	0	0	17	485
YER047C	0	0	0	0	0	0	0	0	0	0	0	0	0	0	0	0	0	0	1	0	1
YER048C	5	0	0	9	0	0	0	0	0	0	3	0	0	0	0	0	2	2	0	0	21
YER048W-A	315	0	23	7	0	0	0	0	0	0	1509	0	5	3	0	0	0	0	0	0	1862
YER049W	0	0	0	0	0	0	0	0	0	0	0	0	0	0	0	0	1	0	0	0	1
YER050C	1	0	14	0	0	0	153	0	0	0	16	0	249	0	0	0	4	0	0	0	437
YER051W	0	0	4	0	0	0	0	0	0	0	0	0	0	0	0	0	0	0	0	4	8
YER052C	19	1	0	1	0	0	1	0	0	0	1	0	0	0	0	0	0	0	0	0	23
YER053C-A	16	0	385	0	0	0	464	0	0	0	756	1	1545	1	0	0	6	0	0	0	3174
YER053C	201	0	2	6	0	0	61	0	741	0	878	0	61	9	0	0	204	0	4	0	2167
YER054C	0	0	0	1	0	96	0	0	0	0	0	0	0	1	0	1	0	0	0	0	99
YER055C	4	0	28	0	0	0	42	0	0	0	20	0	0	0	0	0	38	0	0	0	132
YER056C-A	0	0	8	4	0	0	229	0	0	0	1	0	564	54	0	0	10	0	0	0	870
YER056C	0	0	0	0	0	0	0	0	0	0	1	0	0	0	0	0	0	0	0	0	1
YER057C	0	0	4	0	0	0	69	0	0	0	1	0	14	10	0	0	6	0	0	0	104
YER058W	0	0	7	0	0	0	919	0	0	0	2	0	655	25	0	0	4	0	0	0	1612
YER059W	9	0	0	22	0	0	0	0	0	0	4	0	0	1	0	0	7	0	0	37	80
YER060W-A	0	0	0	0	0	0	0	0	0	0	0	0	0	0	0	0	0	0	0	0	0
YER060W	1	0	0	0	0	0	0	0	0	0	0	0	0	0	0	0	3	0	0	0	4
YER061C	0	0	1	0	0	0	0	1	0	0	0	0	3	0	0	0	0	0	0	0	5
YER062C	36	0	12	0	0	1	0	0	0	0	1	0	3	0	0	0	2	0	0	0	55
YER063W	3	0	36	23	1	0	34	0	0	0	7	0	3	0	47	0	29	0	0	0	183
YER064C	7	0	0	5	0	0	0	0	0	0	0	0	0	1	0	0	0	0	0	0	13
YER065C	25	0	55	4	0	0	30	0	220	0	5	0	74	102	0	0	56	0	64	0	635
YER066C-A	0	0	0	0	0	0	0	1	2	0	0	0	0	0	0	0	0	0	0	0	3
YER066W	0	0	0	0	0	0	0	0	0	0	0	0	0	0	0	0	0	0	0	0	0
YER067C-A	0	0	0	0	0	0	0	1	0	0	0	0	0	0	0	0	0	0	0	0	1
YER067W	78	0	27	0	0	0	314	0	0	1	80	0	287	0	1	0	98	0	0	1	887
YER068C-A	0	0	0	0	0	0	0	0	0	0	0	0	0	0	0	0	0	0	0	0	0
YER068W	0	0	0	0	0	0	0	0	0	0	0	0	0	0	0	0	0	0	0	0	0
YER069W	0	0	0	0	0	0	0	0	0	0	0	0	0	0	0	0	0	0	0	0	0
YER070W	0	0	0	8	0	0	0	0	0	0	0	0	0	0	0	0	0	0	0	0	8
YER071C	0	0	34	0	0	0	8	226	109	0	0	0	127	293	0	0	4	1	0	0	802
YER072W	0	0	2	0	0	0	100	0	0	0	11	0	157	0	0	0	3	0	0	0	273
YER073W	44	0	1	0	0	0	1	0	0	0	0	0	2	0	0	0	1	0	0	0	49
YER074W-A	0	0	1	0	0	0	61	0	1	209	10	0	498	1	0	0	0	0	0	0	781
YER074W	2	0	0	12	0	0	236	0	1	0	9	0	249	258	0	0	6	0	0	0	773
YER075C	0	0	0	1	0	0	0	0	0	0	0	0	0	0	0	0	0	0	0	0	1
YER076C	0	0	1	8	0	0	0	0	0	0	0	0	0	0	0	0	10	0	0	0	19
YER076W-A	0	0	0	0	0	0	0	0	1	0	0	0	0	0	0	0	1	0	0	9	11
YER077C	0	0	0	29	0	0	0	0	0	0	0	0	0	2	0	0	0	25	0	0	56
YER078C	1	0	0	0	0	0	0	0	0	0	0	0	0	0	0	0	0	0	1	0	2
YER078W-A	0	4	0	0	0	0	0	0	0	0	0	3	0	0	0	0	0	0	0	0	7
YER079C-A	0	0	0	0	0	0	0	0	0	0	0	0	0	0	0	0	0	0	0	0	0
YER079W	76	0	109	0	0	0	380	0	1	0	57	0	150	12	0	0	16	0	0	0	801
YER080W	0	0	1	3	0	0	4	0	0	0	0	0	1	7	0	0	0	0	0	0	16
YER081W	0	0	0	0	0	0	0	0	4	0	0	0	0	0	0	0	0	0	41	0	45
YER082C	1	0	0	3	0	0	18	0	0	0	0	0	0	23	0	0	0	0	0	0	45
YER083C	0	0	21	2	0	0	1	144	0	0	0	0	100	69	0	0	0	15	0	0	352
YER084W-A	0	0	0	0	0	74	0	0	0	0	0	0	0	0	0	0	0	1	0	0	75
YER084W	0	0	0	0	0	0	16	0	0	0	0	0	0	380	0	0	1	0	0	0	397
YER085C	0	0	0	0	0	0	0	0	0	0	0	0	0	0	0	0	0	0	0	0	0
YER086W	0	0	16	7	0	0	192	0	0	3	0	0	0	186	0	0	24	0	2	0	430
YER087C-A	0	0	0	0	0	61	0	0	0	0	0	0	0	0	0	5	0	0	0	0	66
YER087C-B	0	0	6	0	0	0	0	0	0	0	2	0	68	0	0	0	0	0	0	0	76
YER087W	0	0	0	0	0	0	0	0	0	0	0	0	0	0	0	0	0	0	0	0	0
YER088C-A	0	0	0	0	0	0	0	0	0	0	0	0	0	1	0	0	0	0	3	0	4
YER088C	0	0	0	2	0	0	0	1	0	0	0	0	0	2	0	0	0	0	0	0	5
YER088W-B	0	0	0	0	0	0	0	0	0	0	0	0	0	0	0	0	0	0	0	0	0
YER089C	0	0	0	10	0	0	0	0	0	0	0	0	0	1	0	0	0	0	0	0	11
YER090C-A	0	0	0	0	0	0	0	0	0	0	0	0	0	0	0	0	0	0	0	0	0
YER090W	5	0	14	0	0	0	1	0	0	0	1	0	1	0	0	0	22	0	0	0	44
YER091C-A	0	0	0	0	0	0	0	0	0	0	0	0	0	0	0	0	0	0	0	0	0
YER091C	0	0	0	8	0	0	0	0	0	0	0	0	0	0	0	0	0	0	0	0	8
YER092W	0	0	82	5	0	0	114	0	0	0	4	0	592	30	0	0	3	0	0	0	830
YER093C-A	0	0	13	11	0	0	156	0	0	0	0	0	234	18	0	0	10	0	0	0	442
YER093C	0	0	0	0	0	0	0	0	0	0	0	0	0	1	0	0	0	0	0	0	1
YER094C	223	0	16	6	0	0	113	1	0	0	21	0	37	148	0	0	107	0	0	0	672
YER095W	0	0	5	1	0	0	73	0	0	0	7	0	78	2	0	0	0	0	0	0	166
YER096W	0	0	0	0	0	0	0	0	0	0	0	0	0	0	0	0	0	0	0	0	0
YER097W	0	0	0	0	48	0	0	0	0	0	0	0	0	0	1	0	0	0	0	0	49
YER098W	0	0	0	0	0	0	0	0	0	0	0	0	0	0	0	0	0	0	31	0	31
YER099C	0	0	62	11	0	0	1	1	0	0	0	0	0	0	0	0	3	24	0	0	102
YER100W	218	0	26	0	0	0	10	0	0	0	6	0	14	0	0	0	32	0	0	103	409
YER101C	1	0	12	0	0	0	1	0	0	0	0	0	2	0	0	0	1	0	0	0	17
YER102W	0	0	243	0	0	0	0	0	2	0	0	0	2126	3	0	0	0	0	0	0	2374
YER103W	0	0	2	13	0	0	0	0	0	0	0	0	2	1	0	0	0	0	6	0	24
YER104W	0	0	11	0	0	0	0	0	0	0	0	0	94	2	0	0	0	0	0	0	107
YER105C	0	0	0	0	0	0	8	0	0	0	0	0	0	1	0	0	0	0	0	0	9
YER106W	0	0	0	0	0	0	0	0	0	0	0	0	0	0	0	0	0	0	0	0	0
YER107C	9	0	0	0	0	0	0	0	0	0	6	0	0	1	0	0	0	0	0	0	16
YER107W-A	0	0	0	0	0	0	0	0	0	0	0	0	0	0	0	0	0	0	0	0	0
YER109C	0	0	0	6	0	0	0	0	0	0	0	0	0	0	0	0	0	3	0	0	9
YER110C	0	0	0	37	0	0	0	0	0	0	0	0	0	1	0	0	20	0	0	0	58
YER111C	0	0	0	2	0	0	0	0	0	0	0	0	0	0	0	0	0	0	0	0	2
YER112W	50	0	0	1	0	0	61	0	0	0	55	0	59	0	0	0	14	0	0	9	249
YER113C	0	0	0	0	0	0	0	0	2	0	9	0	0	0	0	0	1	0	0	0	12
YER114C	0	0	0	1	0	0	0	0	0	0	0	0	0	0	0	0	0	0	0	0	1
YER115C	0	0	0	0	0	5	5	0	0	0	0	0	0	0	0	1	1	0	0	0	12
YER116C	23	0	0	11	0	0	0	0	1034	0	620	0	11	0	0	0	0	0	6	0	1705
YER117W	0	0	46	0	0	0	12	0	0	0	0	0	72	1	0	0	10	0	0	13	154
YER118C	2	0	0	0	0	0	0	0	0	0	1	0	0	0	0	0	0	0	0	0	3
YER119C-A	0	0	0	0	0	0	0	0	0	0	0	0	0	0	0	0	0	0	0	0	0
YER119C	0	0	30	1	0	0	1	0	0	0	0	0	1	0	0	0	17	0	0	0	50
YER120W	6	0	25	0	0	0	34	0	0	0	2	0	29	0	0	0	2	0	0	0	98
YER121W	0	0	1	0	0	0	187	0	0	0	5	0	177	0	0	0	1	0	0	0	371
YER123W	0	0	0	1	0	0	0	0	0	0	0	0	0	0	0	0	0	0	0	0	1
YER124C	0	0	2	0	0	8	0	0	0	0	0	0	0	0	0	0	0	0	0	0	10
YER125W	0	0	0	0	0	65	0	28	0	0	0	0	0	0	0	2	0	0	0	0	95
YER126C	0	0	7	0	0	0	21	0	0	0	0	0	2	0	0	0	2	0	0	0	32
YER127W	0	0	1	0	0	0	0	0	0	0	0	0	1	0	0	0	0	0	0	0	2
YER128W	1	0	5	1	0	0	248	0	1	1	1	0	372	2	0	0	18	0	0	0	650
YER129W	0	0	0	0	0	0	0	0	0	0	0	0	0	0	0	0	0	0	0	0	0
YER130C	2	0	0	0	0	0	0	0	1	0	0	0	0	0	0	0	0	0	0	0	3
YER131W	33	0	0	20	0	0	66	0	0	0	2	0	0	134	0	0	98	0	0	0	353
YER132C	0	0	0	0	0	0	0	0	0	0	0	0	0	0	0	0	0	0	0	0	0
YER133W-A	0	0	0	0	0	0	0	0	0	0	0	0	0	0	0	0	0	0	0	0	0
YER133W	3	0	3	0	0	0	0	0	0	0	1	0	58	0	1	0	0	0	0	0	66
YER134C	5	0	1	1	0	0	27	0	0	0	0	0	79	1	0	0	4	0	0	0	118
YER135C	0	0	0	0	0	0	0	0	0	0	0	0	0	0	0	0	0	0	0	0	0
YER136W	6	0	0	0	0	0	3	0	0	0	1	0	0	0	0	0	0	0	0	0	10
YER137C	0	0	0	0	0	0	0	0	0	0	0	0	0	0	0	0	0	0	0	0	0
YER137W-A	0	0	0	0	0	0	0	0	0	0	0	0	0	0	0	0	0	0	0	0	0
YER139C	21	0	0	1	0	0	0	0	0	0	48	0	0	28	0	0	0	0	0	0	98
YER140W	0	0	0	1	0	0	0	0	0	0	0	0	0	0	0	0	0	0	1	0	2
YER141W	1	0	2	0	0	0	0	0	0	0	0	0	0	3	0	0	0	0	0	0	6
YER142C	34	0	0	0	0	0	64	164	0	0	7	0	59	0	0	0	14	22	0	0	364
YER143W	0	0	14	1	0	0	1	0	0	0	0	0	3	0	0	0	6	0	0	1	26
YER144C	0	0	0	0	0	0	0	0	1	0	0	0	1	0	0	0	0	0	1	0	3
YER145C-A	0	0	0	0	0	0	0	0	0	0	0	0	0	0	0	1	0	0	0	0	1
YER145C	0	0	0	1	0	0	4	0	0	0	0	0	0	10	0	0	1	0	0	0	16
YER146W	2	0	123	0	0	0	322	0	0	1	1	1	109	1	0	0	11	0	0	0	571
YER147C-A	0	0	0	0	0	0	0	0	0	0	0	0	0	0	0	0	0	0	0	0	0
YER147C	0	0	1	5	0	0	0	80	0	0	0	0	0	64	0	0	1	2	0	0	153
YER148W-A	0	0	0	0	0	1	0	126	0	0	0	0	0	0	0	0	0	47	0	0	174
YER148W	0	0	0	1	0	0	0	0	0	0	0	0	0	1	0	0	3	0	0	0	5
YER149C	6	0	7	0	0	0	0	0	0	0	0	0	0	0	0	0	1	2	0	0	16
YER150W	0	0	207	0	0	0	441	3	0	22	0	0	321	1	0	0	47	0	0	0	1042
YER151C	0	0	0	0	0	0	0	0	0	0	0	0	0	0	0	0	0	0	0	0	0
YER152C	0	0	1	31	0	0	0	0	0	0	0	0	0	2	0	0	7	32	0	0	73
YER152W-A	0	0	0	1	0	0	0	0	0	0	0	0	0	0	0	0	0	0	1	0	2
YER153C	0	0	0	0	0	0	0	0	0	0	0	0	0	0	0	0	0	0	0	0	0
YER154W	0	0	61	0	0	0	6	0	0	1	0	0	2	0	0	0	0	0	0	14	84
YER155C	0	0	0	0	0	0	0	0	0	0	0	0	1	21	0	0	0	0	1	0	23
YER156C	1	0	59	1	0	0	18	0	0	0	0	0	30	0	0	0	40	0	0	0	149
YER157W	0	0	2	0	0	0	0	0	0	0	0	0	0	0	0	0	0	0	0	0	2
YER158C	1	0	0	1	0	0	0	0	0	0	0	0	0	0	0	0	0	0	0	0	2
YER158W-A	0	0	0	1	0	0	0	1	0	0	0	0	1	1	1	0	0	4	0	0	9
YER159C	170	0	0	0	0	556	1506	2	1	0	3114	0	22	95	0	4	151	1	0	0	5622
YER161C	2	0	28	0	0	0	0	0	2	0	1	0	11	0	0	0	0	0	0	0	44
YER162C	0	0	0	0	0	0	0	0	0	0	0	0	0	0	0	4	0	0	0	0	4
YER163C	1	0	4	27	0	0	6	1	0	0	1	0	6	3	0	0	7	5	0	0	61
YER164W	0	0	0	1	0	0	0	0	1	0	0	0	0	0	0	0	0	0	6	0	8
YER165C-A	0	0	0	0	0	0	0	0	0	0	0	0	0	0	0	0	0	0	0	0	0
YER165W	13	0	0	1	0	397	64	0	0	0	186	0	0	1	0	2	3	1	0	13	681
YER166W	0	0	0	0	0	0	0	0	1	0	0	0	0	0	0	0	0	0	79	0	80
YER167W	0	0	0	6	0	0	0	0	0	0	0	0	0	0	0	0	0	0	0	2	8
YER168C	0	0	9	8	0	0	0	0	0	0	0	0	0	0	0	0	1	2	1	0	21
YER169W	0	0	0	39	0	0	0	0	0	0	0	0	0	17	0	0	0	0	0	0	56
YER170W	0	0	53	0	0	0	0	0	0	0	0	0	72	18	0	7	0	0	0	0	150
YER171W	0	0	0	0	0	6	0	0	0	0	0	0	0	0	0	6	0	0	0	0	12
YER172C-A	0	0	0	0	0	0	0	0	0	0	0	0	0	0	0	0	0	0	0	0	0
YER172C	1	0	0	11	0	0	0	101	1	0	27	0	1	0	0	0	3	2	0	0	147
YER173W	0	0	0	6	0	0	0	0	0	0	0	0	0	0	0	0	0	0	5	0	11
YER174C	3	0	1	0	0	0	1	0	0	0	10	0	0	0	0	0	1	1	0	0	17
YER175C	0	0	0	13	0	0	0	0	0	0	0	0	0	3	0	0	4	0	0	0	20
YER175W-A	0	0	0	0	0	0	1	0	0	0	0	0	0	0	0	0	0	0	0	0	1
YER176W	0	0	21	2	0	0	1	0	1	0	0	0	2	9	0	0	0	0	10	0	46
YER177W	4	1	57	2	0	0	43	0	1	263	9	1	606	264	0	0	7	0	0	20	1278
YER178W	5	0	342	31	0	0	7	0	0	0	0	0	9	4	35	0	103	0	0	0	536
YER179W	0	0	11	0	0	0	0	0	0	0	0	0	0	0	0	0	0	0	0	0	11
YER180C-A	0	0	12	0	0	0	0	0	0	0	0	0	0	0	0	0	0	0	0	0	12
YER180C	0	0	0	0	0	0	0	0	0	0	0	0	0	0	0	0	3	7	0	0	10
YER181C	0	0	0	0	0	0	0	0	0	0	0	0	0	0	0	0	0	0	0	0	0
YER182W	2	0	7	0	0	0	69	0	31	0	1	0	40	0	0	0	1	0	1	0	152
YER183C	0	0	1	0	0	0	0	0	0	0	0	0	0	0	0	0	0	0	0	0	1
YER184C	0	0	0	1	0	0	0	0	0	0	0	0	0	0	0	0	0	0	5	0	6
YER185W	0	0	0	0	0	0	0	0	0	0	0	0	0	0	0	0	0	0	0	0	0
YER186C	1	0	1	7	0	0	1	0	0	0	0	0	1	1	0	0	1	0	0	0	13
YER187W	0	0	0	0	0	0	1	0	0	0	0	0	0	0	0	0	0	0	0	0	1
YER188C-A	0	0	0	0	0	0	0	0	0	0	0	0	0	0	0	0	0	0	0	0	0
YER188W	0	0	0	0	0	0	0	0	0	0	0	0	0	0	0	0	0	0	0	0	0
YER190C-B	0	0	0	0	0	0	0	0	0	0	0	0	0	0	0	0	0	0	1	0	1
YFL001W	0	0	0	1	0	0	0	0	0	0	0	0	0	0	0	0	0	0	0	0	1
YFL002C	0	0	0	7	0	0	86	0	0	0	0	0	0	27	0	0	7	0	0	0	127
YFL003C	0	0	0	0	0	0	0	0	0	0	0	0	0	0	0	0	0	0	0	0	0
YFL004W	0	0	0	5	0	0	0	0	0	0	0	0	0	2	0	0	4	0	0	0	11
YFL005W	1	0	4	1	0	0	79	0	0	0	84	0	8	45	0	0	0	0	0	0	222
YFL007W	1	0	0	0	0	0	0	0	0	0	0	0	0	0	0	0	0	0	0	0	1
YFL008W	0	0	0	7	0	0	0	0	0	0	0	0	0	1	0	0	1	0	1	3	13
YFL009W	0	0	0	0	0	0	0	0	0	0	0	0	0	0	0	0	0	0	0	0	0
YFL010C	0	0	2	0	0	0	22	0	0	0	2	0	96	1	0	0	1	0	0	0	124
YFL011W	0	0	0	0	0	0	0	0	0	0	0	0	0	0	0	0	0	0	0	0	0
YFL012W-A	0	0	0	0	0	0	0	0	0	0	0	0	0	0	0	0	0	0	0	0	0
YFL012W	0	0	0	0	0	0	0	0	0	0	0	0	0	0	0	0	0	0	0	0	0
YFL013C	0	0	5	0	0	0	0	0	0	0	0	0	0	0	0	0	1	0	0	0	6
YFL013W-A	2	0	0	0	0	1305	0	6	1	0	20	0	0	0	0	59	0	0	0	0	1393
YFL014W	31	0	114	3	0	33	104	0	0	0	78	6	1015	22	0	0	9	0	0	0	1415
YFL015C	0	0	0	0	0	0	0	0	0	0	0	0	0	0	0	0	0	0	0	0	0
YFL015W-A	0	1	0	0	0	0	0	0	0	0	0	0	0	0	0	0	0	0	0	0	1
YFL016C	2	0	0	0	0	0	0	0	0	0	0	0	0	69	0	0	0	0	0	0	71
YFL017C	0	0	120	0	0	20	0	0	0	0	0	0	6	0	0	9	34	16	0	0	205
YFL017W-A	0	0	0	0	0	0	0	0	0	0	0	0	0	0	0	0	0	0	0	0	0
YFL018C	71	0	70	22	0	0	5	1	0	0	1	0	10	11	0	50	82	7	0	0	330
YFL019C	0	0	1	0	0	0	0	0	0	0	0	0	0	0	0	0	0	0	0	0	1
YFL021C-A	0	0	0	0	0	0	0	0	1	0	0	0	0	0	0	0	0	0	0	0	1
YFL021W	0	0	0	25	0	0	0	0	0	1	0	0	0	4	0	0	1	0	2	4	37
YFL022C	3	0	3	0	0	0	0	0	0	0	0	0	1	0	0	0	13	0	0	0	20
YFL023W	0	0	0	0	0	1	0	0	0	0	0	0	0	1	0	0	2	0	0	0	4
YFL024C	0	0	0	9	0	0	1	0	0	0	0	0	0	27	0	0	0	0	0	0	37
YFL025C	0	0	0	0	0	0	0	0	0	0	0	0	0	3	0	0	0	0	0	0	3
YFL026W	0	0	32	0	0	0	0	0	1	0	14	0	5	1	0	0	15	0	0	0	68
YFL027C	0	0	0	3	0	0	0	0	0	0	0	0	0	0	0	0	1	2	0	0	6
YFL028C	0	0	4	0	0	0	0	1	0	0	0	0	2	0	0	0	0	0	0	0	7
YFL029C	0	0	1	0	0	0	0	0	0	0	0	0	0	0	0	0	0	0	0	0	1
YFL030W	0	0	22	10	0	0	0	0	0	0	0	0	1	0	0	0	3	0	0	0	36
YFL031C-A	0	0	0	0	0	0	1	0	0	0	0	0	0	0	0	0	0	0	0	0	1
YFL031W	0	0	0	0	0	0	0	0	0	0	1	8	0	0	0	0	4	0	0	0	13
YFL032W	0	0	0	6	0	0	0	0	81	0	54	0	0	2	0	0	0	0	0	0	143
YFL033C	0	0	0	7	0	0	1	0	0	0	0	0	0	0	0	0	0	0	0	0	8
YFL034C-A	1	0	1	0	0	0	12	4	0	0	0	0	19	0	0	0	0	0	0	0	37
YFL034C-B	0	0	3	1	0	0	0	0	0	0	0	0	0	0	0	0	1	0	0	0	5
YFL034W	0	0	0	0	0	0	0	0	0	0	0	0	0	0	0	0	0	0	0	0	0
YFL036W	0	0	0	27	0	0	0	0	0	0	0	0	0	0	0	0	0	0	0	0	27
YFL037W	0	0	2	0	0	0	1	0	0	0	0	0	0	0	0	0	2	0	0	0	5
YFL038C	9	0	52	0	0	0	245	1	4	0	33	0	763	3	0	0	4	0	0	0	1114
YFL039C	9	0	0	1	0	0	25	0	0	0	14	0	0	1	0	0	2	0	0	0	52
YFL040W	0	0	0	0	0	0	0	0	0	0	0	0	0	0	0	0	0	0	0	0	0
YFL041W-A	0	0	0	0	0	0	0	0	0	0	0	0	0	0	0	0	0	0	0	1	1
YFL041W	0	0	68	26	0	0	1	0	0	0	0	0	0	0	0	0	16	0	19	0	130
YFL042C	0	0	5	5	0	0	0	0	0	0	0	0	0	1	0	0	0	1	0	0	12
YFL044C	0	0	259	3	0	0	0	0	0	0	0	0	2	0	0	0	0	0	0	0	264
YFL045C	353	0	0	0	0	2	352	1	0	0	87	0	416	1	0	34	162	33	0	0	1441
YFL046W	0	0	75	0	0	0	29	0	1	1	0	0	188	0	0	0	19	0	0	0	313
YFL047W	0	0	5	0	0	0	0	0	0	0	0	0	0	0	0	0	0	0	0	0	5
YFL048C	0	0	2	14	0	0	0	0	0	0	0	0	1	0	0	6	0	0	7	0	30
YFL049W	0	0	1	1	0	0	0	0	0	0	0	0	0	0	0	0	1	0	0	0	3
YFL050C	0	0	0	0	0	0	0	0	0	0	0	0	0	0	0	0	0	0	0	0	0
YFL051C	0	0	0	0	0	0	0	0	0	0	0	0	0	0	0	0	0	0	0	0	0
YFL052W	0	0	0	21	0	0	0	0	0	0	0	0	0	1	0	0	0	0	0	0	22
YFL053W	0	0	0	0	0	0	0	0	0	0	0	0	0	0	0	0	0	0	0	0	0
YFL054C	0	0	1	8	0	0	0	0	0	0	0	0	0	0	0	0	0	0	0	0	9
YFL055W	1	0	0	0	0	0	0	0	0	0	0	0	0	0	0	0	0	0	0	0	1
YFL056C	0	0	0	0	0	0	0	0	0	0	0	0	0	1	0	0	0	0	0	0	1
YFL057C	0	0	0	0	0	0	0	0	0	0	0	0	0	0	0	0	0	0	0	0	0
YFL059W	0	0	0	2	0	0	1	0	0	0	0	0	0	0	0	0	50	0	0	0	53
YFL060C	0	0	11	0	0	0	10	110	0	0	1	0	71	39	0	0	3	2	17	0	264
YFL061W	0	0	0	0	0	0	0	0	0	0	0	0	0	0	0	0	0	0	0	0	0
YFL063W	0	0	0	0	0	0	0	0	0	0	0	0	0	0	0	0	0	0	0	0	0
YFL066C	1	0	1	1	0	0	0	0	39	0	0	0	21	0	0	0	0	0	3	0	66
YFL068W	0	0	0	0	0	0	0	0	0	0	0	0	0	0	0	0	0	0	1	0	1
YFR001W	0	0	14	1	0	0	231	0	28	99	18	0	414	17	0	0	6	0	0	0	828
YFR002W	0	0	1	1	0	0	0	0	0	0	0	0	0	0	0	0	0	0	0	0	2
YFR003C	2	0	0	0	0	0	53	0	0	0	1	0	38	0	0	0	1	0	0	0	95
YFR004W	3	0	101	0	0	0	54	0	0	18	2	0	131	0	0	0	13	0	2	28	352
YFR005C	0	0	0	3	0	0	0	0	0	0	0	0	0	0	0	0	0	0	0	0	3
YFR006W	0	0	6	5	0	0	0	0	0	1	0	0	1	0	0	0	6	0	0	2	21
YFR007W	0	0	0	0	0	0	18	0	1	0	0	0	2	9	0	0	0	0	0	0	30
YFR008W	0	0	20	0	0	0	0	0	0	0	0	0	4	15	0	0	0	0	0	0	39
YFR009W-A	0	0	0	0	0	0	0	0	0	0	0	0	0	0	0	0	0	0	0	0	0
YFR009W	0	0	0	0	0	0	0	0	0	0	0	0	0	0	0	0	0	0	0	0	0
YFR010W-A	0	0	0	0	0	0	0	0	0	0	0	0	0	0	0	0	0	0	0	0	0
YFR010W	386	0	2	0	0	0	2	0	47	0	13	1	35	0	0	0	25	0	161	105	777
YFR011C	272	0	590	0	0	0	38	2	0	0	14	0	96	5	0	0	964	1	0	0	1982
YFR012W-A	0	0	0	0	0	0	0	0	0	0	0	0	0	0	0	0	0	0	0	0	0
YFR012W	0	0	0	0	0	0	0	0	0	0	0	0	0	0	0	0	0	0	0	0	0
YFR013W	0	0	0	0	0	0	0	0	0	0	0	0	0	0	0	0	0	0	0	0	0
YFR014C	0	0	2	1	0	0	0	0	0	0	0	0	1	1	0	0	0	0	0	0	5
YFR015C	0	0	0	0	0	0	0	0	0	0	0	0	0	0	0	0	0	0	0	0	0
YFR017C	66	0	3	58	0	0	726	1	1	0	516	2	524	245	0	0	150	13	0	0	2305
YFR019W	0	0	0	0	0	0	0	0	0	0	0	0	0	0	0	0	0	0	1	0	1
YFR020W	186	0	0	2	0	0	236	0	0	0	154	0	0	0	0	0	38	0	15	0	631
YFR021W	2	0	0	4	0	0	2	0	0	0	0	0	0	26	0	0	0	0	0	0	34
YFR022W	0	0	0	0	0	0	43	0	0	0	0	0	0	22	0	0	0	0	0	0	65
YFR023W	0	0	0	0	0	0	0	0	0	0	0	0	0	0	0	0	0	0	0	0	0
YFR024C-A	0	0	23	0	0	0	0	0	0	0	0	0	2	0	0	0	0	0	0	0	25
YFR025C	0	0	101	1	0	0	10	1	0	0	0	0	7	0	0	0	2	5	0	0	127
YFR026C	0	6	0	0	0	0	0	0	0	0	0	0	0	0	0	0	0	0	0	0	6
YFR027W	0	0	3	106	0	0	32	0	0	0	4	0	26	9	0	0	27	0	0	0	207
YFR028C	0	0	0	0	0	0	0	0	0	0	0	0	0	0	0	0	0	0	2	0	2
YFR029W	2	0	37	1	0	0	0	0	0	1	1	0	0	8	0	0	0	0	14	0	64
YFR030W	0	0	0	3	0	0	0	0	0	0	0	0	0	0	0	0	0	0	0	2	5
YFR031C-A	0	1	57	271	0	0	5	17	0	0	1	0	39	53	0	0	8	61	0	0	513
YFR031C	0	0	0	2	0	0	0	0	0	0	0	0	0	0	0	0	0	0	11	0	13
YFR032C-A	0	0	9	40	0	0	634	2792	2	0	0	0	7	8895	0	0	6	40	0	0	12425
YFR032C-B	0	0	1	8	0	0	0	0	1	0	0	0	0	50	0	0	0	0	0	0	60
YFR032C	0	0	0	0	0	0	0	0	0	0	0	0	0	0	0	0	0	0	0	0	0
YFR033C	48	0	0	158	0	676	924	15	102	0	2440	0	101	197	0	17	211	0	2	0	4891
YFR034C	0	0	22	0	0	0	0	0	0	0	0	0	4	6	0	0	0	0	0	0	32
YFR034W-A	0	0	0	169	0	0	0	0	1	0	0	1	0	6911	3	0	0	0	0	0	7085
YFR035C	0	0	0	0	0	0	0	0	8	0	1	0	0	0	0	0	0	0	4	0	13
YFR036W-A	0	0	0	0	0	0	0	94	0	0	0	0	0	0	0	0	0	0	0	0	94
YFR036W	0	0	6	0	0	0	0	0	0	0	1	0	118	0	0	0	0	0	0	0	125
YFR037C	0	0	31	15	0	0	0	2	0	0	0	0	3	3	0	0	14	6	0	0	74
YFR038W	0	0	49	17	0	0	0	0	0	0	0	0	5	1	1	0	9	0	18	0	100
YFR039C	5	0	0	0	0	0	0	0	0	0	0	0	1	0	0	0	1	6	0	0	13
YFR040W	0	0	0	2	0	17	0	0	0	0	0	0	0	0	0	1	2	0	0	0	22
YFR041C	2	0	25	0	0	0	0	0	0	0	0	0	2	0	0	0	1	0	0	0	30
YFR042W	0	0	7	0	0	0	2	0	0	0	0	0	1	0	0	0	1	0	0	0	11
YFR043C	0	0	4	6	0	0	10	1	0	0	1	0	24	0	0	0	1	0	0	0	47
YFR044C	0	0	39	42	0	0	1	1	1	0	0	0	2	1	0	0	9	35	0	0	131
YFR045W	0	0	4	8	0	0	5	0	0	0	0	0	0	2	0	0	3	0	0	1	23
YFR046C	0	0	0	1	0	0	0	0	0	0	0	0	0	0	0	0	0	0	0	0	1
YFR047C	1	0	64	0	0	0	222	5	0	0	0	0	399	12	0	0	20	12	0	0	735
YFR048W	0	0	0	2	0	0	0	0	0	0	0	0	0	0	0	0	0	0	0	0	2
YFR049W	108	0	0	0	0	0	879	0	1	1	257	0	115	2	0	0	26	0	0	1	1390
YFR050C	61	0	11	0	0	0	2	1	0	0	4	0	2	10	0	0	67	8	0	0	166
YFR051C	0	0	15	0	0	0	1	0	0	0	0	0	2	1	0	0	5	0	0	0	24
YFR052C-A	0	0	0	0	0	0	0	0	0	0	0	0	0	0	0	0	0	2	2	0	4
YFR052W	0	0	112	0	0	0	0	0	1	81	6	0	98	12	0	0	1	0	0	58	369
YFR053C	5	0	0	1	0	0	0	0	0	0	0	0	0	0	0	0	0	0	0	0	6
YFR054C	0	0	0	0	0	0	0	0	0	0	0	0	0	0	0	0	0	0	0	0	0
YFR055W	36	0	0	4	0	0	0	0	0	0	4	0	0	0	0	0	0	0	0	0	44
YFR056C	0	0	0	0	0	0	0	0	0	0	0	0	0	0	0	0	0	0	0	0	0
YFR057W	0	0	0	0	0	0	0	0	0	0	0	0	0	0	0	0	0	0	0	0	0
YGL001C	24	0	32	0	0	0	5	0	0	0	0	0	23	0	0	0	15	0	0	0	99
YGL002W	13	0	72	0	0	0	60	0	0	0	11	0	198	0	0	0	50	0	0	1	405
YGL003C	9	0	0	8	0	0	1	0	0	0	1	0	0	0	0	0	11	0	7	0	37
YGL004C	0	0	52	0	0	0	0	3	0	0	0	0	0	0	0	0	0	32	0	0	87
YGL005C	0	0	215	2	0	0	0	1	0	0	0	0	1018	2	0	0	0	0	0	0	1238
YGL006W-A	0	0	0	0	2	0	0	0	0	0	0	0	0	0	0	0	0	0	0	0	2
YGL006W	6	0	0	5	0	187	0	0	1	0	0	0	0	0	0	1	0	0	2	0	202
YGL007C-A	0	0	0	0	0	0	0	0	0	0	0	0	0	0	0	0	0	3	0	0	3
YGL007W	0	0	0	0	0	0	0	0	0	0	0	0	0	0	0	0	0	0	0	0	0
YGL008C	0	0	0	1	0	0	0	0	0	0	0	0	0	1	0	81	0	0	1	0	84
YGL009C	0	0	0	20	0	0	0	0	0	0	0	0	0	0	0	0	7	0	0	0	27
YGL010W	2	0	37	0	0	0	0	0	0	0	4	0	6	0	0	0	0	0	0	0	49
YGL011C	0	0	194	0	0	0	887	0	5	0	3	0	1069	2	0	0	65	0	0	0	2225
YGL012W	1	0	19	1	0	0	0	0	0	0	0	0	2	0	0	0	6	0	0	0	29
YGL013C	0	0	0	0	0	0	0	0	0	0	0	0	0	0	0	0	0	0	0	0	0
YGL014C-A	0	0	0	0	0	0	0	0	0	0	0	0	0	0	0	0	0	0	0	0	0
YGL014W	0	0	0	0	0	0	0	0	0	0	0	0	0	0	0	0	0	0	0	0	0
YGL015C	0	0	0	0	0	0	0	0	0	0	0	0	0	0	0	0	0	0	0	0	0
YGL016W	1	0	0	0	0	0	0	0	34	0	0	0	0	148	0	0	0	0	0	0	183
YGL017W	0	0	1	0	0	0	0	0	0	0	0	0	1	0	0	0	0	0	0	2	4
YGL018C	5	0	670	0	0	0	185	0	0	0	3	0	428	1	0	0	69	0	0	0	1361
YGL019W	22	0	0	1	0	0	7	0	0	0	13	0	11	1	0	0	5	0	0	1	61
YGL020C	20	0	22	0	0	0	17	40	0	0	99	0	72	0	0	0	8	7	0	0	285
YGL021W	0	0	0	1	0	0	0	0	0	0	0	0	0	1	0	0	0	0	0	0	2
YGL022W	0	0	0	1	0	0	0	0	0	0	0	0	0	2	0	0	0	0	0	0	3
YGL023C	0	0	1	0	0	0	0	0	0	0	0	0	0	0	0	0	0	0	0	0	1
YGL024W	0	0	0	0	0	0	0	0	0	0	0	0	0	0	0	0	0	0	0	0	0
YGL025C	0	0	26	0	0	0	1	6	0	0	0	0	16	0	0	0	16	11	0	0	76
YGL026C	0	0	2	12	0	0	0	1	0	0	0	0	0	1	0	0	10	0	0	0	26
YGL027C	0	0	0	0	0	0	0	0	0	0	0	0	0	0	0	0	0	0	0	0	0
YGL028C	0	0	0	0	0	0	0	0	0	0	0	0	0	0	0	0	0	0	0	0	0
YGL029W	1	0	0	0	0	0	0	0	0	1	0	0	7	85	0	0	0	0	0	0	94
YGL030W	55	0	384	1	0	0	80	0	0	83	9	0	248	52	0	0	78	0	0	0	990
YGL031C	3	0	0	117	0	0	234	2	0	0	1	0	0	4852	0	0	20	104	0	0	5333
YGL032C	2	0	0	0	0	0	7	0	0	0	4	0	0	1	0	0	1	0	0	0	15
YGL033W	0	0	0	8	0	0	0	0	0	0	0	0	0	0	0	0	0	0	0	0	8
YGL034C	0	0	0	0	0	0	0	0	0	0	0	0	0	0	0	0	0	0	0	0	0
YGL035C	0	0	1	0	0	0	0	0	0	0	0	0	0	0	0	0	0	0	0	0	1
YGL036W	0	0	0	0	0	0	0	0	0	0	0	0	0	0	0	0	0	0	0	0	0
YGL037C	158	0	2	0	0	0	197	0	0	0	165	0	234	22	0	0	67	0	0	0	845
YGL038C	17	0	2	1	0	0	1	0	0	0	0	0	0	0	0	0	0	1	0	0	22
YGL039W	1	0	0	0	0	0	0	0	0	0	0	0	0	0	0	0	0	0	0	0	1
YGL040C	6	0	1	0	0	0	12	0	0	0	1	0	6	24	0	0	0	0	0	0	50
YGL041C-B	0	0	0	0	0	0	0	0	2	0	0	0	0	0	0	0	0	0	0	0	2
YGL041C	0	0	0	0	0	0	0	0	0	0	0	0	0	0	0	0	0	0	0	0	0
YGL041W-A	3	0	20	0	0	0	292	0	1	0	7	1	387	12	0	0	5	0	1	0	729
YGL042C	0	0	0	0	0	0	0	0	0	0	0	0	1	0	0	0	0	0	0	0	1
YGL043W	0	0	274	9	0	0	0	0	0	0	1	0	162	33	0	0	0	0	0	0	479
YGL044C	0	0	0	0	0	0	0	1	0	0	0	0	0	0	0	0	0	0	0	0	1
YGL045W	0	0	3	7	0	0	0	0	0	0	0	0	0	0	0	0	0	0	0	0	10
YGL047W	11	0	0	0	0	0	2	0	0	71	65	0	1	0	0	0	0	0	0	4	154
YGL048C	1	0	19	0	0	0	21	1	0	0	1	0	73	0	0	0	13	5	0	0	134
YGL049C	0	0	0	12	0	0	0	0	0	0	0	0	0	1	0	0	0	0	0	0	13
YGL050W	0	0	17	0	0	0	4	0	0	0	1	0	21	0	0	0	10	0	0	0	53
YGL052W	0	0	0	0	0	6	0	15	0	0	0	0	0	0	0	1	0	12	0	0	34
YGL054C	1	0	35	0	0	0	0	0	0	0	5	0	100	1	0	0	0	0	0	0	142
YGL055W	41	0	26	67	0	0	1	0	0	0	0	0	2	1	0	2	1	0	0	0	141
YGL056C	8	0	30	1	0	0	1	0	0	0	0	0	1	0	0	0	28	4	0	0	73
YGL057C	0	0	2	25	0	0	2	1	0	0	0	0	0	3	0	0	5	0	0	0	38
[truncated: 4,273 more rows]

## Sheet: d. Parts in single cell
	Overexpression cassette	Knockdown cassette
Mutant 1	YML078W	YEL052W
	YGR184C	YMR275C
	Ch4 130506-130188	Ch14 284075-284374
	Ch16 629601-629503
Mutant 2	YOR095C	YCL057C-A
	YBR122C	Ch13 28149-27978
	YOR122C	YNL138W-A
	YEL034W	YEL052W
	YML008C	YLR446W
Mutant 3	YLR075W	YMR275C
	YOR212W	YJR104C
	YDL081C	Ch8 130506-130188
	YIL098C	Ch16 436924-437120
Mutant 4	YMR077C	YLR099W-A
	YER053C-A
Mutant 5	YGL061C	YLR099W-A
	YER112W
	YDR155C
	YHL020C
