# Supplementary material for: Automated multiplex genome-scale engineering in yeast
Source: Nat Commun. 2017 May 4;8:15187. doi: 10.1038/ncomms15187 (PMC5418614; doi:10.1038/ncomms15187)
Supplement: Supplementary Data 2 — Frequency of genetic parts before and after enrichment in glycerol media. (a) Frequency of all modulation parts. (b) Overexpression parts with the top 50 frequencies in the enriched library and >20-fold increase in frequency compared with the library before enrichment. (c) Knockdown parts with the top 50 frequencies in the enriched library and >20-fold increase in frequency compared with the library before enrichment. (d) GO analysis of the top overexpression and knockdown parts. [file ncomms15187-s3.xlsx]

## Sheet: a. Frequency of all parts
	Before enrichment		After enrichment		Before enrichment		After enrichment		Fold change
Modulation mode	Overexpression	Knockdown	Overexpression	Knockdown	Overexpression	Knockdown	Overexpression	Knockdown	Overexpression	Knockdown
Total	248521	378058	182944	445287
YLR390W-A	0	13	1103	54	2.0119e-06	3.57088e-05	0.0060319	0.000122393	2998.11	3.42753
YMR251W-A	0	0	383	119	2.0119e-06	1.32255e-06	0.00209627	0.000268366	1041.93	202.916
YDR363W-A	1	0	106	83	6.03571e-06	1.32255e-06	0.000582145	0.00018752	96.4502	141.787
YMR304W	0	0	34	3	2.0119e-06	1.32255e-06	0.000188582	7.8601e-06	93.7333	5.94315
YHR002W	9	3	634	1	3.82261e-05	9.25784e-06	0.00346827	3.36861e-06	90.7304	0.363866
YHL023C	2	0	151	3	1.00595e-05	1.32255e-06	0.000828122	7.8601e-06	82.3223	5.94315
YNL024C-A	0	0	19	219	2.0119e-06	1.32255e-06	0.00010659	0.000492941	52.9797	372.72
YEL052W	94	38	36	4508	0.00038025	0.000101836	0.000199515	0.0101249	0.524694	99.4237
YKR096W	0	3	20	0	2.0119e-06	9.25784e-06	0.000112056	1.12287e-06	55.6966	0.121289
YKL148C	1570	2353	92381	274846	0.00631939	0.00622524	0.504971	0.617235	79.9083	99.1504
YOR297C	123	41	4782	63	0.00049694	0.000109772	0.0261419	0.000142605	52.6057	1.2991
YFR010W	0	0	18	2	2.0119e-06	1.32255e-06	0.000101124	5.61436e-06	50.2628	4.2451
YMR252C	3	2	30	187	1.40833e-05	6.61274e-06	0.000166718	0.000421077	11.838	63.6766
YDL160C-A	0	0	12	6	2.0119e-06	1.32255e-06	6.83269e-05	1.45973e-05	33.9613	11.0373
YMR230W	0	0	12	112	2.0119e-06	1.32255e-06	6.83269e-05	0.000252646	33.9613	191.03
YJL045W	17	41	113	2809	7.04166e-05	0.000109772	0.000620408	0.00630941	8.81054	57.4777
YJR138W	2	0	52	3	1.00595e-05	1.32255e-06	0.000286973	7.8601e-06	28.5275	5.94315
YPL249C-A	0	1	10	45	2.0119e-06	3.96765e-06	5.73946e-05	0.000102181	28.5275	25.7536
YKL141W	463	1497	4372	68582	0.00186503	0.00396103	0.0239008	0.154019	12.8152	38.8835
YEL062W	5	3	98	38	2.21309e-05	9.25784e-06	0.000538416	8.64611e-05	24.3287	9.33923
YOR248W	25	10	416	3	0.000102607	2.77735e-05	0.00227665	7.8601e-06	22.1881	0.283007
YHR046C	14	1	234	5	5.83452e-05	3.96765e-06	0.00128181	1.23516e-05	21.9695	3.11308
YNL277W-A	2	0	39	1	1.00595e-05	1.32255e-06	0.000215913	3.36861e-06	21.4636	2.54706
YNL067W	0	0	7	20	2.0119e-06	1.32255e-06	4.09962e-05	4.60377e-05	20.3768	34.8099
YDR430C	5	1	80	2	2.21309e-05	3.96765e-06	0.000440025	5.61436e-06	19.8828	1.41503
YHR069C	0	0	6	1	2.0119e-06	1.32255e-06	3.553e-05	3.36861e-06	17.6599	2.54706
YLR343W	0	0	6	0	2.0119e-06	1.32255e-06	3.553e-05	1.12287e-06	17.6599	0.849021
YML054C	0	0	6	0	2.0119e-06	1.32255e-06	3.553e-05	1.12287e-06	17.6599	0.849021
YML058W	1	0	16	136	6.03571e-06	1.32255e-06	9.01915e-05	0.000306544	14.943	231.783
YLR437C	0	0	5	1	2.0119e-06	1.32255e-06	3.00638e-05	3.36861e-06	14.943	2.54706
YMR158W	0	0	5	1	2.0119e-06	1.32255e-06	3.00638e-05	3.36861e-06	14.943	2.54706
YNL130C	0	0	5	0	2.0119e-06	1.32255e-06	3.00638e-05	1.12287e-06	14.943	0.849021
YNR001C	302	130	15743	5633	0.0012172	0.000345185	0.0860564	0.0126514	70.7002	36.651
YDR266C	0	0	4	4	2.0119e-06	1.32255e-06	2.45977e-05	1.01058e-05	12.2261	7.64119
YDR525W-A	0	1	4	19	2.0119e-06	3.96765e-06	2.45977e-05	4.3792e-05	12.2261	11.0373
YER044C	0	0	4	12	2.0119e-06	1.32255e-06	2.45977e-05	2.80718e-05	12.2261	21.2255
YIL102C-A	0	0	4	0	2.0119e-06	1.32255e-06	2.45977e-05	1.12287e-06	12.2261	0.849021
YML100W	0	0	4	1	2.0119e-06	1.32255e-06	2.45977e-05	3.36861e-06	12.2261	2.54706
YOR108C-A	0	1	4	0	2.0119e-06	3.96765e-06	2.45977e-05	1.12287e-06	12.2261	0.283007
YLR164W	9	1	83	1	3.82261e-05	3.96765e-06	0.000456424	3.36861e-06	11.9401	0.849021
YLR151C	53	21	1	697	0.000215274	5.68696e-05	8.19923e-06	0.00156641	0.0380875	27.5438
YEL038W	50	29	424	5	0.000203202	7.80304e-05	0.00232038	1.23516e-05	11.4191	0.158292
YKR044W	17	2	122	1	7.04166e-05	6.61274e-06	0.000669604	3.36861e-06	9.50918	0.509413
YEL009C	0	0	3	1	2.0119e-06	1.32255e-06	1.91315e-05	3.36861e-06	9.50918	2.54706
YER046W	0	0	3	8	2.0119e-06	1.32255e-06	1.91315e-05	1.90888e-05	9.50918	14.4334
YIR021W	0	0	3	3	2.0119e-06	1.32255e-06	1.91315e-05	7.8601e-06	9.50918	5.94315
YML009C	0	0	3	16	2.0119e-06	1.32255e-06	1.91315e-05	3.70548e-05	9.50918	28.0177
YML101C	0	0	3	14	2.0119e-06	1.32255e-06	1.91315e-05	3.25633e-05	9.50918	24.6216
YDR178W	332	417	6471	10986	0.00133792	0.00110433	0.0353742	0.0246729	26.4398	22.342
YNL087W	3	5	22	0	1.40833e-05	1.4548e-05	0.000122988	1.12287e-06	8.73292	0.0771837
YBL068W	1	0	9	0	6.03571e-06	1.32255e-06	5.19285e-05	1.12287e-06	8.60354	0.849021
YIL134W	20	2	122	7	8.2488e-05	6.61274e-06	0.000669604	1.68431e-05	8.11759	2.54706
YNL059C	45	7	264	5	0.000183083	1.98382e-05	0.0014458	1.23516e-05	7.89695	0.622615
YBR196C	0	0	2	1	2.0119e-06	1.32255e-06	1.36654e-05	3.36861e-06	6.79227	2.54706
YCR011C	0	1	2	2	2.0119e-06	3.96765e-06	1.36654e-05	5.61436e-06	6.79227	1.41503
YDL159W	0	0	2	0	2.0119e-06	1.32255e-06	1.36654e-05	1.12287e-06	6.79227	0.849021
YDR096W	0	0	2	1	2.0119e-06	1.32255e-06	1.36654e-05	3.36861e-06	6.79227	2.54706
YDR118W	0	2	2	0	2.0119e-06	6.61274e-06	1.36654e-05	1.12287e-06	6.79227	0.169804
YDR182W	0	0	2	2	2.0119e-06	1.32255e-06	1.36654e-05	5.61436e-06	6.79227	4.2451
YER091C-A	0	0	2	0	2.0119e-06	1.32255e-06	1.36654e-05	1.12287e-06	6.79227	0.849021
YER119C	0	0	2	0	2.0119e-06	1.32255e-06	1.36654e-05	1.12287e-06	6.79227	0.849021
YHL015W	0	0	2	0	2.0119e-06	1.32255e-06	1.36654e-05	1.12287e-06	6.79227	0.849021
YJL035C	0	0	2	0	2.0119e-06	1.32255e-06	1.36654e-05	1.12287e-06	6.79227	0.849021
YJR004C	0	0	2	0	2.0119e-06	1.32255e-06	1.36654e-05	1.12287e-06	6.79227	0.849021
YLL006W	0	0	2	0	2.0119e-06	1.32255e-06	1.36654e-05	1.12287e-06	6.79227	0.849021
YMR182W-A	0	1	2	0	2.0119e-06	3.96765e-06	1.36654e-05	1.12287e-06	6.79227	0.283007
YNL097W-A	0	0	2	0	2.0119e-06	1.32255e-06	1.36654e-05	1.12287e-06	6.79227	0.849021
YNR001W-A	0	0	2	0	2.0119e-06	1.32255e-06	1.36654e-05	1.12287e-06	6.79227	0.849021
YCR024C-A	7	12	36	47	3.01785e-05	3.30637e-05	0.000199515	0.000106673	6.61114	3.22628
YKL145W	1	0	6	0	6.03571e-06	1.32255e-06	3.553e-05	1.12287e-06	5.88663	0.849021
YMR315W	1	0	6	0	6.03571e-06	1.32255e-06	3.553e-05	1.12287e-06	5.88663	0.849021
YJL126W	17	5	75	1	7.04166e-05	1.4548e-05	0.000412695	3.36861e-06	5.86076	0.231551
YLR408C	1	8	5	0	6.03571e-06	2.24833e-05	3.00638e-05	1.12287e-06	4.981	0.0499424
YKL181W	4	1	16	3	1.81071e-05	3.96765e-06	9.01915e-05	7.8601e-06	4.981	1.98105
YLR375W	215	36	766	124	0.00086713	9.6546e-05	0.00418981	0.000279595	4.83181	2.89598
YOL040C	409	1249	1452	37	0.00164775	0.00330505	0.00793959	8.42153e-05	4.81845	0.0254808
YJL127C-B	6	1	22	76	2.61547e-05	3.96765e-06	0.000122988	0.000171799	4.70234	43.3001
YDR041W	123	80	424	8	0.00049694	0.00021293	0.00232038	1.90888e-05	4.66934	0.0896482
YOL056W	9	1	31	0	3.82261e-05	3.96765e-06	0.000172184	1.12287e-06	4.50435	0.283007
YDL186W	8	10	25	23	3.42023e-05	2.77735e-05	0.000139387	5.2775e-05	4.07536	1.90019
YAL026C	0	0	1	0	2.0119e-06	1.32255e-06	8.19923e-06	1.12287e-06	4.07536	0.849021
YAL034C	0	0	1	0	2.0119e-06	1.32255e-06	8.19923e-06	1.12287e-06	4.07536	0.849021
YAL040C	0	0	1	1	2.0119e-06	1.32255e-06	8.19923e-06	3.36861e-06	4.07536	2.54706
YBL071C-B	0	0	1	2	2.0119e-06	1.32255e-06	8.19923e-06	5.61436e-06	4.07536	4.2451
YBR124W	0	0	1	0	2.0119e-06	1.32255e-06	8.19923e-06	1.12287e-06	4.07536	0.849021
YBR296C	0	0	1	0	2.0119e-06	1.32255e-06	8.19923e-06	1.12287e-06	4.07536	0.849021
YCR087W	0	0	1	0	2.0119e-06	1.32255e-06	8.19923e-06	1.12287e-06	4.07536	0.849021
YDL039C	0	0	1	0	2.0119e-06	1.32255e-06	8.19923e-06	1.12287e-06	4.07536	0.849021
YDL071C	0	0	1	0	2.0119e-06	1.32255e-06	8.19923e-06	1.12287e-06	4.07536	0.849021
YDL093W	0	0	1	0	2.0119e-06	1.32255e-06	8.19923e-06	1.12287e-06	4.07536	0.849021
YDR098C	0	5	1	0	2.0119e-06	1.4548e-05	8.19923e-06	1.12287e-06	4.07536	0.0771837
YDR395W	0	1	1	0	2.0119e-06	3.96765e-06	8.19923e-06	1.12287e-06	4.07536	0.283007
YDR524C	1	3	4	34	6.03571e-06	9.25784e-06	2.45977e-05	7.74781e-05	4.07536	8.36892
YEL063C	0	0	1	0	2.0119e-06	1.32255e-06	8.19923e-06	1.12287e-06	4.07536	0.849021
YER054C	0	0	1	3	2.0119e-06	1.32255e-06	8.19923e-06	7.8601e-06	4.07536	5.94315
YER166W	0	0	1	0	2.0119e-06	1.32255e-06	8.19923e-06	1.12287e-06	4.07536	0.849021
YER172C	0	0	1	2	2.0119e-06	1.32255e-06	8.19923e-06	5.61436e-06	4.07536	4.2451
YFR036W	0	0	1	1	2.0119e-06	1.32255e-06	8.19923e-06	3.36861e-06	4.07536	2.54706
YGR069W	0	0	1	0	2.0119e-06	1.32255e-06	8.19923e-06	1.12287e-06	4.07536	0.849021
YGR146C	0	1	1	1	2.0119e-06	3.96765e-06	8.19923e-06	3.36861e-06	4.07536	0.849021
YGR240C	0	0	1	1	2.0119e-06	1.32255e-06	8.19923e-06	3.36861e-06	4.07536	2.54706
YHR007C	0	0	1	0	2.0119e-06	1.32255e-06	8.19923e-06	1.12287e-06	4.07536	0.849021
YHR050W	0	0	1	0	2.0119e-06	1.32255e-06	8.19923e-06	1.12287e-06	4.07536	0.849021
YHR052W	0	0	1	0	2.0119e-06	1.32255e-06	8.19923e-06	1.12287e-06	4.07536	0.849021
YHR126C	0	0	1	0	2.0119e-06	1.32255e-06	8.19923e-06	1.12287e-06	4.07536	0.849021
YIL020C	0	0	1	45	2.0119e-06	1.32255e-06	8.19923e-06	0.000102181	4.07536	77.2609
YIL156W-B	0	0	1	4	2.0119e-06	1.32255e-06	8.19923e-06	1.01058e-05	4.07536	7.64119
YLL047W	0	0	1	0	2.0119e-06	1.32255e-06	8.19923e-06	1.12287e-06	4.07536	0.849021
YLR014C	0	0	1	0	2.0119e-06	1.32255e-06	8.19923e-06	1.12287e-06	4.07536	0.849021
YLR032W	0	0	1	1	2.0119e-06	1.32255e-06	8.19923e-06	3.36861e-06	4.07536	2.54706
YLR146W-A	0	19	1	1	2.0119e-06	5.15794e-05	8.19923e-06	3.36861e-06	4.07536	0.0653093
YLR406C	0	0	1	1	2.0119e-06	1.32255e-06	8.19923e-06	3.36861e-06	4.07536	2.54706
YLR442C	0	0	1	0	2.0119e-06	1.32255e-06	8.19923e-06	1.12287e-06	4.07536	0.849021
YMR006C	0	0	1	0	2.0119e-06	1.32255e-06	8.19923e-06	1.12287e-06	4.07536	0.849021
YMR030W	0	0	1	0	2.0119e-06	1.32255e-06	8.19923e-06	1.12287e-06	4.07536	0.849021
YMR175W	0	0	1	8	2.0119e-06	1.32255e-06	8.19923e-06	1.90888e-05	4.07536	14.4334
YMR247C	0	0	1	0	2.0119e-06	1.32255e-06	8.19923e-06	1.12287e-06	4.07536	0.849021
YMR294W	0	0	1	0	2.0119e-06	1.32255e-06	8.19923e-06	1.12287e-06	4.07536	0.849021
YOL013W-A	0	8	1	1	2.0119e-06	2.24833e-05	8.19923e-06	3.36861e-06	4.07536	0.149827
YOR041C	0	0	1	0	2.0119e-06	1.32255e-06	8.19923e-06	1.12287e-06	4.07536	0.849021
YOR370C	0	0	1	0	2.0119e-06	1.32255e-06	8.19923e-06	1.12287e-06	4.07536	0.849021
YPL038W	0	0	1	0	2.0119e-06	1.32255e-06	8.19923e-06	1.12287e-06	4.07536	0.849021
YPL108W	0	2	1	1	2.0119e-06	6.61274e-06	8.19923e-06	3.36861e-06	4.07536	0.509413
YEL046C	38	0	111	2	0.000154916	1.32255e-06	0.000609476	5.61436e-06	3.93422	4.2451
YBL021C	66	119	190	4	0.000267583	0.000316089	0.0010413	1.01058e-05	3.89151	0.0319715
YGL058W	82	48	226	7	0.000331964	0.000128287	0.00123808	1.68431e-05	3.72957	0.131292
YDR144C	16	3	39	0	6.63928e-05	9.25784e-06	0.000215913	1.12287e-06	3.25206	0.121289
YDR246W	1	0	3	5	6.03571e-06	1.32255e-06	1.91315e-05	1.23516e-05	3.16973	9.33923
YER056C-A	1	2	3	10	6.03571e-06	6.61274e-06	1.91315e-05	2.35803e-05	3.16973	3.56589
YPL096C-A	1	27	3	9	6.03571e-06	7.27402e-05	1.91315e-05	2.13346e-05	3.16973	0.293298
YGL087C	75	236	168	36	0.000303797	0.000625565	0.000921047	8.19696e-05	3.03178	0.131033
YDL205C	21	5	47	0	8.65118e-05	1.4548e-05	0.000259642	1.12287e-06	3.00124	0.0771837
YCL011C	2	1	5	0	1.00595e-05	3.96765e-06	3.00638e-05	1.12287e-06	2.9886	0.283007
YDR320C-A	2	0	5	4	1.00595e-05	1.32255e-06	3.00638e-05	1.01058e-05	2.9886	7.64119
YJL062W-A	2	2	5	3	1.00595e-05	6.61274e-06	3.00638e-05	7.8601e-06	2.9886	1.18863
YPL024W	75	53	164	3	0.000303797	0.000141513	0.000899182	7.8601e-06	2.95981	0.0555434
YBR212W	4	2	8	8	1.81071e-05	6.61274e-06	4.64623e-05	1.90888e-05	2.56597	2.88667
YML120C	27	0	51	24	0.000110655	1.32255e-06	0.000281507	5.50207e-05	2.54401	41.602
YBL066C	2	0	4	0	1.00595e-05	1.32255e-06	2.45977e-05	1.12287e-06	2.44522	0.849021
YGL216W	2	3	4	3	1.00595e-05	9.25784e-06	2.45977e-05	7.8601e-06	2.44522	0.849021
YLL029W	5	25	9	0	2.21309e-05	6.745e-05	5.19285e-05	1.12287e-06	2.34642	0.0166475
YGL217C	872	1337	31637	29039	0.00351077	0.00353782	0.172935	0.0652152	49.2586	18.4338
YGL021W	1	1	2	0	6.03571e-06	3.96765e-06	1.36654e-05	1.12287e-06	2.26409	0.283007
YHR074W	1	0	2	0	6.03571e-06	1.32255e-06	1.36654e-05	1.12287e-06	2.26409	0.849021
YLR228C	1	1	2	0	6.03571e-06	3.96765e-06	1.36654e-05	1.12287e-06	2.26409	0.283007
YNL070W	1	1	2	0	6.03571e-06	3.96765e-06	1.36654e-05	1.12287e-06	2.26409	0.283007
YOR316C	1	0	2	1	6.03571e-06	1.32255e-06	1.36654e-05	3.36861e-06	2.26409	2.54706
YMR255W	96	95	154	3	0.000388297	0.000252607	0.000844521	7.8601e-06	2.17493	0.031116
YOL026C	187	1606	294	70	0.000754463	0.00424935	0.00160978	0.000158325	2.13368	0.0372586
YNR032C-A	14	138	21	5	5.83452e-05	0.000366346	0.000117522	1.23516e-05	2.01426	0.0337156
YKL204W	8	5	12	0	3.42023e-05	1.4548e-05	6.83269e-05	1.12287e-06	1.99773	0.0771837
YBL096C	154	200	224	70	0.000621678	0.000530342	0.00122715	0.000158325	1.97393	0.298534
YBL047C	9	0	13	4	3.82261e-05	1.32255e-06	7.37931e-05	1.01058e-05	1.93043	7.64119
YEL059C-A	19	109	27	8	7.84642e-05	0.000289638	0.000150319	1.90888e-05	1.91577	0.0659057
YDR107C	2	0	3	0	1.00595e-05	1.32255e-06	1.91315e-05	1.12287e-06	1.90184	0.849021
YLR446W	2	1	3	126	1.00595e-05	3.96765e-06	1.91315e-05	0.000284086	1.90184	71.6008
YNL138W	2	36	3	0	1.00595e-05	9.6546e-05	1.91315e-05	1.12287e-06	1.90184	0.0116304
YGR067C	18	15	453	308	7.44404e-05	4.0999e-05	0.0024789	0.000692812	33.3005	16.8983
YIL063C	26	4	35	0	0.000106631	1.19029e-05	0.000194048	1.12287e-06	1.81982	0.0943357
YEL040W	15	2	20	0	6.2369e-05	6.61274e-06	0.000112056	1.12287e-06	1.79666	0.169804
YMR194C-B	6	15	8	1	2.61547e-05	4.0999e-05	4.64623e-05	3.36861e-06	1.77644	0.0821633
YDR520C	3	0	4	1	1.40833e-05	1.32255e-06	2.45977e-05	3.36861e-06	1.74658	2.54706
YJL139C	3	1	4	0	1.40833e-05	3.96765e-06	2.45977e-05	1.12287e-06	1.74658	0.283007
YBL088C	7	9	9	0	3.01785e-05	2.51284e-05	5.19285e-05	1.12287e-06	1.72071	0.0446853
YDR373W	10	2	12	0	4.225e-05	6.61274e-06	6.83269e-05	1.12287e-06	1.61721	0.169804
YNL025C	26	2	28	14	0.000106631	6.61274e-06	0.000155785	3.25633e-05	1.46098	4.92432
YBR020W	1	0	1	0	6.03571e-06	1.32255e-06	8.19923e-06	1.12287e-06	1.35845	0.849021
YBR295W	1	0	1	0	6.03571e-06	1.32255e-06	8.19923e-06	1.12287e-06	1.35845	0.849021
YDR379W	1	0	1	0	6.03571e-06	1.32255e-06	8.19923e-06	1.12287e-06	1.35845	0.849021
YEL008C-A	1	1	1	0	6.03571e-06	3.96765e-06	8.19923e-06	1.12287e-06	1.35845	0.283007
YEL049W	1	2	1	0	6.03571e-06	6.61274e-06	8.19923e-06	1.12287e-06	1.35845	0.169804
YEL059W	1	2	1	1	6.03571e-06	6.61274e-06	8.19923e-06	3.36861e-06	1.35845	0.509413
YER039C-A	1	0	1	0	6.03571e-06	1.32255e-06	8.19923e-06	1.12287e-06	1.35845	0.849021
YER093C-A	1	5	1	5	6.03571e-06	1.4548e-05	8.19923e-06	1.23516e-05	1.35845	0.849021
YFR022W	1	0	1	0	6.03571e-06	1.32255e-06	8.19923e-06	1.12287e-06	1.35845	0.849021
YGL156W	1	0	1	0	6.03571e-06	1.32255e-06	8.19923e-06	1.12287e-06	1.35845	0.849021
YGL178W	1	0	1	0	6.03571e-06	1.32255e-06	8.19923e-06	1.12287e-06	1.35845	0.849021
YGR089W	1	4	1	0	6.03571e-06	1.19029e-05	8.19923e-06	1.12287e-06	1.35845	0.0943357
YGR249W	1	0	1	0	6.03571e-06	1.32255e-06	8.19923e-06	1.12287e-06	1.35845	0.849021
YGR278W	1	0	1	0	6.03571e-06	1.32255e-06	8.19923e-06	1.12287e-06	1.35845	0.849021
YHL042W	1	1	1	2	6.03571e-06	3.96765e-06	8.19923e-06	5.61436e-06	1.35845	1.41503
YHR022C-A	1	0	1	0	6.03571e-06	1.32255e-06	8.19923e-06	1.12287e-06	1.35845	0.849021
YHR072W-A	4	0	4	16	1.81071e-05	1.32255e-06	2.45977e-05	3.70548e-05	1.35845	28.0177
YIL005W	1	0	1	0	6.03571e-06	1.32255e-06	8.19923e-06	1.12287e-06	1.35845	0.849021
YIL107C	1	2	1	0	6.03571e-06	6.61274e-06	8.19923e-06	1.12287e-06	1.35845	0.169804
YIR005W	1	6	1	0	6.03571e-06	1.71931e-05	8.19923e-06	1.12287e-06	1.35845	0.0653093
YJL042W	1	2	1	0	6.03571e-06	6.61274e-06	8.19923e-06	1.12287e-06	1.35845	0.169804
YKL109W	1	3	1	0	6.03571e-06	9.25784e-06	8.19923e-06	1.12287e-06	1.35845	0.121289
YKL124W	1	0	1	0	6.03571e-06	1.32255e-06	8.19923e-06	1.12287e-06	1.35845	0.849021
YKL126W	1	1	1	0	6.03571e-06	3.96765e-06	8.19923e-06	1.12287e-06	1.35845	0.283007
YKR064W	1	1	1	0	6.03571e-06	3.96765e-06	8.19923e-06	1.12287e-06	1.35845	0.283007
YKR082W	1	0	1	1	6.03571e-06	1.32255e-06	8.19923e-06	3.36861e-06	1.35845	2.54706
YLR083C	1	0	1	1	6.03571e-06	1.32255e-06	8.19923e-06	3.36861e-06	1.35845	2.54706
YLR361C-A	4	2	4	43	1.81071e-05	6.61274e-06	2.45977e-05	9.76898e-05	1.35845	14.773
YMR078C	1	0	1	0	6.03571e-06	1.32255e-06	8.19923e-06	1.12287e-06	1.35845	0.849021
YMR165C	1	0	1	0	6.03571e-06	1.32255e-06	8.19923e-06	1.12287e-06	1.35845	0.849021
YMR292W	4	7	4	0	1.81071e-05	1.98382e-05	2.45977e-05	1.12287e-06	1.35845	0.0566014
YNL121C	5	3	5	1	2.21309e-05	9.25784e-06	3.00638e-05	3.36861e-06	1.35845	0.363866
YNL321W	1	0	1	0	6.03571e-06	1.32255e-06	8.19923e-06	1.12287e-06	1.35845	0.849021
YOL004W	1	2	1	0	6.03571e-06	6.61274e-06	8.19923e-06	1.12287e-06	1.35845	0.169804
YOL025W	1	0	1	0	6.03571e-06	1.32255e-06	8.19923e-06	1.12287e-06	1.35845	0.849021
YOR211C	1	2	1	0	6.03571e-06	6.61274e-06	8.19923e-06	1.12287e-06	1.35845	0.169804
YPL023C	1	0	1	0	6.03571e-06	1.32255e-06	8.19923e-06	1.12287e-06	1.35845	0.849021
YPR138C	1	0	1	0	6.03571e-06	1.32255e-06	8.19923e-06	1.12287e-06	1.35845	0.849021
YAL016C-B	0	0	0	0	2.0119e-06	1.32255e-06	2.73308e-06	1.12287e-06	1.35845	0.849021
YAL017W	0	0	0	0	2.0119e-06	1.32255e-06	2.73308e-06	1.12287e-06	1.35845	0.849021
YAL018C	0	0	0	0	2.0119e-06	1.32255e-06	2.73308e-06	1.12287e-06	1.35845	0.849021
YAL019W	0	0	0	0	2.0119e-06	1.32255e-06	2.73308e-06	1.12287e-06	1.35845	0.849021
YAL019W-A	0	0	0	0	2.0119e-06	1.32255e-06	2.73308e-06	1.12287e-06	1.35845	0.849021
YAL024C	0	0	0	0	2.0119e-06	1.32255e-06	2.73308e-06	1.12287e-06	1.35845	0.849021
YAL026C-A	0	1	0	0	2.0119e-06	3.96765e-06	2.73308e-06	1.12287e-06	1.35845	0.283007
YAL029C	0	0	0	0	2.0119e-06	1.32255e-06	2.73308e-06	1.12287e-06	1.35845	0.849021
YAL037C-A	0	0	0	0	2.0119e-06	1.32255e-06	2.73308e-06	1.12287e-06	1.35845	0.849021
YAL037C-B	0	0	0	0	2.0119e-06	1.32255e-06	2.73308e-06	1.12287e-06	1.35845	0.849021
YAL042C-A	0	0	0	0	2.0119e-06	1.32255e-06	2.73308e-06	1.12287e-06	1.35845	0.849021
YAL045C	0	0	0	0	2.0119e-06	1.32255e-06	2.73308e-06	1.12287e-06	1.35845	0.849021
YAL051W	0	1	0	0	2.0119e-06	3.96765e-06	2.73308e-06	1.12287e-06	1.35845	0.283007
YAL056C-A	0	0	0	0	2.0119e-06	1.32255e-06	2.73308e-06	1.12287e-06	1.35845	0.849021
YAL059C-A	0	0	0	0	2.0119e-06	1.32255e-06	2.73308e-06	1.12287e-06	1.35845	0.849021
YAR019W-A	0	0	0	0	2.0119e-06	1.32255e-06	2.73308e-06	1.12287e-06	1.35845	0.849021
YAR023C	0	0	0	0	2.0119e-06	1.32255e-06	2.73308e-06	1.12287e-06	1.35845	0.849021
YAR029W	0	0	0	0	2.0119e-06	1.32255e-06	2.73308e-06	1.12287e-06	1.35845	0.849021
YAR030C	0	0	0	0	2.0119e-06	1.32255e-06	2.73308e-06	1.12287e-06	1.35845	0.849021
YAR060C	0	0	0	0	2.0119e-06	1.32255e-06	2.73308e-06	1.12287e-06	1.35845	0.849021
YAR069C	0	0	0	0	2.0119e-06	1.32255e-06	2.73308e-06	1.12287e-06	1.35845	0.849021
YAR070C	0	0	0	0	2.0119e-06	1.32255e-06	2.73308e-06	1.12287e-06	1.35845	0.849021
YBL006W-A	0	0	0	0	2.0119e-06	1.32255e-06	2.73308e-06	1.12287e-06	1.35845	0.849021
YBL008W	0	0	0	0	2.0119e-06	1.32255e-06	2.73308e-06	1.12287e-06	1.35845	0.849021
YBL008W-A	0	0	0	0	2.0119e-06	1.32255e-06	2.73308e-06	1.12287e-06	1.35845	0.849021
YBL013W	0	0	0	0	2.0119e-06	1.32255e-06	2.73308e-06	1.12287e-06	1.35845	0.849021
YBL014C	0	0	0	0	2.0119e-06	1.32255e-06	2.73308e-06	1.12287e-06	1.35845	0.849021
YBL022C	0	1	0	0	2.0119e-06	3.96765e-06	2.73308e-06	1.12287e-06	1.35845	0.283007
YBL039C	0	0	0	0	2.0119e-06	1.32255e-06	2.73308e-06	1.12287e-06	1.35845	0.849021
YBL044W	0	0	0	0	2.0119e-06	1.32255e-06	2.73308e-06	1.12287e-06	1.35845	0.849021
YBL048W	0	1	0	0	2.0119e-06	3.96765e-06	2.73308e-06	1.12287e-06	1.35845	0.283007
YBL052C	0	0	0	0	2.0119e-06	1.32255e-06	2.73308e-06	1.12287e-06	1.35845	0.849021
YBL053W	0	0	0	0	2.0119e-06	1.32255e-06	2.73308e-06	1.12287e-06	1.35845	0.849021
YBL062W	0	0	0	0	2.0119e-06	1.32255e-06	2.73308e-06	1.12287e-06	1.35845	0.849021
YBL065W	0	0	0	0	2.0119e-06	1.32255e-06	2.73308e-06	1.12287e-06	1.35845	0.849021
YBL070C	0	0	0	0	2.0119e-06	1.32255e-06	2.73308e-06	1.12287e-06	1.35845	0.849021
YBL073W	0	0	0	0	2.0119e-06	1.32255e-06	2.73308e-06	1.12287e-06	1.35845	0.849021
YBL077W	0	0	0	0	2.0119e-06	1.32255e-06	2.73308e-06	1.12287e-06	1.35845	0.849021
YBL094C	0	0	0	0	2.0119e-06	1.32255e-06	2.73308e-06	1.12287e-06	1.35845	0.849021
YBL097W	0	0	0	0	2.0119e-06	1.32255e-06	2.73308e-06	1.12287e-06	1.35845	0.849021
YBL100C	0	0	0	0	2.0119e-06	1.32255e-06	2.73308e-06	1.12287e-06	1.35845	0.849021
YBL105C	0	1	0	0	2.0119e-06	3.96765e-06	2.73308e-06	1.12287e-06	1.35845	0.283007
YBL107W-A	0	4	0	1	2.0119e-06	1.19029e-05	2.73308e-06	3.36861e-06	1.35845	0.283007
YBL108C-A	0	0	0	0	2.0119e-06	1.32255e-06	2.73308e-06	1.12287e-06	1.35845	0.849021
YBL113W-A	0	0	0	0	2.0119e-06	1.32255e-06	2.73308e-06	1.12287e-06	1.35845	0.849021
YBR018C	0	1	0	0	2.0119e-06	3.96765e-06	2.73308e-06	1.12287e-06	1.35845	0.283007
YBR019C	0	0	0	0	2.0119e-06	1.32255e-06	2.73308e-06	1.12287e-06	1.35845	0.849021
YBR033W	0	1	0	0	2.0119e-06	3.96765e-06	2.73308e-06	1.12287e-06	1.35845	0.283007
YBR040W	0	0	0	0	2.0119e-06	1.32255e-06	2.73308e-06	1.12287e-06	1.35845	0.849021
YBR045C	0	0	0	0	2.0119e-06	1.32255e-06	2.73308e-06	1.12287e-06	1.35845	0.849021
YBR051W	0	0	0	0	2.0119e-06	1.32255e-06	2.73308e-06	1.12287e-06	1.35845	0.849021
YBR056C-B	0	1	0	0	2.0119e-06	3.96765e-06	2.73308e-06	1.12287e-06	1.35845	0.283007
YBR064W	0	0	0	0	2.0119e-06	1.32255e-06	2.73308e-06	1.12287e-06	1.35845	0.849021
YBR072C-A	0	0	0	0	2.0119e-06	1.32255e-06	2.73308e-06	1.12287e-06	1.35845	0.849021
YBR076W	0	0	0	0	2.0119e-06	1.32255e-06	2.73308e-06	1.12287e-06	1.35845	0.849021
YBR079C	0	3	0	0	2.0119e-06	9.25784e-06	2.73308e-06	1.12287e-06	1.35845	0.121289
YBR085W	0	0	0	0	2.0119e-06	1.32255e-06	2.73308e-06	1.12287e-06	1.35845	0.849021
YBR089W	0	0	0	0	2.0119e-06	1.32255e-06	2.73308e-06	1.12287e-06	1.35845	0.849021
YBR099C	0	0	0	0	2.0119e-06	1.32255e-06	2.73308e-06	1.12287e-06	1.35845	0.849021
YBR103C-A	0	0	0	0	2.0119e-06	1.32255e-06	2.73308e-06	1.12287e-06	1.35845	0.849021
YBR109W-A	0	0	0	0	2.0119e-06	1.32255e-06	2.73308e-06	1.12287e-06	1.35845	0.849021
YBR112C	0	2	0	0	2.0119e-06	6.61274e-06	2.73308e-06	1.12287e-06	1.35845	0.169804
YBR113W	0	0	0	0	2.0119e-06	1.32255e-06	2.73308e-06	1.12287e-06	1.35845	0.849021
YBR116C	0	0	0	0	2.0119e-06	1.32255e-06	2.73308e-06	1.12287e-06	1.35845	0.849021
YBR131C-A	0	0	0	0	2.0119e-06	1.32255e-06	2.73308e-06	1.12287e-06	1.35845	0.849021
YBR133C	0	2	0	0	2.0119e-06	6.61274e-06	2.73308e-06	1.12287e-06	1.35845	0.169804
YBR134W	0	0	0	0	2.0119e-06	1.32255e-06	2.73308e-06	1.12287e-06	1.35845	0.849021
YBR144C	0	0	0	0	2.0119e-06	1.32255e-06	2.73308e-06	1.12287e-06	1.35845	0.849021
YBR148W	0	0	0	0	2.0119e-06	1.32255e-06	2.73308e-06	1.12287e-06	1.35845	0.849021
YBR150C	0	0	0	0	2.0119e-06	1.32255e-06	2.73308e-06	1.12287e-06	1.35845	0.849021
YBR174C	0	0	0	0	2.0119e-06	1.32255e-06	2.73308e-06	1.12287e-06	1.35845	0.849021
YBR179C	0	1	0	0	2.0119e-06	3.96765e-06	2.73308e-06	1.12287e-06	1.35845	0.283007
YBR180W	0	0	0	0	2.0119e-06	1.32255e-06	2.73308e-06	1.12287e-06	1.35845	0.849021
YBR182C	0	0	0	0	2.0119e-06	1.32255e-06	2.73308e-06	1.12287e-06	1.35845	0.849021
YBR184W	0	0	0	0	2.0119e-06	1.32255e-06	2.73308e-06	1.12287e-06	1.35845	0.849021
YBR186W	0	0	0	0	2.0119e-06	1.32255e-06	2.73308e-06	1.12287e-06	1.35845	0.849021
YBR190W	0	0	0	0	2.0119e-06	1.32255e-06	2.73308e-06	1.12287e-06	1.35845	0.849021
YBR196C-A	0	0	0	0	2.0119e-06	1.32255e-06	2.73308e-06	1.12287e-06	1.35845	0.849021
YBR200W	0	0	0	0	2.0119e-06	1.32255e-06	2.73308e-06	1.12287e-06	1.35845	0.849021
YBR203W	0	0	0	0	2.0119e-06	1.32255e-06	2.73308e-06	1.12287e-06	1.35845	0.849021
YBR209W	0	0	0	0	2.0119e-06	1.32255e-06	2.73308e-06	1.12287e-06	1.35845	0.849021
YBR216C	0	0	0	0	2.0119e-06	1.32255e-06	2.73308e-06	1.12287e-06	1.35845	0.849021
YBR221W-A	0	0	0	0	2.0119e-06	1.32255e-06	2.73308e-06	1.12287e-06	1.35845	0.849021
YBR223W-A	0	0	0	0	2.0119e-06	1.32255e-06	2.73308e-06	1.12287e-06	1.35845	0.849021
YBR224W	0	1	0	0	2.0119e-06	3.96765e-06	2.73308e-06	1.12287e-06	1.35845	0.283007
YBR225W	0	0	0	0	2.0119e-06	1.32255e-06	2.73308e-06	1.12287e-06	1.35845	0.849021
YBR226C	0	0	0	0	2.0119e-06	1.32255e-06	2.73308e-06	1.12287e-06	1.35845	0.849021
YBR232C	0	0	0	0	2.0119e-06	1.32255e-06	2.73308e-06	1.12287e-06	1.35845	0.849021
YBR238C	0	0	0	0	2.0119e-06	1.32255e-06	2.73308e-06	1.12287e-06	1.35845	0.849021
YBR240C	0	0	0	0	2.0119e-06	1.32255e-06	2.73308e-06	1.12287e-06	1.35845	0.849021
YBR245C	0	0	0	0	2.0119e-06	1.32255e-06	2.73308e-06	1.12287e-06	1.35845	0.849021
YBR250W	0	1	0	0	2.0119e-06	3.96765e-06	2.73308e-06	1.12287e-06	1.35845	0.283007
YBR277C	0	0	0	0	2.0119e-06	1.32255e-06	2.73308e-06	1.12287e-06	1.35845	0.849021
YBR292C	0	0	0	0	2.0119e-06	1.32255e-06	2.73308e-06	1.12287e-06	1.35845	0.849021
YBR293W	0	1	0	0	2.0119e-06	3.96765e-06	2.73308e-06	1.12287e-06	1.35845	0.283007
YBR298C	0	0	0	0	2.0119e-06	1.32255e-06	2.73308e-06	1.12287e-06	1.35845	0.849021
YBR300C	0	0	0	0	2.0119e-06	1.32255e-06	2.73308e-06	1.12287e-06	1.35845	0.849021
YCL001W	0	0	0	2	2.0119e-06	1.32255e-06	2.73308e-06	5.61436e-06	1.35845	4.2451
YCL001W-A	0	0	0	0	2.0119e-06	1.32255e-06	2.73308e-06	1.12287e-06	1.35845	0.849021
YCL007C	0	0	0	0	2.0119e-06	1.32255e-06	2.73308e-06	1.12287e-06	1.35845	0.849021
YCL014W	0	0	0	0	2.0119e-06	1.32255e-06	2.73308e-06	1.12287e-06	1.35845	0.849021
YCL021W-A	0	0	0	0	2.0119e-06	1.32255e-06	2.73308e-06	1.12287e-06	1.35845	0.849021
YCL022C	0	0	0	0	2.0119e-06	1.32255e-06	2.73308e-06	1.12287e-06	1.35845	0.849021
YCL023C	0	0	0	0	2.0119e-06	1.32255e-06	2.73308e-06	1.12287e-06	1.35845	0.849021
YCL026C-A	0	0	0	0	2.0119e-06	1.32255e-06	2.73308e-06	1.12287e-06	1.35845	0.849021
YCL042W	0	0	0	0	2.0119e-06	1.32255e-06	2.73308e-06	1.12287e-06	1.35845	0.849021
YCL046W	0	0	0	0	2.0119e-06	1.32255e-06	2.73308e-06	1.12287e-06	1.35845	0.849021
YCL051W	0	0	0	0	2.0119e-06	1.32255e-06	2.73308e-06	1.12287e-06	1.35845	0.849021
YCL058C	0	0	0	1	2.0119e-06	1.32255e-06	2.73308e-06	3.36861e-06	1.35845	2.54706
YCL061C	0	0	0	0	2.0119e-06	1.32255e-06	2.73308e-06	1.12287e-06	1.35845	0.849021
YCL069W	0	0	0	0	2.0119e-06	1.32255e-06	2.73308e-06	1.12287e-06	1.35845	0.849021
YCL076W	0	0	0	0	2.0119e-06	1.32255e-06	2.73308e-06	1.12287e-06	1.35845	0.849021
YCR001W	0	0	0	0	2.0119e-06	1.32255e-06	2.73308e-06	1.12287e-06	1.35845	0.849021
YCR006C	0	0	0	0	2.0119e-06	1.32255e-06	2.73308e-06	1.12287e-06	1.35845	0.849021
YCR008W	0	0	0	0	2.0119e-06	1.32255e-06	2.73308e-06	1.12287e-06	1.35845	0.849021
YCR013C	0	0	0	0	2.0119e-06	1.32255e-06	2.73308e-06	1.12287e-06	1.35845	0.849021
YCR022C	0	0	0	0	2.0119e-06	1.32255e-06	2.73308e-06	1.12287e-06	1.35845	0.849021
YCR025C	0	0	0	0	2.0119e-06	1.32255e-06	2.73308e-06	1.12287e-06	1.35845	0.849021
YCR030C	2	0	2	1	1.00595e-05	1.32255e-06	1.36654e-05	3.36861e-06	1.35845	2.54706
YCR033W	0	0	0	0	2.0119e-06	1.32255e-06	2.73308e-06	1.12287e-06	1.35845	0.849021
YCR045C	0	0	0	0	2.0119e-06	1.32255e-06	2.73308e-06	1.12287e-06	1.35845	0.849021
YCR049C	0	0	0	0	2.0119e-06	1.32255e-06	2.73308e-06	1.12287e-06	1.35845	0.849021
YCR050C	0	0	0	0	2.0119e-06	1.32255e-06	2.73308e-06	1.12287e-06	1.35845	0.849021
YCR057C	0	1	0	0	2.0119e-06	3.96765e-06	2.73308e-06	1.12287e-06	1.35845	0.283007
YCR064C	0	0	0	0	2.0119e-06	1.32255e-06	2.73308e-06	1.12287e-06	1.35845	0.849021
YCR068W	0	0	0	0	2.0119e-06	1.32255e-06	2.73308e-06	1.12287e-06	1.35845	0.849021
YCR077C	0	0	0	0	2.0119e-06	1.32255e-06	2.73308e-06	1.12287e-06	1.35845	0.849021
YCR081C-A	0	0	0	0	2.0119e-06	1.32255e-06	2.73308e-06	1.12287e-06	1.35845	0.849021
YCR084C	0	0	0	0	2.0119e-06	1.32255e-06	2.73308e-06	1.12287e-06	1.35845	0.849021
YCR085W	0	0	0	0	2.0119e-06	1.32255e-06	2.73308e-06	1.12287e-06	1.35845	0.849021
YCR091W	0	0	0	0	2.0119e-06	1.32255e-06	2.73308e-06	1.12287e-06	1.35845	0.849021
YCR099C	0	0	0	0	2.0119e-06	1.32255e-06	2.73308e-06	1.12287e-06	1.35845	0.849021
YCR100C	0	0	0	0	2.0119e-06	1.32255e-06	2.73308e-06	1.12287e-06	1.35845	0.849021
YCR101C	0	0	0	0	2.0119e-06	1.32255e-06	2.73308e-06	1.12287e-06	1.35845	0.849021
YCR102W-A	0	0	0	0	2.0119e-06	1.32255e-06	2.73308e-06	1.12287e-06	1.35845	0.849021
YDL007C-A	0	0	0	0	2.0119e-06	1.32255e-06	2.73308e-06	1.12287e-06	1.35845	0.849021
YDL009C	0	0	0	0	2.0119e-06	1.32255e-06	2.73308e-06	1.12287e-06	1.35845	0.849021
YDL011C	0	0	0	0	2.0119e-06	1.32255e-06	2.73308e-06	1.12287e-06	1.35845	0.849021
YDL016C	0	0	0	0	2.0119e-06	1.32255e-06	2.73308e-06	1.12287e-06	1.35845	0.849021
YDL023C	0	0	0	0	2.0119e-06	1.32255e-06	2.73308e-06	1.12287e-06	1.35845	0.849021
YDL025W-A	0	0	0	0	2.0119e-06	1.32255e-06	2.73308e-06	1.12287e-06	1.35845	0.849021
YDL026W	0	0	0	0	2.0119e-06	1.32255e-06	2.73308e-06	1.12287e-06	1.35845	0.849021
YDL028C	0	0	0	0	2.0119e-06	1.32255e-06	2.73308e-06	1.12287e-06	1.35845	0.849021
YDL032W	0	0	0	0	2.0119e-06	1.32255e-06	2.73308e-06	1.12287e-06	1.35845	0.849021
YDL034W	0	0	0	0	2.0119e-06	1.32255e-06	2.73308e-06	1.12287e-06	1.35845	0.849021
YDL035C	0	0	0	0	2.0119e-06	1.32255e-06	2.73308e-06	1.12287e-06	1.35845	0.849021
YDL037C	0	0	0	0	2.0119e-06	1.32255e-06	2.73308e-06	1.12287e-06	1.35845	0.849021
YDL041W	0	0	0	0	2.0119e-06	1.32255e-06	2.73308e-06	1.12287e-06	1.35845	0.849021
YDL050C	0	0	0	0	2.0119e-06	1.32255e-06	2.73308e-06	1.12287e-06	1.35845	0.849021
YDL056W	0	1	0	0	2.0119e-06	3.96765e-06	2.73308e-06	1.12287e-06	1.35845	0.283007
YDL062W	0	0	0	0	2.0119e-06	1.32255e-06	2.73308e-06	1.12287e-06	1.35845	0.849021
YDL068W	0	0	0	0	2.0119e-06	1.32255e-06	2.73308e-06	1.12287e-06	1.35845	0.849021
YDL073W	0	0	0	0	2.0119e-06	1.32255e-06	2.73308e-06	1.12287e-06	1.35845	0.849021
YDL094C	0	0	0	0	2.0119e-06	1.32255e-06	2.73308e-06	1.12287e-06	1.35845	0.849021
YDL096C	0	0	0	0	2.0119e-06	1.32255e-06	2.73308e-06	1.12287e-06	1.35845	0.849021
YDL114W	0	0	0	0	2.0119e-06	1.32255e-06	2.73308e-06	1.12287e-06	1.35845	0.849021
YDL114W-A	0	0	0	0	2.0119e-06	1.32255e-06	2.73308e-06	1.12287e-06	1.35845	0.849021
YDL118W	0	0	0	0	2.0119e-06	1.32255e-06	2.73308e-06	1.12287e-06	1.35845	0.849021
YDL132W	0	0	0	0	2.0119e-06	1.32255e-06	2.73308e-06	1.12287e-06	1.35845	0.849021
YDL141W	0	0	0	0	2.0119e-06	1.32255e-06	2.73308e-06	1.12287e-06	1.35845	0.849021
YDL148C	0	2	0	1	2.0119e-06	6.61274e-06	2.73308e-06	3.36861e-06	1.35845	0.509413
YDL151C	0	0	0	0	2.0119e-06	1.32255e-06	2.73308e-06	1.12287e-06	1.35845	0.849021
YDL152W	0	0	0	0	2.0119e-06	1.32255e-06	2.73308e-06	1.12287e-06	1.35845	0.849021
YDL154W	0	1	0	0	2.0119e-06	3.96765e-06	2.73308e-06	1.12287e-06	1.35845	0.283007
YDL158C	0	0	0	0	2.0119e-06	1.32255e-06	2.73308e-06	1.12287e-06	1.35845	0.849021
YDL159C-B	0	0	0	0	2.0119e-06	1.32255e-06	2.73308e-06	1.12287e-06	1.35845	0.849021
YDL162C	0	0	0	0	2.0119e-06	1.32255e-06	2.73308e-06	1.12287e-06	1.35845	0.849021
YDL163W	0	0	0	0	2.0119e-06	1.32255e-06	2.73308e-06	1.12287e-06	1.35845	0.849021
YDL171C	0	5	0	0	2.0119e-06	1.4548e-05	2.73308e-06	1.12287e-06	1.35845	0.0771837
YDL172C	0	0	0	0	2.0119e-06	1.32255e-06	2.73308e-06	1.12287e-06	1.35845	0.849021
YDL176W	0	0	0	0	2.0119e-06	1.32255e-06	2.73308e-06	1.12287e-06	1.35845	0.849021
YDL187C	0	0	0	0	2.0119e-06	1.32255e-06	2.73308e-06	1.12287e-06	1.35845	0.849021
YDL196W	0	0	0	0	2.0119e-06	1.32255e-06	2.73308e-06	1.12287e-06	1.35845	0.849021
YDL210W	0	0	0	0	2.0119e-06	1.32255e-06	2.73308e-06	1.12287e-06	1.35845	0.849021
YDL220C	0	0	0	0	2.0119e-06	1.32255e-06	2.73308e-06	1.12287e-06	1.35845	0.849021
YDL221W	0	0	0	0	2.0119e-06	1.32255e-06	2.73308e-06	1.12287e-06	1.35845	0.849021
YDL225W	0	0	0	0	2.0119e-06	1.32255e-06	2.73308e-06	1.12287e-06	1.35845	0.849021
YDL231C	0	1	0	0	2.0119e-06	3.96765e-06	2.73308e-06	1.12287e-06	1.35845	0.283007
YDL239C	0	0	0	0	2.0119e-06	1.32255e-06	2.73308e-06	1.12287e-06	1.35845	0.849021
YDL240C-A	0	0	0	0	2.0119e-06	1.32255e-06	2.73308e-06	1.12287e-06	1.35845	0.849021
YDL240W	0	0	0	0	2.0119e-06	1.32255e-06	2.73308e-06	1.12287e-06	1.35845	0.849021
YDL242W	0	0	0	0	2.0119e-06	1.32255e-06	2.73308e-06	1.12287e-06	1.35845	0.849021
YDL245C	0	0	0	0	2.0119e-06	1.32255e-06	2.73308e-06	1.12287e-06	1.35845	0.849021
YDL247W	0	0	0	0	2.0119e-06	1.32255e-06	2.73308e-06	1.12287e-06	1.35845	0.849021
YDR008C	0	0	0	0	2.0119e-06	1.32255e-06	2.73308e-06	1.12287e-06	1.35845	0.849021
YDR010C	0	0	0	0	2.0119e-06	1.32255e-06	2.73308e-06	1.12287e-06	1.35845	0.849021
YDR015C	0	0	0	0	2.0119e-06	1.32255e-06	2.73308e-06	1.12287e-06	1.35845	0.849021
YDR017C	0	0	0	0	2.0119e-06	1.32255e-06	2.73308e-06	1.12287e-06	1.35845	0.849021
YDR024W	0	0	0	0	2.0119e-06	1.32255e-06	2.73308e-06	1.12287e-06	1.35845	0.849021
YDR029W	0	0	0	0	2.0119e-06	1.32255e-06	2.73308e-06	1.12287e-06	1.35845	0.849021
YDR048C	0	0	0	0	2.0119e-06	1.32255e-06	2.73308e-06	1.12287e-06	1.35845	0.849021
YDR053W	0	0	0	0	2.0119e-06	1.32255e-06	2.73308e-06	1.12287e-06	1.35845	0.849021
YDR069C	0	0	0	0	2.0119e-06	1.32255e-06	2.73308e-06	1.12287e-06	1.35845	0.849021
YDR093W	0	0	0	0	2.0119e-06	1.32255e-06	2.73308e-06	1.12287e-06	1.35845	0.849021
YDR094W	0	0	0	0	2.0119e-06	1.32255e-06	2.73308e-06	1.12287e-06	1.35845	0.849021
YDR095C	0	0	0	0	2.0119e-06	1.32255e-06	2.73308e-06	1.12287e-06	1.35845	0.849021
YDR102C	0	0	0	0	2.0119e-06	1.32255e-06	2.73308e-06	1.12287e-06	1.35845	0.849021
YDR108W	0	0	0	0	2.0119e-06	1.32255e-06	2.73308e-06	1.12287e-06	1.35845	0.849021
YDR112W	0	0	0	0	2.0119e-06	1.32255e-06	2.73308e-06	1.12287e-06	1.35845	0.849021
YDR114C	0	1	0	0	2.0119e-06	3.96765e-06	2.73308e-06	1.12287e-06	1.35845	0.283007
YDR120C	0	0	0	0	2.0119e-06	1.32255e-06	2.73308e-06	1.12287e-06	1.35845	0.849021
YDR124W	0	0	0	0	2.0119e-06	1.32255e-06	2.73308e-06	1.12287e-06	1.35845	0.849021
YDR136C	0	0	0	0	2.0119e-06	1.32255e-06	2.73308e-06	1.12287e-06	1.35845	0.849021
YDR146C	0	0	0	0	2.0119e-06	1.32255e-06	2.73308e-06	1.12287e-06	1.35845	0.849021
YDR149C	0	0	0	0	2.0119e-06	1.32255e-06	2.73308e-06	1.12287e-06	1.35845	0.849021
YDR157W	0	0	0	0	2.0119e-06	1.32255e-06	2.73308e-06	1.12287e-06	1.35845	0.849021
YDR160W	0	2	0	0	2.0119e-06	6.61274e-06	2.73308e-06	1.12287e-06	1.35845	0.169804
YDR164C	0	2	0	0	2.0119e-06	6.61274e-06	2.73308e-06	1.12287e-06	1.35845	0.169804
YDR169C	0	0	0	0	2.0119e-06	1.32255e-06	2.73308e-06	1.12287e-06	1.35845	0.849021
YDR173C	0	0	0	0	2.0119e-06	1.32255e-06	2.73308e-06	1.12287e-06	1.35845	0.849021
YDR183C-A	0	0	0	0	2.0119e-06	1.32255e-06	2.73308e-06	1.12287e-06	1.35845	0.849021
YDR187C	0	0	0	0	2.0119e-06	1.32255e-06	2.73308e-06	1.12287e-06	1.35845	0.849021
YDR193W	0	0	0	0	2.0119e-06	1.32255e-06	2.73308e-06	1.12287e-06	1.35845	0.849021
YDR194W-A	0	0	0	0	2.0119e-06	1.32255e-06	2.73308e-06	1.12287e-06	1.35845	0.849021
YDR199W	0	0	0	0	2.0119e-06	1.32255e-06	2.73308e-06	1.12287e-06	1.35845	0.849021
YDR203W	0	0	0	0	2.0119e-06	1.32255e-06	2.73308e-06	1.12287e-06	1.35845	0.849021
YDR209C	0	0	0	0	2.0119e-06	1.32255e-06	2.73308e-06	1.12287e-06	1.35845	0.849021
YDR216W	0	1	0	0	2.0119e-06	3.96765e-06	2.73308e-06	1.12287e-06	1.35845	0.283007
YDR221W	0	0	0	1	2.0119e-06	1.32255e-06	2.73308e-06	3.36861e-06	1.35845	2.54706
YDR223W	0	0	0	0	2.0119e-06	1.32255e-06	2.73308e-06	1.12287e-06	1.35845	0.849021
YDR230W	0	0	0	0	2.0119e-06	1.32255e-06	2.73308e-06	1.12287e-06	1.35845	0.849021
YDR241W	0	0	0	0	2.0119e-06	1.32255e-06	2.73308e-06	1.12287e-06	1.35845	0.849021
YDR250C	0	0	0	0	2.0119e-06	1.32255e-06	2.73308e-06	1.12287e-06	1.35845	0.849021
YDR269C	0	0	0	0	2.0119e-06	1.32255e-06	2.73308e-06	1.12287e-06	1.35845	0.849021
YDR271C	0	0	0	0	2.0119e-06	1.32255e-06	2.73308e-06	1.12287e-06	1.35845	0.849021
YDR274C	0	0	0	0	2.0119e-06	1.32255e-06	2.73308e-06	1.12287e-06	1.35845	0.849021
YDR278C	0	0	0	0	2.0119e-06	1.32255e-06	2.73308e-06	1.12287e-06	1.35845	0.849021
YDR281C	0	0	0	3	2.0119e-06	1.32255e-06	2.73308e-06	7.8601e-06	1.35845	5.94315
YDR290W	0	0	0	0	2.0119e-06	1.32255e-06	2.73308e-06	1.12287e-06	1.35845	0.849021
YDR291W	0	0	0	0	2.0119e-06	1.32255e-06	2.73308e-06	1.12287e-06	1.35845	0.849021
YDR292C	0	1	0	0	2.0119e-06	3.96765e-06	2.73308e-06	1.12287e-06	1.35845	0.283007
YDR301W	0	0	0	0	2.0119e-06	1.32255e-06	2.73308e-06	1.12287e-06	1.35845	0.849021
YDR310C	0	3	0	0	2.0119e-06	9.25784e-06	2.73308e-06	1.12287e-06	1.35845	0.121289
YDR320W-B	0	0	0	0	2.0119e-06	1.32255e-06	2.73308e-06	1.12287e-06	1.35845	0.849021
YDR326C	0	0	0	0	2.0119e-06	1.32255e-06	2.73308e-06	1.12287e-06	1.35845	0.849021
YDR327W	0	0	0	0	2.0119e-06	1.32255e-06	2.73308e-06	1.12287e-06	1.35845	0.849021
YDR335W	0	0	0	0	2.0119e-06	1.32255e-06	2.73308e-06	1.12287e-06	1.35845	0.849021
YDR344C	0	0	0	0	2.0119e-06	1.32255e-06	2.73308e-06	1.12287e-06	1.35845	0.849021
YDR350C	0	0	0	0	2.0119e-06	1.32255e-06	2.73308e-06	1.12287e-06	1.35845	0.849021
YDR351W	0	0	0	0	2.0119e-06	1.32255e-06	2.73308e-06	1.12287e-06	1.35845	0.849021
YDR354C-A	0	0	0	0	2.0119e-06	1.32255e-06	2.73308e-06	1.12287e-06	1.35845	0.849021
YDR355C	0	0	0	0	2.0119e-06	1.32255e-06	2.73308e-06	1.12287e-06	1.35845	0.849021
YDR360W	0	0	0	0	2.0119e-06	1.32255e-06	2.73308e-06	1.12287e-06	1.35845	0.849021
YDR371C-A	0	0	0	0	2.0119e-06	1.32255e-06	2.73308e-06	1.12287e-06	1.35845	0.849021
YDR374C	0	0	0	0	2.0119e-06	1.32255e-06	2.73308e-06	1.12287e-06	1.35845	0.849021
YDR389W	0	0	0	0	2.0119e-06	1.32255e-06	2.73308e-06	1.12287e-06	1.35845	0.849021
YDR401W	0	0	0	0	2.0119e-06	1.32255e-06	2.73308e-06	1.12287e-06	1.35845	0.849021
YDR402C	0	0	0	0	2.0119e-06	1.32255e-06	2.73308e-06	1.12287e-06	1.35845	0.849021
YDR406W	0	0	0	0	2.0119e-06	1.32255e-06	2.73308e-06	1.12287e-06	1.35845	0.849021
YDR406W-A	0	0	0	0	2.0119e-06	1.32255e-06	2.73308e-06	1.12287e-06	1.35845	0.849021
YDR409W	0	0	0	0	2.0119e-06	1.32255e-06	2.73308e-06	1.12287e-06	1.35845	0.849021
YDR413C	0	0	0	0	2.0119e-06	1.32255e-06	2.73308e-06	1.12287e-06	1.35845	0.849021
YDR417C	0	0	0	0	2.0119e-06	1.32255e-06	2.73308e-06	1.12287e-06	1.35845	0.849021
YDR422C	0	0	0	0	2.0119e-06	1.32255e-06	2.73308e-06	1.12287e-06	1.35845	0.849021
YDR431W	0	0	0	0	2.0119e-06	1.32255e-06	2.73308e-06	1.12287e-06	1.35845	0.849021
YDR436W	0	0	0	0	2.0119e-06	1.32255e-06	2.73308e-06	1.12287e-06	1.35845	0.849021
YDR442W	0	0	0	0	2.0119e-06	1.32255e-06	2.73308e-06	1.12287e-06	1.35845	0.849021
YDR445C	0	0	0	0	2.0119e-06	1.32255e-06	2.73308e-06	1.12287e-06	1.35845	0.849021
YDR455C	0	0	0	0	2.0119e-06	1.32255e-06	2.73308e-06	1.12287e-06	1.35845	0.849021
YDR464C-A	0	0	0	0	2.0119e-06	1.32255e-06	2.73308e-06	1.12287e-06	1.35845	0.849021
YDR467C	0	0	0	0	2.0119e-06	1.32255e-06	2.73308e-06	1.12287e-06	1.35845	0.849021
YDR491C	0	0	0	0	2.0119e-06	1.32255e-06	2.73308e-06	1.12287e-06	1.35845	0.849021
YDR495C	0	0	0	0	2.0119e-06	1.32255e-06	2.73308e-06	1.12287e-06	1.35845	0.849021
YDR499W	0	0	0	0	2.0119e-06	1.32255e-06	2.73308e-06	1.12287e-06	1.35845	0.849021
YDR504C	0	0	0	0	2.0119e-06	1.32255e-06	2.73308e-06	1.12287e-06	1.35845	0.849021
YDR509W	0	0	0	0	2.0119e-06	1.32255e-06	2.73308e-06	1.12287e-06	1.35845	0.849021
YDR510C-A	0	0	0	0	2.0119e-06	1.32255e-06	2.73308e-06	1.12287e-06	1.35845	0.849021
YDR521W	0	0	0	0	2.0119e-06	1.32255e-06	2.73308e-06	1.12287e-06	1.35845	0.849021
YDR522C	0	1	0	0	2.0119e-06	3.96765e-06	2.73308e-06	1.12287e-06	1.35845	0.283007
YDR523C	0	0	0	0	2.0119e-06	1.32255e-06	2.73308e-06	1.12287e-06	1.35845	0.849021
YDR524W-C	0	1	0	1	2.0119e-06	3.96765e-06	2.73308e-06	3.36861e-06	1.35845	0.849021
YDR528W	0	0	0	0	2.0119e-06	1.32255e-06	2.73308e-06	1.12287e-06	1.35845	0.849021
YDR537C	0	0	0	0	2.0119e-06	1.32255e-06	2.73308e-06	1.12287e-06	1.35845	0.849021
YDR541C	0	1	0	0	2.0119e-06	3.96765e-06	2.73308e-06	1.12287e-06	1.35845	0.283007
YDR545C-A	0	0	0	0	2.0119e-06	1.32255e-06	2.73308e-06	1.12287e-06	1.35845	0.849021
YEL008W	0	0	0	0	2.0119e-06	1.32255e-06	2.73308e-06	1.12287e-06	1.35845	0.849021
YEL010W	0	0	0	0	2.0119e-06	1.32255e-06	2.73308e-06	1.12287e-06	1.35845	0.849021
YEL013W	0	0	0	0	2.0119e-06	1.32255e-06	2.73308e-06	1.12287e-06	1.35845	0.849021
YEL016C	0	0	0	0	2.0119e-06	1.32255e-06	2.73308e-06	1.12287e-06	1.35845	0.849021
YEL018C-A	0	0	0	0	2.0119e-06	1.32255e-06	2.73308e-06	1.12287e-06	1.35845	0.849021
YEL020C-B	0	0	0	0	2.0119e-06	1.32255e-06	2.73308e-06	1.12287e-06	1.35845	0.849021
YEL023C	0	0	0	0	2.0119e-06	1.32255e-06	2.73308e-06	1.12287e-06	1.35845	0.849021
YEL030W	0	0	0	0	2.0119e-06	1.32255e-06	2.73308e-06	1.12287e-06	1.35845	0.849021
YEL032C-A	0	0	0	0	2.0119e-06	1.32255e-06	2.73308e-06	1.12287e-06	1.35845	0.849021
YEL035C	0	0	0	0	2.0119e-06	1.32255e-06	2.73308e-06	1.12287e-06	1.35845	0.849021
YEL043W	0	0	0	0	2.0119e-06	1.32255e-06	2.73308e-06	1.12287e-06	1.35845	0.849021
YEL045C	0	0	0	0	2.0119e-06	1.32255e-06	2.73308e-06	1.12287e-06	1.35845	0.849021
YEL050W-A	0	1	0	0	2.0119e-06	3.96765e-06	2.73308e-06	1.12287e-06	1.35845	0.283007
YEL067C	0	0	0	0	2.0119e-06	1.32255e-06	2.73308e-06	1.12287e-06	1.35845	0.849021
YEL077W-A	0	0	0	0	2.0119e-06	1.32255e-06	2.73308e-06	1.12287e-06	1.35845	0.849021
YER006C-A	0	0	0	0	2.0119e-06	1.32255e-06	2.73308e-06	1.12287e-06	1.35845	0.849021
YER014C-A	0	1	0	0	2.0119e-06	3.96765e-06	2.73308e-06	1.12287e-06	1.35845	0.283007
YER028C	0	0	0	0	2.0119e-06	1.32255e-06	2.73308e-06	1.12287e-06	1.35845	0.849021
YER038W-A	0	0	0	0	2.0119e-06	1.32255e-06	2.73308e-06	1.12287e-06	1.35845	0.849021
YER040W	0	0	0	0	2.0119e-06	1.32255e-06	2.73308e-06	1.12287e-06	1.35845	0.849021
YER047C	0	0	0	0	2.0119e-06	1.32255e-06	2.73308e-06	1.12287e-06	1.35845	0.849021
YER060W	0	0	0	0	2.0119e-06	1.32255e-06	2.73308e-06	1.12287e-06	1.35845	0.849021
YER067C-A	0	0	0	0	2.0119e-06	1.32255e-06	2.73308e-06	1.12287e-06	1.35845	0.849021
YER068C-A	0	0	0	0	2.0119e-06	1.32255e-06	2.73308e-06	1.12287e-06	1.35845	0.849021
YER070W	0	1	0	0	2.0119e-06	3.96765e-06	2.73308e-06	1.12287e-06	1.35845	0.283007
YER076W-A	0	0	0	0	2.0119e-06	1.32255e-06	2.73308e-06	1.12287e-06	1.35845	0.849021
YER078W-A	0	0	0	0	2.0119e-06	1.32255e-06	2.73308e-06	1.12287e-06	1.35845	0.849021
YER079C-A	0	0	0	0	2.0119e-06	1.32255e-06	2.73308e-06	1.12287e-06	1.35845	0.849021
YER084W	0	0	0	0	2.0119e-06	1.32255e-06	2.73308e-06	1.12287e-06	1.35845	0.849021
YER084W-A	0	4	0	0	2.0119e-06	1.19029e-05	2.73308e-06	1.12287e-06	1.35845	0.0943357
YER085C	0	0	0	0	2.0119e-06	1.32255e-06	2.73308e-06	1.12287e-06	1.35845	0.849021
YER087C-A	0	0	0	0	2.0119e-06	1.32255e-06	2.73308e-06	1.12287e-06	1.35845	0.849021
YER088C	0	0	0	0	2.0119e-06	1.32255e-06	2.73308e-06	1.12287e-06	1.35845	0.849021
YER088W-B	0	0	0	0	2.0119e-06	1.32255e-06	2.73308e-06	1.12287e-06	1.35845	0.849021
YER090C-A	0	0	0	0	2.0119e-06	1.32255e-06	2.73308e-06	1.12287e-06	1.35845	0.849021
YER091C	0	2	0	0	2.0119e-06	6.61274e-06	2.73308e-06	1.12287e-06	1.35845	0.169804
YER097W	0	0	0	0	2.0119e-06	1.32255e-06	2.73308e-06	1.12287e-06	1.35845	0.849021
YER098W	0	0	0	0	2.0119e-06	1.32255e-06	2.73308e-06	1.12287e-06	1.35845	0.849021
YER106W	0	0	0	0	2.0119e-06	1.32255e-06	2.73308e-06	1.12287e-06	1.35845	0.849021
YER107W-A	0	0	0	0	2.0119e-06	1.32255e-06	2.73308e-06	1.12287e-06	1.35845	0.849021
YER109C	0	0	0	0	2.0119e-06	1.32255e-06	2.73308e-06	1.12287e-06	1.35845	0.849021
YER114C	0	1	0	0	2.0119e-06	3.96765e-06	2.73308e-06	1.12287e-06	1.35845	0.283007
YER123W	0	0	0	0	2.0119e-06	1.32255e-06	2.73308e-06	1.12287e-06	1.35845	0.849021
YER125W	0	0	0	0	2.0119e-06	1.32255e-06	2.73308e-06	1.12287e-06	1.35845	0.849021
YER129W	0	0	0	0	2.0119e-06	1.32255e-06	2.73308e-06	1.12287e-06	1.35845	0.849021
YER132C	0	0	0	0	2.0119e-06	1.32255e-06	2.73308e-06	1.12287e-06	1.35845	0.849021
YER133W	0	0	0	0	2.0119e-06	1.32255e-06	2.73308e-06	1.12287e-06	1.35845	0.849021
YER137W-A	0	0	0	0	2.0119e-06	1.32255e-06	2.73308e-06	1.12287e-06	1.35845	0.849021
YER145C	0	0	0	0	2.0119e-06	1.32255e-06	2.73308e-06	1.12287e-06	1.35845	0.849021
YER147C	0	0	0	0	2.0119e-06	1.32255e-06	2.73308e-06	1.12287e-06	1.35845	0.849021
YER148W	0	0	0	0	2.0119e-06	1.32255e-06	2.73308e-06	1.12287e-06	1.35845	0.849021
YER152W-A	0	0	0	0	2.0119e-06	1.32255e-06	2.73308e-06	1.12287e-06	1.35845	0.849021
YER158W-A	0	0	0	0	2.0119e-06	1.32255e-06	2.73308e-06	1.12287e-06	1.35845	0.849021
YER162C	0	1	0	0	2.0119e-06	3.96765e-06	2.73308e-06	1.12287e-06	1.35845	0.283007
YER164W	0	0	0	0	2.0119e-06	1.32255e-06	2.73308e-06	1.12287e-06	1.35845	0.849021
YER165C-A	0	0	0	0	2.0119e-06	1.32255e-06	2.73308e-06	1.12287e-06	1.35845	0.849021
YER167W	0	1	0	0	2.0119e-06	3.96765e-06	2.73308e-06	1.12287e-06	1.35845	0.283007
YER169W	0	0	0	0	2.0119e-06	1.32255e-06	2.73308e-06	1.12287e-06	1.35845	0.849021
YER175W-A	0	0	0	0	2.0119e-06	1.32255e-06	2.73308e-06	1.12287e-06	1.35845	0.849021
YER181C	0	0	0	0	2.0119e-06	1.32255e-06	2.73308e-06	1.12287e-06	1.35845	0.849021
YER184C	0	0	0	0	2.0119e-06	1.32255e-06	2.73308e-06	1.12287e-06	1.35845	0.849021
YER190C-B	0	0	0	0	2.0119e-06	1.32255e-06	2.73308e-06	1.12287e-06	1.35845	0.849021
YFL003C	0	0	0	0	2.0119e-06	1.32255e-06	2.73308e-06	1.12287e-06	1.35845	0.849021
YFL009W	0	0	0	0	2.0119e-06	1.32255e-06	2.73308e-06	1.12287e-06	1.35845	0.849021
YFL011W	0	0	0	0	2.0119e-06	1.32255e-06	2.73308e-06	1.12287e-06	1.35845	0.849021
YFL012W	0	0	0	0	2.0119e-06	1.32255e-06	2.73308e-06	1.12287e-06	1.35845	0.849021
YFL012W-A	0	0	0	0	2.0119e-06	1.32255e-06	2.73308e-06	1.12287e-06	1.35845	0.849021
YFL013W-A	0	7	0	2	2.0119e-06	1.98382e-05	2.73308e-06	5.61436e-06	1.35845	0.283007
YFL015W-A	0	0	0	0	2.0119e-06	1.32255e-06	2.73308e-06	1.12287e-06	1.35845	0.849021
YFL021C-A	0	1	0	0	2.0119e-06	3.96765e-06	2.73308e-06	1.12287e-06	1.35845	0.283007
YFL024C	0	0	0	0	2.0119e-06	1.32255e-06	2.73308e-06	1.12287e-06	1.35845	0.849021
YFL032W	0	0	0	0	2.0119e-06	1.32255e-06	2.73308e-06	1.12287e-06	1.35845	0.849021
YFL033C	0	0	0	0	2.0119e-06	1.32255e-06	2.73308e-06	1.12287e-06	1.35845	0.849021
YFL040W	0	0	0	0	2.0119e-06	1.32255e-06	2.73308e-06	1.12287e-06	1.35845	0.849021
YFL050C	0	0	0	0	2.0119e-06	1.32255e-06	2.73308e-06	1.12287e-06	1.35845	0.849021
YFL051C	0	0	0	0	2.0119e-06	1.32255e-06	2.73308e-06	1.12287e-06	1.35845	0.849021
YFL053W	0	0	0	0	2.0119e-06	1.32255e-06	2.73308e-06	1.12287e-06	1.35845	0.849021
YFL055W	0	0	0	0	2.0119e-06	1.32255e-06	2.73308e-06	1.12287e-06	1.35845	0.849021
YFL057C	0	0	0	0	2.0119e-06	1.32255e-06	2.73308e-06	1.12287e-06	1.35845	0.849021
YFL063W	0	0	0	0	2.0119e-06	1.32255e-06	2.73308e-06	1.12287e-06	1.35845	0.849021
YFL068W	0	0	0	0	2.0119e-06	1.32255e-06	2.73308e-06	1.12287e-06	1.35845	0.849021
YFR009W	0	0	0	0	2.0119e-06	1.32255e-06	2.73308e-06	1.12287e-06	1.35845	0.849021
YFR012W	0	0	0	0	2.0119e-06	1.32255e-06	2.73308e-06	1.12287e-06	1.35845	0.849021
YFR013W	0	2	0	0	2.0119e-06	6.61274e-06	2.73308e-06	1.12287e-06	1.35845	0.169804
YFR023W	0	0	0	0	2.0119e-06	1.32255e-06	2.73308e-06	1.12287e-06	1.35845	0.849021
YFR032C-A	0	0	0	14	2.0119e-06	1.32255e-06	2.73308e-06	3.25633e-05	1.35845	24.6216
YFR040W	0	1	0	0	2.0119e-06	3.96765e-06	2.73308e-06	1.12287e-06	1.35845	0.283007
YFR052C-A	0	0	0	0	2.0119e-06	1.32255e-06	2.73308e-06	1.12287e-06	1.35845	0.849021
YFR054C	0	0	0	0	2.0119e-06	1.32255e-06	2.73308e-06	1.12287e-06	1.35845	0.849021
YFR056C	0	0	0	0	2.0119e-06	1.32255e-06	2.73308e-06	1.12287e-06	1.35845	0.849021
YFR057W	0	0	0	0	2.0119e-06	1.32255e-06	2.73308e-06	1.12287e-06	1.35845	0.849021
YGL007W	0	0	0	0	2.0119e-06	1.32255e-06	2.73308e-06	1.12287e-06	1.35845	0.849021
YGL013C	0	0	0	0	2.0119e-06	1.32255e-06	2.73308e-06	1.12287e-06	1.35845	0.849021
YGL014C-A	0	0	0	0	2.0119e-06	1.32255e-06	2.73308e-06	1.12287e-06	1.35845	0.849021
YGL014W	0	1	0	0	2.0119e-06	3.96765e-06	2.73308e-06	1.12287e-06	1.35845	0.283007
YGL015C	0	0	0	0	2.0119e-06	1.32255e-06	2.73308e-06	1.12287e-06	1.35845	0.849021
YGL024W	0	0	0	0	2.0119e-06	1.32255e-06	2.73308e-06	1.12287e-06	1.35845	0.849021
YGL034C	0	0	0	0	2.0119e-06	1.32255e-06	2.73308e-06	1.12287e-06	1.35845	0.849021
YGL041C	0	0	0	0	2.0119e-06	1.32255e-06	2.73308e-06	1.12287e-06	1.35845	0.849021
YGL041C-B	0	1	0	0	2.0119e-06	3.96765e-06	2.73308e-06	1.12287e-06	1.35845	0.283007
YGL042C	0	0	0	1	2.0119e-06	1.32255e-06	2.73308e-06	3.36861e-06	1.35845	2.54706
YGL049C	0	2	0	0	2.0119e-06	6.61274e-06	2.73308e-06	1.12287e-06	1.35845	0.169804
YGL052W	0	0	0	0	2.0119e-06	1.32255e-06	2.73308e-06	1.12287e-06	1.35845	0.849021
YGL063W	0	0	0	0	2.0119e-06	1.32255e-06	2.73308e-06	1.12287e-06	1.35845	0.849021
YGL069C	0	0	0	0	2.0119e-06	1.32255e-06	2.73308e-06	1.12287e-06	1.35845	0.849021
YGL072C	0	0	0	0	2.0119e-06	1.32255e-06	2.73308e-06	1.12287e-06	1.35845	0.849021
YGL074C	0	0	0	0	2.0119e-06	1.32255e-06	2.73308e-06	1.12287e-06	1.35845	0.849021
YGL083W	0	0	0	0	2.0119e-06	1.32255e-06	2.73308e-06	1.12287e-06	1.35845	0.849021
YGL088W	0	0	0	0	2.0119e-06	1.32255e-06	2.73308e-06	1.12287e-06	1.35845	0.849021
YGL089C	0	0	0	0	2.0119e-06	1.32255e-06	2.73308e-06	1.12287e-06	1.35845	0.849021
YGL092W	0	0	0	0	2.0119e-06	1.32255e-06	2.73308e-06	1.12287e-06	1.35845	0.849021
YGL094C	0	0	0	0	2.0119e-06	1.32255e-06	2.73308e-06	1.12287e-06	1.35845	0.849021
YGL102C	0	0	0	0	2.0119e-06	1.32255e-06	2.73308e-06	1.12287e-06	1.35845	0.849021
YGL109W	0	0	0	0	2.0119e-06	1.32255e-06	2.73308e-06	1.12287e-06	1.35845	0.849021
YGL113W	0	1	0	1	2.0119e-06	3.96765e-06	2.73308e-06	3.36861e-06	1.35845	0.849021
YGL118C	0	0	0	0	2.0119e-06	1.32255e-06	2.73308e-06	1.12287e-06	1.35845	0.849021
YGL120C	0	2	0	0	2.0119e-06	6.61274e-06	2.73308e-06	1.12287e-06	1.35845	0.169804
YGL123C-A	0	0	0	0	2.0119e-06	1.32255e-06	2.73308e-06	1.12287e-06	1.35845	0.849021
YGL125W	0	1	0	0	2.0119e-06	3.96765e-06	2.73308e-06	1.12287e-06	1.35845	0.283007
YGL126W	0	0	0	0	2.0119e-06	1.32255e-06	2.73308e-06	1.12287e-06	1.35845	0.849021
YGL132W	0	0	0	0	2.0119e-06	1.32255e-06	2.73308e-06	1.12287e-06	1.35845	0.849021
YGL138C	0	0	0	0	2.0119e-06	1.32255e-06	2.73308e-06	1.12287e-06	1.35845	0.849021
YGL139W	0	0	0	0	2.0119e-06	1.32255e-06	2.73308e-06	1.12287e-06	1.35845	0.849021
YGL140C	0	0	0	0	2.0119e-06	1.32255e-06	2.73308e-06	1.12287e-06	1.35845	0.849021
YGL149W	0	0	0	0	2.0119e-06	1.32255e-06	2.73308e-06	1.12287e-06	1.35845	0.849021
YGL151W	0	0	0	0	2.0119e-06	1.32255e-06	2.73308e-06	1.12287e-06	1.35845	0.849021
YGL152C	0	0	0	0	2.0119e-06	1.32255e-06	2.73308e-06	1.12287e-06	1.35845	0.849021
YGL157W	0	0	0	0	2.0119e-06	1.32255e-06	2.73308e-06	1.12287e-06	1.35845	0.849021
YGL158W	0	0	0	0	2.0119e-06	1.32255e-06	2.73308e-06	1.12287e-06	1.35845	0.849021
YGL165C	0	1	0	0	2.0119e-06	3.96765e-06	2.73308e-06	1.12287e-06	1.35845	0.283007
YGL167C	0	2	0	0	2.0119e-06	6.61274e-06	2.73308e-06	1.12287e-06	1.35845	0.169804
YGL168W	0	0	0	0	2.0119e-06	1.32255e-06	2.73308e-06	1.12287e-06	1.35845	0.849021
YGL170C	0	0	0	0	2.0119e-06	1.32255e-06	2.73308e-06	1.12287e-06	1.35845	0.849021
YGL173C	2	1	2	0	1.00595e-05	3.96765e-06	1.36654e-05	1.12287e-06	1.35845	0.283007
YGL177W	0	0	0	0	2.0119e-06	1.32255e-06	2.73308e-06	1.12287e-06	1.35845	0.849021
YGL180W	0	0	0	0	2.0119e-06	1.32255e-06	2.73308e-06	1.12287e-06	1.35845	0.849021
YGL182C	0	0	0	0	2.0119e-06	1.32255e-06	2.73308e-06	1.12287e-06	1.35845	0.849021
YGL183C	0	0	0	0	2.0119e-06	1.32255e-06	2.73308e-06	1.12287e-06	1.35845	0.849021
YGL188C	0	0	0	1	2.0119e-06	1.32255e-06	2.73308e-06	3.36861e-06	1.35845	2.54706
YGL193C	0	0	0	0	2.0119e-06	1.32255e-06	2.73308e-06	1.12287e-06	1.35845	0.849021
YGL199C	0	0	0	0	2.0119e-06	1.32255e-06	2.73308e-06	1.12287e-06	1.35845	0.849021
YGL214W	0	0	0	0	2.0119e-06	1.32255e-06	2.73308e-06	1.12287e-06	1.35845	0.849021
YGL215W	0	0	0	0	2.0119e-06	1.32255e-06	2.73308e-06	1.12287e-06	1.35845	0.849021
YGL218W	0	0	0	0	2.0119e-06	1.32255e-06	2.73308e-06	1.12287e-06	1.35845	0.849021
YGL220W	0	10	0	0	2.0119e-06	2.77735e-05	2.73308e-06	1.12287e-06	1.35845	0.0404296
YGL229C	0	0	0	0	2.0119e-06	1.32255e-06	2.73308e-06	1.12287e-06	1.35845	0.849021
YGL233W	0	0	0	0	2.0119e-06	1.32255e-06	2.73308e-06	1.12287e-06	1.35845	0.849021
YGL235W	0	0	0	0	2.0119e-06	1.32255e-06	2.73308e-06	1.12287e-06	1.35845	0.849021
YGL239C	0	0	0	0	2.0119e-06	1.32255e-06	2.73308e-06	1.12287e-06	1.35845	0.849021
YGL240W	0	0	0	0	2.0119e-06	1.32255e-06	2.73308e-06	1.12287e-06	1.35845	0.849021
YGL249W	0	0	0	0	2.0119e-06	1.32255e-06	2.73308e-06	1.12287e-06	1.35845	0.849021
YGL251C	0	0	0	0	2.0119e-06	1.32255e-06	2.73308e-06	1.12287e-06	1.35845	0.849021
YGL258W	0	0	0	0	2.0119e-06	1.32255e-06	2.73308e-06	1.12287e-06	1.35845	0.849021
YGL258W-A	0	0	0	0	2.0119e-06	1.32255e-06	2.73308e-06	1.12287e-06	1.35845	0.849021
YGL260W	0	0	0	0	2.0119e-06	1.32255e-06	2.73308e-06	1.12287e-06	1.35845	0.849021
YGL261C	0	0	0	0	2.0119e-06	1.32255e-06	2.73308e-06	1.12287e-06	1.35845	0.849021
YGL262W	0	0	0	0	2.0119e-06	1.32255e-06	2.73308e-06	1.12287e-06	1.35845	0.849021
YGR022C	0	0	0	0	2.0119e-06	1.32255e-06	2.73308e-06	1.12287e-06	1.35845	0.849021
YGR025W	0	1	0	0	2.0119e-06	3.96765e-06	2.73308e-06	1.12287e-06	1.35845	0.283007
YGR031C-A	0	0	0	0	2.0119e-06	1.32255e-06	2.73308e-06	1.12287e-06	1.35845	0.849021
YGR035W-A	0	0	0	0	2.0119e-06	1.32255e-06	2.73308e-06	1.12287e-06	1.35845	0.849021
YGR039W	0	1	0	0	2.0119e-06	3.96765e-06	2.73308e-06	1.12287e-06	1.35845	0.283007
YGR059W	0	0	0	0	2.0119e-06	1.32255e-06	2.73308e-06	1.12287e-06	1.35845	0.849021
YGR068W-A	0	0	0	0	2.0119e-06	1.32255e-06	2.73308e-06	1.12287e-06	1.35845	0.849021
YGR090W	0	0	0	0	2.0119e-06	1.32255e-06	2.73308e-06	1.12287e-06	1.35845	0.849021
YGR100W	0	0	0	0	2.0119e-06	1.32255e-06	2.73308e-06	1.12287e-06	1.35845	0.849021
YGR107W	0	0	0	1	2.0119e-06	1.32255e-06	2.73308e-06	3.36861e-06	1.35845	2.54706
YGR109W-A	0	0	0	0	2.0119e-06	1.32255e-06	2.73308e-06	1.12287e-06	1.35845	0.849021
YGR109W-B	0	0	0	0	2.0119e-06	1.32255e-06	2.73308e-06	1.12287e-06	1.35845	0.849021
YGR114C	0	0	0	0	2.0119e-06	1.32255e-06	2.73308e-06	1.12287e-06	1.35845	0.849021
YGR115C	0	0	0	0	2.0119e-06	1.32255e-06	2.73308e-06	1.12287e-06	1.35845	0.849021
YGR121W-A	0	0	0	0	2.0119e-06	1.32255e-06	2.73308e-06	1.12287e-06	1.35845	0.849021
YGR122C-A	0	0	0	0	2.0119e-06	1.32255e-06	2.73308e-06	1.12287e-06	1.35845	0.849021
YGR140W	0	0	0	0	2.0119e-06	1.32255e-06	2.73308e-06	1.12287e-06	1.35845	0.849021
YGR143W	0	0	0	0	2.0119e-06	1.32255e-06	2.73308e-06	1.12287e-06	1.35845	0.849021
YGR160W	0	0	0	0	2.0119e-06	1.32255e-06	2.73308e-06	1.12287e-06	1.35845	0.849021
YGR164W	0	0	0	0	2.0119e-06	1.32255e-06	2.73308e-06	1.12287e-06	1.35845	0.849021
YGR177C	0	1	0	0	2.0119e-06	3.96765e-06	2.73308e-06	1.12287e-06	1.35845	0.283007
YGR184C	0	1	0	0	2.0119e-06	3.96765e-06	2.73308e-06	1.12287e-06	1.35845	0.283007
YGR190C	0	0	0	0	2.0119e-06	1.32255e-06	2.73308e-06	1.12287e-06	1.35845	0.849021
YGR200C	0	0	0	0	2.0119e-06	1.32255e-06	2.73308e-06	1.12287e-06	1.35845	0.849021
YGR204C-A	0	0	0	0	2.0119e-06	1.32255e-06	2.73308e-06	1.12287e-06	1.35845	0.849021
YGR218W	0	0	0	0	2.0119e-06	1.32255e-06	2.73308e-06	1.12287e-06	1.35845	0.849021
YGR219W	0	0	0	0	2.0119e-06	1.32255e-06	2.73308e-06	1.12287e-06	1.35845	0.849021
YGR224W	0	0	0	0	2.0119e-06	1.32255e-06	2.73308e-06	1.12287e-06	1.35845	0.849021
YGR225W	0	0	0	0	2.0119e-06	1.32255e-06	2.73308e-06	1.12287e-06	1.35845	0.849021
YGR226C	0	0	0	0	2.0119e-06	1.32255e-06	2.73308e-06	1.12287e-06	1.35845	0.849021
YGR228W	0	0	0	0	2.0119e-06	1.32255e-06	2.73308e-06	1.12287e-06	1.35845	0.849021
YGR233C	0	0	0	0	2.0119e-06	1.32255e-06	2.73308e-06	1.12287e-06	1.35845	0.849021
YGR240C-A	0	0	0	0	2.0119e-06	1.32255e-06	2.73308e-06	1.12287e-06	1.35845	0.849021
YGR242W	0	0	0	0	2.0119e-06	1.32255e-06	2.73308e-06	1.12287e-06	1.35845	0.849021
YGR258C	0	1	0	0	2.0119e-06	3.96765e-06	2.73308e-06	1.12287e-06	1.35845	0.283007
YGR261C	0	0	0	0	2.0119e-06	1.32255e-06	2.73308e-06	1.12287e-06	1.35845	0.849021
YGR265W	0	0	0	0	2.0119e-06	1.32255e-06	2.73308e-06	1.12287e-06	1.35845	0.849021
YGR269W	0	0	0	0	2.0119e-06	1.32255e-06	2.73308e-06	1.12287e-06	1.35845	0.849021
YGR270C-A	0	0	0	0	2.0119e-06	1.32255e-06	2.73308e-06	1.12287e-06	1.35845	0.849021
YGR271W	0	1	0	0	2.0119e-06	3.96765e-06	2.73308e-06	1.12287e-06	1.35845	0.283007
YGR273C	0	0	0	0	2.0119e-06	1.32255e-06	2.73308e-06	1.12287e-06	1.35845	0.849021
YGR275W	0	0	0	1	2.0119e-06	1.32255e-06	2.73308e-06	3.36861e-06	1.35845	2.54706
YGR281W	0	0	0	0	2.0119e-06	1.32255e-06	2.73308e-06	1.12287e-06	1.35845	0.849021
YGR290W	0	0	0	0	2.0119e-06	1.32255e-06	2.73308e-06	1.12287e-06	1.35845	0.849021
YGR291C	0	0	0	0	2.0119e-06	1.32255e-06	2.73308e-06	1.12287e-06	1.35845	0.849021
YGR296C-B	0	0	0	0	2.0119e-06	1.32255e-06	2.73308e-06	1.12287e-06	1.35845	0.849021
YHL002C-A	0	0	0	0	2.0119e-06	1.32255e-06	2.73308e-06	1.12287e-06	1.35845	0.849021
YHL006W-A	0	0	0	0	2.0119e-06	1.32255e-06	2.73308e-06	1.12287e-06	1.35845	0.849021
YHL009W-A	0	0	0	0	2.0119e-06	1.32255e-06	2.73308e-06	1.12287e-06	1.35845	0.849021
YHL009W-B	0	0	0	0	2.0119e-06	1.32255e-06	2.73308e-06	1.12287e-06	1.35845	0.849021
YHL012W	0	0	0	0	2.0119e-06	1.32255e-06	2.73308e-06	1.12287e-06	1.35845	0.849021
YHL016C	0	0	0	0	2.0119e-06	1.32255e-06	2.73308e-06	1.12287e-06	1.35845	0.849021
YHL018W	0	0	0	0	2.0119e-06	1.32255e-06	2.73308e-06	1.12287e-06	1.35845	0.849021
YHL019W-A	0	0	0	0	2.0119e-06	1.32255e-06	2.73308e-06	1.12287e-06	1.35845	0.849021
YHL022C	0	0	0	0	2.0119e-06	1.32255e-06	2.73308e-06	1.12287e-06	1.35845	0.849021
YHL026C	0	1	0	0	2.0119e-06	3.96765e-06	2.73308e-06	1.12287e-06	1.35845	0.283007
YHL030W	0	0	0	1	2.0119e-06	1.32255e-06	2.73308e-06	3.36861e-06	1.35845	2.54706
YHL037C	0	0	0	0	2.0119e-06	1.32255e-06	2.73308e-06	1.12287e-06	1.35845	0.849021
YHL040C	0	0	0	0	2.0119e-06	1.32255e-06	2.73308e-06	1.12287e-06	1.35845	0.849021
YHL041W	0	0	0	0	2.0119e-06	1.32255e-06	2.73308e-06	1.12287e-06	1.35845	0.849021
YHL045W	0	0	0	0	2.0119e-06	1.32255e-06	2.73308e-06	1.12287e-06	1.35845	0.849021
YHL046C	0	0	0	0	2.0119e-06	1.32255e-06	2.73308e-06	1.12287e-06	1.35845	0.849021
YHL050W-A	0	0	0	0	2.0119e-06	1.32255e-06	2.73308e-06	1.12287e-06	1.35845	0.849021
YHR014W	0	0	0	0	2.0119e-06	1.32255e-06	2.73308e-06	1.12287e-06	1.35845	0.849021
YHR021W-A	0	0	0	0	2.0119e-06	1.32255e-06	2.73308e-06	1.12287e-06	1.35845	0.849021
YHR028W-A	0	0	0	0	2.0119e-06	1.32255e-06	2.73308e-06	1.12287e-06	1.35845	0.849021
YHR031C	0	0	0	0	2.0119e-06	1.32255e-06	2.73308e-06	1.12287e-06	1.35845	0.849021
YHR032C-A	0	0	0	0	2.0119e-06	1.32255e-06	2.73308e-06	1.12287e-06	1.35845	0.849021
YHR035W	0	2	0	0	2.0119e-06	6.61274e-06	2.73308e-06	1.12287e-06	1.35845	0.169804
YHR054W-A	0	0	0	0	2.0119e-06	1.32255e-06	2.73308e-06	1.12287e-06	1.35845	0.849021
YHR056W-A	0	0	0	0	2.0119e-06	1.32255e-06	2.73308e-06	1.12287e-06	1.35845	0.849021
YHR063W-A	0	0	0	0	2.0119e-06	1.32255e-06	2.73308e-06	1.12287e-06	1.35845	0.849021
YHR070C-A	0	0	0	0	2.0119e-06	1.32255e-06	2.73308e-06	1.12287e-06	1.35845	0.849021
YHR071C-A	0	0	0	0	2.0119e-06	1.32255e-06	2.73308e-06	1.12287e-06	1.35845	0.849021
YHR073C-B	0	0	0	0	2.0119e-06	1.32255e-06	2.73308e-06	1.12287e-06	1.35845	0.849021
YHR073W	0	1	0	0	2.0119e-06	3.96765e-06	2.73308e-06	1.12287e-06	1.35845	0.283007
YHR079C-A	0	0	0	0	2.0119e-06	1.32255e-06	2.73308e-06	1.12287e-06	1.35845	0.849021
YHR080C	0	0	0	0	2.0119e-06	1.32255e-06	2.73308e-06	1.12287e-06	1.35845	0.849021
YHR084W	0	0	0	0	2.0119e-06	1.32255e-06	2.73308e-06	1.12287e-06	1.35845	0.849021
YHR086W	0	0	0	0	2.0119e-06	1.32255e-06	2.73308e-06	1.12287e-06	1.35845	0.849021
YHR092C	0	1	0	0	2.0119e-06	3.96765e-06	2.73308e-06	1.12287e-06	1.35845	0.283007
YHR094C	0	0	0	0	2.0119e-06	1.32255e-06	2.73308e-06	1.12287e-06	1.35845	0.849021
YHR115C	0	0	0	0	2.0119e-06	1.32255e-06	2.73308e-06	1.12287e-06	1.35845	0.849021
YHR116W	0	0	0	0	2.0119e-06	1.32255e-06	2.73308e-06	1.12287e-06	1.35845	0.849021
YHR124W	0	1	0	0	2.0119e-06	3.96765e-06	2.73308e-06	1.12287e-06	1.35845	0.283007
YHR125W	0	0	0	0	2.0119e-06	1.32255e-06	2.73308e-06	1.12287e-06	1.35845	0.849021
YHR130C	0	0	0	0	2.0119e-06	1.32255e-06	2.73308e-06	1.12287e-06	1.35845	0.849021
YHR131W-A	0	0	0	0	2.0119e-06	1.32255e-06	2.73308e-06	1.12287e-06	1.35845	0.849021
YHR136C	0	4	0	0	2.0119e-06	1.19029e-05	2.73308e-06	1.12287e-06	1.35845	0.0943357
YHR137C-A	0	0	0	0	2.0119e-06	1.32255e-06	2.73308e-06	1.12287e-06	1.35845	0.849021
YHR139C	0	0	0	0	2.0119e-06	1.32255e-06	2.73308e-06	1.12287e-06	1.35845	0.849021
YHR165W-A	0	0	0	0	2.0119e-06	1.32255e-06	2.73308e-06	1.12287e-06	1.35845	0.849021
YHR173C	0	0	0	0	2.0119e-06	1.32255e-06	2.73308e-06	1.12287e-06	1.35845	0.849021
YHR175W	0	0	0	0	2.0119e-06	1.32255e-06	2.73308e-06	1.12287e-06	1.35845	0.849021
YHR177W	0	0	0	0	2.0119e-06	1.32255e-06	2.73308e-06	1.12287e-06	1.35845	0.849021
YHR180C-B	0	0	0	0	2.0119e-06	1.32255e-06	2.73308e-06	1.12287e-06	1.35845	0.849021
YHR180W	0	0	0	0	2.0119e-06	1.32255e-06	2.73308e-06	1.12287e-06	1.35845	0.849021
YHR180W-A	0	0	0	0	2.0119e-06	1.32255e-06	2.73308e-06	1.12287e-06	1.35845	0.849021
YHR182C-A	0	0	0	0	2.0119e-06	1.32255e-06	2.73308e-06	1.12287e-06	1.35845	0.849021
YHR185C	0	0	0	0	2.0119e-06	1.32255e-06	2.73308e-06	1.12287e-06	1.35845	0.849021
YHR189W	0	0	0	0	2.0119e-06	1.32255e-06	2.73308e-06	1.12287e-06	1.35845	0.849021
YHR193C	0	0	0	14	2.0119e-06	1.32255e-06	2.73308e-06	3.25633e-05	1.35845	24.6216
YHR206W	0	0	0	0	2.0119e-06	1.32255e-06	2.73308e-06	1.12287e-06	1.35845	0.849021
YHR207C	0	0	0	0	2.0119e-06	1.32255e-06	2.73308e-06	1.12287e-06	1.35845	0.849021
YHR210C	0	0	0	0	2.0119e-06	1.32255e-06	2.73308e-06	1.12287e-06	1.35845	0.849021
YHR212C	0	0	0	0	2.0119e-06	1.32255e-06	2.73308e-06	1.12287e-06	1.35845	0.849021
YHR212W-A	0	0	0	0	2.0119e-06	1.32255e-06	2.73308e-06	1.12287e-06	1.35845	0.849021
YHR213W	0	0	0	0	2.0119e-06	1.32255e-06	2.73308e-06	1.12287e-06	1.35845	0.849021
YHR213W-B	0	0	0	0	2.0119e-06	1.32255e-06	2.73308e-06	1.12287e-06	1.35845	0.849021
YHR214C-D	0	0	0	0	2.0119e-06	1.32255e-06	2.73308e-06	1.12287e-06	1.35845	0.849021
YHR214C-E	0	0	0	0	2.0119e-06	1.32255e-06	2.73308e-06	1.12287e-06	1.35845	0.849021
YHR219C-A	0	0	0	0	2.0119e-06	1.32255e-06	2.73308e-06	1.12287e-06	1.35845	0.849021
YIL012W	0	0	0	0	2.0119e-06	1.32255e-06	2.73308e-06	1.12287e-06	1.35845	0.849021
YIL013C	0	0	0	0	2.0119e-06	1.32255e-06	2.73308e-06	1.12287e-06	1.35845	0.849021
YIL014W	0	0	0	0	2.0119e-06	1.32255e-06	2.73308e-06	1.12287e-06	1.35845	0.849021
YIL021C-A	0	0	0	0	2.0119e-06	1.32255e-06	2.73308e-06	1.12287e-06	1.35845	0.849021
YIL025C	0	1	0	0	2.0119e-06	3.96765e-06	2.73308e-06	1.12287e-06	1.35845	0.283007
YIL029W-A	0	0	0	0	2.0119e-06	1.32255e-06	2.73308e-06	1.12287e-06	1.35845	0.849021
YIL030W-A	0	0	0	0	2.0119e-06	1.32255e-06	2.73308e-06	1.12287e-06	1.35845	0.849021
YIL031W	0	0	0	0	2.0119e-06	1.32255e-06	2.73308e-06	1.12287e-06	1.35845	0.849021
YIL032C	0	0	0	0	2.0119e-06	1.32255e-06	2.73308e-06	1.12287e-06	1.35845	0.849021
YIL037C	0	0	0	0	2.0119e-06	1.32255e-06	2.73308e-06	1.12287e-06	1.35845	0.849021
YIL046W	0	0	0	0	2.0119e-06	1.32255e-06	2.73308e-06	1.12287e-06	1.35845	0.849021
YIL047C-A	0	1	0	0	2.0119e-06	3.96765e-06	2.73308e-06	1.12287e-06	1.35845	0.283007
YIL048W	0	0	0	0	2.0119e-06	1.32255e-06	2.73308e-06	1.12287e-06	1.35845	0.849021
YIL054W	0	1	0	0	2.0119e-06	3.96765e-06	2.73308e-06	1.12287e-06	1.35845	0.283007
YIL066W-A	0	1	0	0	2.0119e-06	3.96765e-06	2.73308e-06	1.12287e-06	1.35845	0.283007
YIL068W-A	0	0	0	0	2.0119e-06	1.32255e-06	2.73308e-06	1.12287e-06	1.35845	0.849021
YIL071W-A	0	0	0	0	2.0119e-06	1.32255e-06	2.73308e-06	1.12287e-06	1.35845	0.849021
YIL082W	0	0	0	0	2.0119e-06	1.32255e-06	2.73308e-06	1.12287e-06	1.35845	0.849021
YIL082W-A	0	0	0	0	2.0119e-06	1.32255e-06	2.73308e-06	1.12287e-06	1.35845	0.849021
YIL095W	0	0	0	0	2.0119e-06	1.32255e-06	2.73308e-06	1.12287e-06	1.35845	0.849021
YIL100W	0	0	0	0	2.0119e-06	1.32255e-06	2.73308e-06	1.12287e-06	1.35845	0.849021
YIL105C	0	0	0	0	2.0119e-06	1.32255e-06	2.73308e-06	1.12287e-06	1.35845	0.849021
YIL105W-A	0	0	0	0	2.0119e-06	1.32255e-06	2.73308e-06	1.12287e-06	1.35845	0.849021
YIL111W	0	1	0	0	2.0119e-06	3.96765e-06	2.73308e-06	1.12287e-06	1.35845	0.283007
YIL115W-A	0	0	0	0	2.0119e-06	1.32255e-06	2.73308e-06	1.12287e-06	1.35845	0.849021
YIL119C	0	0	0	0	2.0119e-06	1.32255e-06	2.73308e-06	1.12287e-06	1.35845	0.849021
YIL120W	2	1	2	0	1.00595e-05	3.96765e-06	1.36654e-05	1.12287e-06	1.35845	0.283007
YIL123W	0	0	0	0	2.0119e-06	1.32255e-06	2.73308e-06	1.12287e-06	1.35845	0.849021
YIL130W	0	0	0	0	2.0119e-06	1.32255e-06	2.73308e-06	1.12287e-06	1.35845	0.849021
YIL134C-A	0	0	0	0	2.0119e-06	1.32255e-06	2.73308e-06	1.12287e-06	1.35845	0.849021
YIL137C	0	0	0	0	2.0119e-06	1.32255e-06	2.73308e-06	1.12287e-06	1.35845	0.849021
YIL141W	0	0	0	0	2.0119e-06	1.32255e-06	2.73308e-06	1.12287e-06	1.35845	0.849021
YIL142C-A	0	0	0	0	2.0119e-06	1.32255e-06	2.73308e-06	1.12287e-06	1.35845	0.849021
YIL146C	0	0	0	0	2.0119e-06	1.32255e-06	2.73308e-06	1.12287e-06	1.35845	0.849021
YIL147C	0	0	0	0	2.0119e-06	1.32255e-06	2.73308e-06	1.12287e-06	1.35845	0.849021
YIL156W	0	0	0	0	2.0119e-06	1.32255e-06	2.73308e-06	1.12287e-06	1.35845	0.849021
YIL163C	0	0	0	0	2.0119e-06	1.32255e-06	2.73308e-06	1.12287e-06	1.35845	0.849021
YIL166C	0	0	0	0	2.0119e-06	1.32255e-06	2.73308e-06	1.12287e-06	1.35845	0.849021
YIL171W-A	0	0	0	0	2.0119e-06	1.32255e-06	2.73308e-06	1.12287e-06	1.35845	0.849021
YIL177W-A	0	0	0	0	2.0119e-06	1.32255e-06	2.73308e-06	1.12287e-06	1.35845	0.849021
YIR006C	0	1	0	0	2.0119e-06	3.96765e-06	2.73308e-06	1.12287e-06	1.35845	0.283007
YIR013C	0	0	0	0	2.0119e-06	1.32255e-06	2.73308e-06	1.12287e-06	1.35845	0.849021
YIR017W-A	0	0	0	0	2.0119e-06	1.32255e-06	2.73308e-06	1.12287e-06	1.35845	0.849021
YIR018C-A	0	0	0	0	2.0119e-06	1.32255e-06	2.73308e-06	1.12287e-06	1.35845	0.849021
YIR020C	0	0	0	0	2.0119e-06	1.32255e-06	2.73308e-06	1.12287e-06	1.35845	0.849021
YIR020W-A	0	0	0	0	2.0119e-06	1.32255e-06	2.73308e-06	1.12287e-06	1.35845	0.849021
YIR023C-A	0	0	0	0	2.0119e-06	1.32255e-06	2.73308e-06	1.12287e-06	1.35845	0.849021
YIR027C	0	0	0	0	2.0119e-06	1.32255e-06	2.73308e-06	1.12287e-06	1.35845	0.849021
YIR030W-A	0	0	0	0	2.0119e-06	1.32255e-06	2.73308e-06	1.12287e-06	1.35845	0.849021
YIR033W	0	0	0	0	2.0119e-06	1.32255e-06	2.73308e-06	1.12287e-06	1.35845	0.849021
YIR036W-A	0	0	0	0	2.0119e-06	1.32255e-06	2.73308e-06	1.12287e-06	1.35845	0.849021
YIR040C	0	0	0	0	2.0119e-06	1.32255e-06	2.73308e-06	1.12287e-06	1.35845	0.849021
YJL007C	0	0	0	0	2.0119e-06	1.32255e-06	2.73308e-06	1.12287e-06	1.35845	0.849021
YJL009W	0	0	0	0	2.0119e-06	1.32255e-06	2.73308e-06	1.12287e-06	1.35845	0.849021
YJL015C	0	0	0	0	2.0119e-06	1.32255e-06	2.73308e-06	1.12287e-06	1.35845	0.849021
YJL019W	0	0	0	0	2.0119e-06	1.32255e-06	2.73308e-06	1.12287e-06	1.35845	0.849021
YJL020W-A	0	0	0	0	2.0119e-06	1.32255e-06	2.73308e-06	1.12287e-06	1.35845	0.849021
YJL022W	0	1	0	0	2.0119e-06	3.96765e-06	2.73308e-06	1.12287e-06	1.35845	0.283007
YJL026C-A	0	0	0	0	2.0119e-06	1.32255e-06	2.73308e-06	1.12287e-06	1.35845	0.849021
YJL027C	0	0	0	0	2.0119e-06	1.32255e-06	2.73308e-06	1.12287e-06	1.35845	0.849021
YJL028W	0	0	0	0	2.0119e-06	1.32255e-06	2.73308e-06	1.12287e-06	1.35845	0.849021
YJL032W	0	0	0	0	2.0119e-06	1.32255e-06	2.73308e-06	1.12287e-06	1.35845	0.849021
YJL038C	0	0	0	0	2.0119e-06	1.32255e-06	2.73308e-06	1.12287e-06	1.35845	0.849021
YJL043W	0	0	0	0	2.0119e-06	1.32255e-06	2.73308e-06	1.12287e-06	1.35845	0.849021
YJL047C	0	0	0	0	2.0119e-06	1.32255e-06	2.73308e-06	1.12287e-06	1.35845	0.849021
YJL050W	0	1	0	0	2.0119e-06	3.96765e-06	2.73308e-06	1.12287e-06	1.35845	0.283007
YJL052C-A	0	0	0	0	2.0119e-06	1.32255e-06	2.73308e-06	1.12287e-06	1.35845	0.849021
YJL064W	0	0	0	0	2.0119e-06	1.32255e-06	2.73308e-06	1.12287e-06	1.35845	0.849021
YJL067W	0	0	0	0	2.0119e-06	1.32255e-06	2.73308e-06	1.12287e-06	1.35845	0.849021
YJL075C	0	0	0	0	2.0119e-06	1.32255e-06	2.73308e-06	1.12287e-06	1.35845	0.849021
YJL076W	0	1	0	0	2.0119e-06	3.96765e-06	2.73308e-06	1.12287e-06	1.35845	0.283007
YJL077C	0	0	0	0	2.0119e-06	1.32255e-06	2.73308e-06	1.12287e-06	1.35845	0.849021
YJL083W	3	0	3	0	1.40833e-05	1.32255e-06	1.91315e-05	1.12287e-06	1.35845	0.849021
YJL086C	0	0	0	0	2.0119e-06	1.32255e-06	2.73308e-06	1.12287e-06	1.35845	0.849021
YJL092W	0	0	0	0	2.0119e-06	1.32255e-06	2.73308e-06	1.12287e-06	1.35845	0.849021
YJL098W	0	0	0	0	2.0119e-06	1.32255e-06	2.73308e-06	1.12287e-06	1.35845	0.849021
YJL105W	0	0	0	0	2.0119e-06	1.32255e-06	2.73308e-06	1.12287e-06	1.35845	0.849021
YJL106W	0	0	0	0	2.0119e-06	1.32255e-06	2.73308e-06	1.12287e-06	1.35845	0.849021
YJL107C	0	0	0	0	2.0119e-06	1.32255e-06	2.73308e-06	1.12287e-06	1.35845	0.849021
YJL108C	0	0	0	0	2.0119e-06	1.32255e-06	2.73308e-06	1.12287e-06	1.35845	0.849021
YJL113W	0	0	0	0	2.0119e-06	1.32255e-06	2.73308e-06	1.12287e-06	1.35845	0.849021
YJL114W	0	0	0	0	2.0119e-06	1.32255e-06	2.73308e-06	1.12287e-06	1.35845	0.849021
YJL120W	0	1	0	0	2.0119e-06	3.96765e-06	2.73308e-06	1.12287e-06	1.35845	0.283007
YJL127W-A	0	0	0	0	2.0119e-06	1.32255e-06	2.73308e-06	1.12287e-06	1.35845	0.849021
YJL128C	0	1	0	1	2.0119e-06	3.96765e-06	2.73308e-06	3.36861e-06	1.35845	0.849021
YJL132W	0	1	0	0	2.0119e-06	3.96765e-06	2.73308e-06	1.12287e-06	1.35845	0.283007
YJL135W	0	0	0	0	2.0119e-06	1.32255e-06	2.73308e-06	1.12287e-06	1.35845	0.849021
YJL136W-A	0	0	0	0	2.0119e-06	1.32255e-06	2.73308e-06	1.12287e-06	1.35845	0.849021
YJL141C	0	1	0	0	2.0119e-06	3.96765e-06	2.73308e-06	1.12287e-06	1.35845	0.283007
YJL150W	0	1	0	0	2.0119e-06	3.96765e-06	2.73308e-06	1.12287e-06	1.35845	0.283007
YJL152W	0	0	0	0	2.0119e-06	1.32255e-06	2.73308e-06	1.12287e-06	1.35845	0.849021
YJL154C	0	2	0	0	2.0119e-06	6.61274e-06	2.73308e-06	1.12287e-06	1.35845	0.169804
YJL156W-A	0	0	0	0	2.0119e-06	1.32255e-06	2.73308e-06	1.12287e-06	1.35845	0.849021
YJL165C	0	1	0	0	2.0119e-06	3.96765e-06	2.73308e-06	1.12287e-06	1.35845	0.283007
YJL169W	0	0	0	0	2.0119e-06	1.32255e-06	2.73308e-06	1.12287e-06	1.35845	0.849021
YJL175W	0	0	0	0	2.0119e-06	1.32255e-06	2.73308e-06	1.12287e-06	1.35845	0.849021
YJL182C	0	0	0	0	2.0119e-06	1.32255e-06	2.73308e-06	1.12287e-06	1.35845	0.849021
YJL188C	0	0	0	0	2.0119e-06	1.32255e-06	2.73308e-06	1.12287e-06	1.35845	0.849021
YJL195C	0	0	0	0	2.0119e-06	1.32255e-06	2.73308e-06	1.12287e-06	1.35845	0.849021
YJL197C-A	0	0	0	0	2.0119e-06	1.32255e-06	2.73308e-06	1.12287e-06	1.35845	0.849021
YJL197W	0	0	0	0	2.0119e-06	1.32255e-06	2.73308e-06	1.12287e-06	1.35845	0.849021
YJL199C	0	3	0	0	2.0119e-06	9.25784e-06	2.73308e-06	1.12287e-06	1.35845	0.121289
YJL200C	0	0	0	0	2.0119e-06	1.32255e-06	2.73308e-06	1.12287e-06	1.35845	0.849021
YJL202C	0	0	0	0	2.0119e-06	1.32255e-06	2.73308e-06	1.12287e-06	1.35845	0.849021
YJL204C	0	0	0	0	2.0119e-06	1.32255e-06	2.73308e-06	1.12287e-06	1.35845	0.849021
YJL206C	0	0	0	0	2.0119e-06	1.32255e-06	2.73308e-06	1.12287e-06	1.35845	0.849021
YJL207C	0	0	0	0	2.0119e-06	1.32255e-06	2.73308e-06	1.12287e-06	1.35845	0.849021
YJL212C	0	0	0	0	2.0119e-06	1.32255e-06	2.73308e-06	1.12287e-06	1.35845	0.849021
YJL214W	0	0	0	0	2.0119e-06	1.32255e-06	2.73308e-06	1.12287e-06	1.35845	0.849021
YJL215C	0	0	0	0	2.0119e-06	1.32255e-06	2.73308e-06	1.12287e-06	1.35845	0.849021
YJL216C	0	1	0	0	2.0119e-06	3.96765e-06	2.73308e-06	1.12287e-06	1.35845	0.283007
YJL220W	0	0	0	0	2.0119e-06	1.32255e-06	2.73308e-06	1.12287e-06	1.35845	0.849021
YJL222W-A	0	0	0	0	2.0119e-06	1.32255e-06	2.73308e-06	1.12287e-06	1.35845	0.849021
YJL222W-B	0	0	0	0	2.0119e-06	1.32255e-06	2.73308e-06	1.12287e-06	1.35845	0.849021
YJL225W-A	0	0	0	0	2.0119e-06	1.32255e-06	2.73308e-06	1.12287e-06	1.35845	0.849021
YJR005C-A	0	2	0	0	2.0119e-06	6.61274e-06	2.73308e-06	1.12287e-06	1.35845	0.169804
YJR018W	0	0	0	0	2.0119e-06	1.32255e-06	2.73308e-06	1.12287e-06	1.35845	0.849021
YJR020W	0	0	0	0	2.0119e-06	1.32255e-06	2.73308e-06	1.12287e-06	1.35845	0.849021
YJR023C	0	0	0	0	2.0119e-06	1.32255e-06	2.73308e-06	1.12287e-06	1.35845	0.849021
YJR036C	0	0	0	0	2.0119e-06	1.32255e-06	2.73308e-06	1.12287e-06	1.35845	0.849021
YJR037W	0	0	0	0	2.0119e-06	1.32255e-06	2.73308e-06	1.12287e-06	1.35845	0.849021
YJR038C	0	1	0	0	2.0119e-06	3.96765e-06	2.73308e-06	1.12287e-06	1.35845	0.283007
YJR039W	0	0	0	0	2.0119e-06	1.32255e-06	2.73308e-06	1.12287e-06	1.35845	0.849021
YJR040W	0	1	0	0	2.0119e-06	3.96765e-06	2.73308e-06	1.12287e-06	1.35845	0.283007
YJR041C	0	1	0	0	2.0119e-06	3.96765e-06	2.73308e-06	1.12287e-06	1.35845	0.283007
YJR047C	0	0	0	0	2.0119e-06	1.32255e-06	2.73308e-06	1.12287e-06	1.35845	0.849021
YJR053W	0	0	0	0	2.0119e-06	1.32255e-06	2.73308e-06	1.12287e-06	1.35845	0.849021
YJR071W	0	0	0	0	2.0119e-06	1.32255e-06	2.73308e-06	1.12287e-06	1.35845	0.849021
YJR078W	0	0	0	0	2.0119e-06	1.32255e-06	2.73308e-06	1.12287e-06	1.35845	0.849021
YJR087W	0	0	0	0	2.0119e-06	1.32255e-06	2.73308e-06	1.12287e-06	1.35845	0.849021
YJR092W	0	0	0	0	2.0119e-06	1.32255e-06	2.73308e-06	1.12287e-06	1.35845	0.849021
YJR094C	0	0	0	0	2.0119e-06	1.32255e-06	2.73308e-06	1.12287e-06	1.35845	0.849021
YJR119C	0	0	0	0	2.0119e-06	1.32255e-06	2.73308e-06	1.12287e-06	1.35845	0.849021
YJR126C	0	0	0	0	2.0119e-06	1.32255e-06	2.73308e-06	1.12287e-06	1.35845	0.849021
YJR128W	0	0	0	1	2.0119e-06	1.32255e-06	2.73308e-06	3.36861e-06	1.35845	2.54706
YJR137C	0	0	0	0	2.0119e-06	1.32255e-06	2.73308e-06	1.12287e-06	1.35845	0.849021
YJR140W-A	0	0	0	0	2.0119e-06	1.32255e-06	2.73308e-06	1.12287e-06	1.35845	0.849021
YJR146W	0	0	0	0	2.0119e-06	1.32255e-06	2.73308e-06	1.12287e-06	1.35845	0.849021
YJR150C	0	0	0	0	2.0119e-06	1.32255e-06	2.73308e-06	1.12287e-06	1.35845	0.849021
YJR151W-A	0	0	0	0	2.0119e-06	1.32255e-06	2.73308e-06	1.12287e-06	1.35845	0.849021
YJR152W	0	0	0	0	2.0119e-06	1.32255e-06	2.73308e-06	1.12287e-06	1.35845	0.849021
YJR154W	0	0	0	0	2.0119e-06	1.32255e-06	2.73308e-06	1.12287e-06	1.35845	0.849021
YJR157W	0	0	0	0	2.0119e-06	1.32255e-06	2.73308e-06	1.12287e-06	1.35845	0.849021
YJR158W	0	0	0	0	2.0119e-06	1.32255e-06	2.73308e-06	1.12287e-06	1.35845	0.849021
YKL021C	0	0	0	0	2.0119e-06	1.32255e-06	2.73308e-06	1.12287e-06	1.35845	0.849021
YKL022C	0	1	0	0	2.0119e-06	3.96765e-06	2.73308e-06	1.12287e-06	1.35845	0.283007
YKL030W	0	0	0	0	2.0119e-06	1.32255e-06	2.73308e-06	1.12287e-06	1.35845	0.849021
YKL031W	0	0	0	0	2.0119e-06	1.32255e-06	2.73308e-06	1.12287e-06	1.35845	0.849021
YKL037W	0	0	0	0	2.0119e-06	1.32255e-06	2.73308e-06	1.12287e-06	1.35845	0.849021
YKL046C	0	0	0	0	2.0119e-06	1.32255e-06	2.73308e-06	1.12287e-06	1.35845	0.849021
YKL053W	0	0	0	0	2.0119e-06	1.32255e-06	2.73308e-06	1.12287e-06	1.35845	0.849021
YKL054C	0	2	0	0	2.0119e-06	6.61274e-06	2.73308e-06	1.12287e-06	1.35845	0.169804
YKL062W	0	0	0	0	2.0119e-06	1.32255e-06	2.73308e-06	1.12287e-06	1.35845	0.849021
YKL066W	0	4	0	0	2.0119e-06	1.19029e-05	2.73308e-06	1.12287e-06	1.35845	0.0943357
YKL068W-A	2	0	2	1	1.00595e-05	1.32255e-06	1.36654e-05	3.36861e-06	1.35845	2.54706
YKL070W	0	0	0	0	2.0119e-06	1.32255e-06	2.73308e-06	1.12287e-06	1.35845	0.849021
YKL072W	0	0	0	0	2.0119e-06	1.32255e-06	2.73308e-06	1.12287e-06	1.35845	0.849021
YKL076C	0	0	0	1	2.0119e-06	1.32255e-06	2.73308e-06	3.36861e-06	1.35845	2.54706
YKL083W	0	0	0	0	2.0119e-06	1.32255e-06	2.73308e-06	1.12287e-06	1.35845	0.849021
YKL084W	0	2	0	0	2.0119e-06	6.61274e-06	2.73308e-06	1.12287e-06	1.35845	0.169804
YKL097C	0	0	0	0	2.0119e-06	1.32255e-06	2.73308e-06	1.12287e-06	1.35845	0.849021
YKL100W-A	0	0	0	0	2.0119e-06	1.32255e-06	2.73308e-06	1.12287e-06	1.35845	0.849021
YKL101W	0	0	0	0	2.0119e-06	1.32255e-06	2.73308e-06	1.12287e-06	1.35845	0.849021
YKL102C	0	0	0	0	2.0119e-06	1.32255e-06	2.73308e-06	1.12287e-06	1.35845	0.849021
YKL105C	0	0	0	0	2.0119e-06	1.32255e-06	2.73308e-06	1.12287e-06	1.35845	0.849021
YKL111C	0	0	0	0	2.0119e-06	1.32255e-06	2.73308e-06	1.12287e-06	1.35845	0.849021
YKL118W	0	0	0	0	2.0119e-06	1.32255e-06	2.73308e-06	1.12287e-06	1.35845	0.849021
YKL131W	0	0	0	0	2.0119e-06	1.32255e-06	2.73308e-06	1.12287e-06	1.35845	0.849021
YKL136W	0	1	0	0	2.0119e-06	3.96765e-06	2.73308e-06	1.12287e-06	1.35845	0.283007
YKL147C	0	0	0	0	2.0119e-06	1.32255e-06	2.73308e-06	1.12287e-06	1.35845	0.849021
YKL151C	0	1	0	0	2.0119e-06	3.96765e-06	2.73308e-06	1.12287e-06	1.35845	0.283007
YKL153W	0	1	0	0	2.0119e-06	3.96765e-06	2.73308e-06	1.12287e-06	1.35845	0.283007
YKL156C-A	0	0	0	0	2.0119e-06	1.32255e-06	2.73308e-06	1.12287e-06	1.35845	0.849021
YKL165C	0	0	0	0	2.0119e-06	1.32255e-06	2.73308e-06	1.12287e-06	1.35845	0.849021
YKL166C	0	0	0	0	2.0119e-06	1.32255e-06	2.73308e-06	1.12287e-06	1.35845	0.849021
YKL177W	0	0	0	0	2.0119e-06	1.32255e-06	2.73308e-06	1.12287e-06	1.35845	0.849021
YKL183C-A	0	0	0	0	2.0119e-06	1.32255e-06	2.73308e-06	1.12287e-06	1.35845	0.849021
YKL198C	0	0	0	0	2.0119e-06	1.32255e-06	2.73308e-06	1.12287e-06	1.35845	0.849021
YKL202W	0	0	0	0	2.0119e-06	1.32255e-06	2.73308e-06	1.12287e-06	1.35845	0.849021
YKL211C	0	0	0	0	2.0119e-06	1.32255e-06	2.73308e-06	1.12287e-06	1.35845	0.849021
YKL220C	0	2	0	0	2.0119e-06	6.61274e-06	2.73308e-06	1.12287e-06	1.35845	0.169804
YKL221W	0	0	0	0	2.0119e-06	1.32255e-06	2.73308e-06	1.12287e-06	1.35845	0.849021
YKL223W	0	0	0	0	2.0119e-06	1.32255e-06	2.73308e-06	1.12287e-06	1.35845	0.849021
YKL225W	0	0	0	0	2.0119e-06	1.32255e-06	2.73308e-06	1.12287e-06	1.35845	0.849021
YKR005C	0	2	0	0	2.0119e-06	6.61274e-06	2.73308e-06	1.12287e-06	1.35845	0.169804
YKR010C	0	0	0	0	2.0119e-06	1.32255e-06	2.73308e-06	1.12287e-06	1.35845	0.849021
YKR012C	0	1	0	0	2.0119e-06	3.96765e-06	2.73308e-06	1.12287e-06	1.35845	0.283007
YKR015C	0	0	0	0	2.0119e-06	1.32255e-06	2.73308e-06	1.12287e-06	1.35845	0.849021
YKR027W	0	0	0	0	2.0119e-06	1.32255e-06	2.73308e-06	1.12287e-06	1.35845	0.849021
YKR032W	0	0	0	0	2.0119e-06	1.32255e-06	2.73308e-06	1.12287e-06	1.35845	0.849021
YKR033C	0	0	0	0	2.0119e-06	1.32255e-06	2.73308e-06	1.12287e-06	1.35845	0.849021
YKR047W	0	0	0	0	2.0119e-06	1.32255e-06	2.73308e-06	1.12287e-06	1.35845	0.849021
YKR073C	0	1	0	0	2.0119e-06	3.96765e-06	2.73308e-06	1.12287e-06	1.35845	0.283007
YKR075W-A	0	0	0	0	2.0119e-06	1.32255e-06	2.73308e-06	1.12287e-06	1.35845	0.849021
YKR079C	0	0	0	0	2.0119e-06	1.32255e-06	2.73308e-06	1.12287e-06	1.35845	0.849021
YKR099W	0	1	0	0	2.0119e-06	3.96765e-06	2.73308e-06	1.12287e-06	1.35845	0.283007
YKR103W	0	0	0	0	2.0119e-06	1.32255e-06	2.73308e-06	1.12287e-06	1.35845	0.849021
YKR104W	0	0	0	0	2.0119e-06	1.32255e-06	2.73308e-06	1.12287e-06	1.35845	0.849021
YKR105C	0	0	0	0	2.0119e-06	1.32255e-06	2.73308e-06	1.12287e-06	1.35845	0.849021
YLL004W	0	1	0	0	2.0119e-06	3.96765e-06	2.73308e-06	1.12287e-06	1.35845	0.283007
YLL005C	0	1	0	0	2.0119e-06	3.96765e-06	2.73308e-06	1.12287e-06	1.35845	0.283007
YLL010C	0	0	0	0	2.0119e-06	1.32255e-06	2.73308e-06	1.12287e-06	1.35845	0.849021
YLL013C	0	0	0	0	2.0119e-06	1.32255e-06	2.73308e-06	1.12287e-06	1.35845	0.849021
YLL019C	0	0	0	0	2.0119e-06	1.32255e-06	2.73308e-06	1.12287e-06	1.35845	0.849021
YLL019W-A	0	0	0	0	2.0119e-06	1.32255e-06	2.73308e-06	1.12287e-06	1.35845	0.849021
YLL030C	0	0	0	0	2.0119e-06	1.32255e-06	2.73308e-06	1.12287e-06	1.35845	0.849021
YLL031C	0	0	0	0	2.0119e-06	1.32255e-06	2.73308e-06	1.12287e-06	1.35845	0.849021
YLL037W	0	0	0	0	2.0119e-06	1.32255e-06	2.73308e-06	1.12287e-06	1.35845	0.849021
YLL044W	0	0	0	0	2.0119e-06	1.32255e-06	2.73308e-06	1.12287e-06	1.35845	0.849021
YLL046C	0	1	0	0	2.0119e-06	3.96765e-06	2.73308e-06	1.12287e-06	1.35845	0.283007
YLL048C	0	0	0	0	2.0119e-06	1.32255e-06	2.73308e-06	1.12287e-06	1.35845	0.849021
YLL049W	0	2	0	0	2.0119e-06	6.61274e-06	2.73308e-06	1.12287e-06	1.35845	0.169804
YLL057C	0	0	0	0	2.0119e-06	1.32255e-06	2.73308e-06	1.12287e-06	1.35845	0.849021
YLL061W	0	1	0	0	2.0119e-06	3.96765e-06	2.73308e-06	1.12287e-06	1.35845	0.283007
YLL065W	0	0	0	0	2.0119e-06	1.32255e-06	2.73308e-06	1.12287e-06	1.35845	0.849021
YLL066W-A	0	0	0	0	2.0119e-06	1.32255e-06	2.73308e-06	1.12287e-06	1.35845	0.849021
YLL067W-A	0	0	0	0	2.0119e-06	1.32255e-06	2.73308e-06	1.12287e-06	1.35845	0.849021
YLR001C	0	1	0	0	2.0119e-06	3.96765e-06	2.73308e-06	1.12287e-06	1.35845	0.283007
YLR004C	0	0	0	0	2.0119e-06	1.32255e-06	2.73308e-06	1.12287e-06	1.35845	0.849021
YLR013W	0	0	0	0	2.0119e-06	1.32255e-06	2.73308e-06	1.12287e-06	1.35845	0.849021
YLR019W	0	0	0	0	2.0119e-06	1.32255e-06	2.73308e-06	1.12287e-06	1.35845	0.849021
YLR024C	0	0	0	0	2.0119e-06	1.32255e-06	2.73308e-06	1.12287e-06	1.35845	0.849021
YLR039C	0	0	0	0	2.0119e-06	1.32255e-06	2.73308e-06	1.12287e-06	1.35845	0.849021
YLR046C	0	0	0	0	2.0119e-06	1.32255e-06	2.73308e-06	1.12287e-06	1.35845	0.849021
YLR047C	0	0	0	0	2.0119e-06	1.32255e-06	2.73308e-06	1.12287e-06	1.35845	0.849021
YLR054C	0	0	0	0	2.0119e-06	1.32255e-06	2.73308e-06	1.12287e-06	1.35845	0.849021
YLR057W	0	1	0	0	2.0119e-06	3.96765e-06	2.73308e-06	1.12287e-06	1.35845	0.283007
YLR062C	0	0	0	0	2.0119e-06	1.32255e-06	2.73308e-06	1.12287e-06	1.35845	0.849021
YLR063W	0	0	0	0	2.0119e-06	1.32255e-06	2.73308e-06	1.12287e-06	1.35845	0.849021
YLR071C	0	0	0	0	2.0119e-06	1.32255e-06	2.73308e-06	1.12287e-06	1.35845	0.849021
YLR076C	0	0	0	0	2.0119e-06	1.32255e-06	2.73308e-06	1.12287e-06	1.35845	0.849021
YLR081W	0	0	0	0	2.0119e-06	1.32255e-06	2.73308e-06	1.12287e-06	1.35845	0.849021
YLR096W	0	0	0	0	2.0119e-06	1.32255e-06	2.73308e-06	1.12287e-06	1.35845	0.849021
YLR101C	0	0	0	0	2.0119e-06	1.32255e-06	2.73308e-06	1.12287e-06	1.35845	0.849021
YLR111W	0	0	0	0	2.0119e-06	1.32255e-06	2.73308e-06	1.12287e-06	1.35845	0.849021
YLR112W	0	1	0	0	2.0119e-06	3.96765e-06	2.73308e-06	1.12287e-06	1.35845	0.283007
YLR119W	0	3	0	0	2.0119e-06	9.25784e-06	2.73308e-06	1.12287e-06	1.35845	0.121289
YLR120W-A	0	1	0	0	2.0119e-06	3.96765e-06	2.73308e-06	1.12287e-06	1.35845	0.283007
YLR123C	0	0	0	0	2.0119e-06	1.32255e-06	2.73308e-06	1.12287e-06	1.35845	0.849021
YLR124W	0	0	0	0	2.0119e-06	1.32255e-06	2.73308e-06	1.12287e-06	1.35845	0.849021
YLR125W	0	0	0	0	2.0119e-06	1.32255e-06	2.73308e-06	1.12287e-06	1.35845	0.849021
YLR131C	0	1	0	0	2.0119e-06	3.96765e-06	2.73308e-06	1.12287e-06	1.35845	0.283007
YLR149C	0	0	0	0	2.0119e-06	1.32255e-06	2.73308e-06	1.12287e-06	1.35845	0.849021
YLR156W	0	0	0	0	2.0119e-06	1.32255e-06	2.73308e-06	1.12287e-06	1.35845	0.849021
YLR157W-D	0	0	0	0	2.0119e-06	1.32255e-06	2.73308e-06	1.12287e-06	1.35845	0.849021
YLR159W	0	0	0	0	2.0119e-06	1.32255e-06	2.73308e-06	1.12287e-06	1.35845	0.849021
YLR161W	0	0	0	0	2.0119e-06	1.32255e-06	2.73308e-06	1.12287e-06	1.35845	0.849021
YLR162W	0	0	0	0	2.0119e-06	1.32255e-06	2.73308e-06	1.12287e-06	1.35845	0.849021
YLR163W-A	0	0	0	0	2.0119e-06	1.32255e-06	2.73308e-06	1.12287e-06	1.35845	0.849021
YLR166C	0	0	0	0	2.0119e-06	1.32255e-06	2.73308e-06	1.12287e-06	1.35845	0.849021
YLR169W	0	1	0	0	2.0119e-06	3.96765e-06	2.73308e-06	1.12287e-06	1.35845	0.283007
YLR171W	0	0	0	0	2.0119e-06	1.32255e-06	2.73308e-06	1.12287e-06	1.35845	0.849021
YLR176C	0	0	0	0	2.0119e-06	1.32255e-06	2.73308e-06	1.12287e-06	1.35845	0.849021
YLR184W	0	0	0	0	2.0119e-06	1.32255e-06	2.73308e-06	1.12287e-06	1.35845	0.849021
YLR190W	0	2	0	1	2.0119e-06	6.61274e-06	2.73308e-06	3.36861e-06	1.35845	0.509413
YLR198C	0	0	0	0	2.0119e-06	1.32255e-06	2.73308e-06	1.12287e-06	1.35845	0.849021
YLR206W	0	0	0	0	2.0119e-06	1.32255e-06	2.73308e-06	1.12287e-06	1.35845	0.849021
YLR222C	0	0	0	0	2.0119e-06	1.32255e-06	2.73308e-06	1.12287e-06	1.35845	0.849021
YLR223C	0	1	0	1	2.0119e-06	3.96765e-06	2.73308e-06	3.36861e-06	1.35845	0.849021
YLR230W	0	0	0	0	2.0119e-06	1.32255e-06	2.73308e-06	1.12287e-06	1.35845	0.849021
YLR232W	0	0	0	0	2.0119e-06	1.32255e-06	2.73308e-06	1.12287e-06	1.35845	0.849021
YLR235C	0	0	0	0	2.0119e-06	1.32255e-06	2.73308e-06	1.12287e-06	1.35845	0.849021
YLR236C	0	0	0	0	2.0119e-06	1.32255e-06	2.73308e-06	1.12287e-06	1.35845	0.849021
YLR256W	0	1	0	0	2.0119e-06	3.96765e-06	2.73308e-06	1.12287e-06	1.35845	0.283007
YLR263W	0	0	0	0	2.0119e-06	1.32255e-06	2.73308e-06	1.12287e-06	1.35845	0.849021
YLR266C	0	0	0	0	2.0119e-06	1.32255e-06	2.73308e-06	1.12287e-06	1.35845	0.849021
YLR269C	0	0	0	0	2.0119e-06	1.32255e-06	2.73308e-06	1.12287e-06	1.35845	0.849021
YLR273C	0	0	0	0	2.0119e-06	1.32255e-06	2.73308e-06	1.12287e-06	1.35845	0.849021
YLR279W	0	0	0	0	2.0119e-06	1.32255e-06	2.73308e-06	1.12287e-06	1.35845	0.849021
YLR280C	0	0	0	0	2.0119e-06	1.32255e-06	2.73308e-06	1.12287e-06	1.35845	0.849021
YLR282C	0	0	0	0	2.0119e-06	1.32255e-06	2.73308e-06	1.12287e-06	1.35845	0.849021
YLR286W-A	0	0	0	0	2.0119e-06	1.32255e-06	2.73308e-06	1.12287e-06	1.35845	0.849021
YLR294C	0	7	0	1	2.0119e-06	1.98382e-05	2.73308e-06	3.36861e-06	1.35845	0.169804
YLR296W	0	0	0	0	2.0119e-06	1.32255e-06	2.73308e-06	1.12287e-06	1.35845	0.849021
YLR299C-A	0	0	0	0	2.0119e-06	1.32255e-06	2.73308e-06	1.12287e-06	1.35845	0.849021
YLR302C	0	0	0	0	2.0119e-06	1.32255e-06	2.73308e-06	1.12287e-06	1.35845	0.849021
YLR308W	0	0	0	0	2.0119e-06	1.32255e-06	2.73308e-06	1.12287e-06	1.35845	0.849021
YLR311C	0	2	0	0	2.0119e-06	6.61274e-06	2.73308e-06	1.12287e-06	1.35845	0.169804
YLR317W	0	1	0	0	2.0119e-06	3.96765e-06	2.73308e-06	1.12287e-06	1.35845	0.283007
YLR331C	0	0	0	0	2.0119e-06	1.32255e-06	2.73308e-06	1.12287e-06	1.35845	0.849021
YLR334C	0	0	0	0	2.0119e-06	1.32255e-06	2.73308e-06	1.12287e-06	1.35845	0.849021
YLR338W	0	0	0	0	2.0119e-06	1.32255e-06	2.73308e-06	1.12287e-06	1.35845	0.849021
YLR339C	0	0	0	0	2.0119e-06	1.32255e-06	2.73308e-06	1.12287e-06	1.35845	0.849021
YLR341W	0	0	0	0	2.0119e-06	1.32255e-06	2.73308e-06	1.12287e-06	1.35845	0.849021
YLR342W	0	1	0	0	2.0119e-06	3.96765e-06	2.73308e-06	1.12287e-06	1.35845	0.283007
YLR342W-A	0	0	0	0	2.0119e-06	1.32255e-06	2.73308e-06	1.12287e-06	1.35845	0.849021
YLR347W-A	0	0	0	0	2.0119e-06	1.32255e-06	2.73308e-06	1.12287e-06	1.35845	0.849021
YLR349W	0	0	0	0	2.0119e-06	1.32255e-06	2.73308e-06	1.12287e-06	1.35845	0.849021
YLR352W	0	1	0	1	2.0119e-06	3.96765e-06	2.73308e-06	3.36861e-06	1.35845	0.849021
YLR358C	0	0	0	0	2.0119e-06	1.32255e-06	2.73308e-06	1.12287e-06	1.35845	0.849021
YLR364C-A	0	0	0	0	2.0119e-06	1.32255e-06	2.73308e-06	1.12287e-06	1.35845	0.849021
YLR365W	0	0	0	0	2.0119e-06	1.32255e-06	2.73308e-06	1.12287e-06	1.35845	0.849021
YLR366W	0	0	0	0	2.0119e-06	1.32255e-06	2.73308e-06	1.12287e-06	1.35845	0.849021
YLR373C	0	2	0	0	2.0119e-06	6.61274e-06	2.73308e-06	1.12287e-06	1.35845	0.169804
YLR374C	0	0	0	0	2.0119e-06	1.32255e-06	2.73308e-06	1.12287e-06	1.35845	0.849021
YLR378C	0	0	0	0	2.0119e-06	1.32255e-06	2.73308e-06	1.12287e-06	1.35845	0.849021
YLR382C	0	1	0	0	2.0119e-06	3.96765e-06	2.73308e-06	1.12287e-06	1.35845	0.283007
YLR385C	0	0	0	0	2.0119e-06	1.32255e-06	2.73308e-06	1.12287e-06	1.35845	0.849021
YLR396C	0	0	0	0	2.0119e-06	1.32255e-06	2.73308e-06	1.12287e-06	1.35845	0.849021
YLR398C	0	1	0	0	2.0119e-06	3.96765e-06	2.73308e-06	1.12287e-06	1.35845	0.283007
YLR399W-A	0	0	0	0	2.0119e-06	1.32255e-06	2.73308e-06	1.12287e-06	1.35845	0.849021
YLR400W	0	0	0	0	2.0119e-06	1.32255e-06	2.73308e-06	1.12287e-06	1.35845	0.849021
YLR402W	0	0	0	0	2.0119e-06	1.32255e-06	2.73308e-06	1.12287e-06	1.35845	0.849021
YLR403W	0	0	0	0	2.0119e-06	1.32255e-06	2.73308e-06	1.12287e-06	1.35845	0.849021
YLR412C-A	0	0	0	0	2.0119e-06	1.32255e-06	2.73308e-06	1.12287e-06	1.35845	0.849021
YLR413W	0	0	0	0	2.0119e-06	1.32255e-06	2.73308e-06	1.12287e-06	1.35845	0.849021
YLR416C	0	0	0	0	2.0119e-06	1.32255e-06	2.73308e-06	1.12287e-06	1.35845	0.849021
YLR428C	0	0	0	0	2.0119e-06	1.32255e-06	2.73308e-06	1.12287e-06	1.35845	0.849021
YLR430W	0	1	0	0	2.0119e-06	3.96765e-06	2.73308e-06	1.12287e-06	1.35845	0.283007
YLR440C	0	0	0	0	2.0119e-06	1.32255e-06	2.73308e-06	1.12287e-06	1.35845	0.849021
YLR445W	0	0	0	0	2.0119e-06	1.32255e-06	2.73308e-06	1.12287e-06	1.35845	0.849021
YLR458W	0	0	0	0	2.0119e-06	1.32255e-06	2.73308e-06	1.12287e-06	1.35845	0.849021
YLR466C-A	0	0	0	0	2.0119e-06	1.32255e-06	2.73308e-06	1.12287e-06	1.35845	0.849021
YLR467C-A	0	0	0	0	2.0119e-06	1.32255e-06	2.73308e-06	1.12287e-06	1.35845	0.849021
YML002W	0	0	0	0	2.0119e-06	1.32255e-06	2.73308e-06	1.12287e-06	1.35845	0.849021
YML003W	0	0	0	0	2.0119e-06	1.32255e-06	2.73308e-06	1.12287e-06	1.35845	0.849021
YML009W-B	0	0	0	0	2.0119e-06	1.32255e-06	2.73308e-06	1.12287e-06	1.35845	0.849021
YML012C-A	0	0	0	0	2.0119e-06	1.32255e-06	2.73308e-06	1.12287e-06	1.35845	0.849021
YML016C	0	0	0	0	2.0119e-06	1.32255e-06	2.73308e-06	1.12287e-06	1.35845	0.849021
YML020W	0	0	0	0	2.0119e-06	1.32255e-06	2.73308e-06	1.12287e-06	1.35845	0.849021
YML029W	0	0	0	0	2.0119e-06	1.32255e-06	2.73308e-06	1.12287e-06	1.35845	0.849021
YML031C-A	0	0	0	0	2.0119e-06	1.32255e-06	2.73308e-06	1.12287e-06	1.35845	0.849021
YML034C-A	0	0	0	0	2.0119e-06	1.32255e-06	2.73308e-06	1.12287e-06	1.35845	0.849021
YML046W	0	1	0	0	2.0119e-06	3.96765e-06	2.73308e-06	1.12287e-06	1.35845	0.283007
YML047C	0	0	0	0	2.0119e-06	1.32255e-06	2.73308e-06	1.12287e-06	1.35845	0.849021
YML047W-A	0	0	0	0	2.0119e-06	1.32255e-06	2.73308e-06	1.12287e-06	1.35845	0.849021
YML049C	0	0	0	0	2.0119e-06	1.32255e-06	2.73308e-06	1.12287e-06	1.35845	0.849021
YML057C-A	0	0	0	0	2.0119e-06	1.32255e-06	2.73308e-06	1.12287e-06	1.35845	0.849021
YML061C	2	0	2	0	1.00595e-05	1.32255e-06	1.36654e-05	1.12287e-06	1.35845	0.849021
YML066C	0	0	0	0	2.0119e-06	1.32255e-06	2.73308e-06	1.12287e-06	1.35845	0.849021
YML072C	0	1	0	0	2.0119e-06	3.96765e-06	2.73308e-06	1.12287e-06	1.35845	0.283007
YML083C	0	0	0	0	2.0119e-06	1.32255e-06	2.73308e-06	1.12287e-06	1.35845	0.849021
YML084W	0	0	0	0	2.0119e-06	1.32255e-06	2.73308e-06	1.12287e-06	1.35845	0.849021
YML091C	0	1	0	0	2.0119e-06	3.96765e-06	2.73308e-06	1.12287e-06	1.35845	0.283007
YML094C-A	0	0	0	0	2.0119e-06	1.32255e-06	2.73308e-06	1.12287e-06	1.35845	0.849021
YML099C	0	0	0	0	2.0119e-06	1.32255e-06	2.73308e-06	1.12287e-06	1.35845	0.849021
YML099W-A	0	0	0	0	2.0119e-06	1.32255e-06	2.73308e-06	1.12287e-06	1.35845	0.849021
YML104C	0	0	0	0	2.0119e-06	1.32255e-06	2.73308e-06	1.12287e-06	1.35845	0.849021
YML117W	0	1	0	0	2.0119e-06	3.96765e-06	2.73308e-06	1.12287e-06	1.35845	0.283007
YML127W	0	0	0	0	2.0119e-06	1.32255e-06	2.73308e-06	1.12287e-06	1.35845	0.849021
YML133W-B	0	0	0	0	2.0119e-06	1.32255e-06	2.73308e-06	1.12287e-06	1.35845	0.849021
YMR013C	0	0	0	0	2.0119e-06	1.32255e-06	2.73308e-06	1.12287e-06	1.35845	0.849021
YMR013W-A	0	0	0	0	2.0119e-06	1.32255e-06	2.73308e-06	1.12287e-06	1.35845	0.849021
YMR019W	0	0	0	0	2.0119e-06	1.32255e-06	2.73308e-06	1.12287e-06	1.35845	0.849021
YMR031W-A	0	0	0	0	2.0119e-06	1.32255e-06	2.73308e-06	1.12287e-06	1.35845	0.849021
YMR037C	0	0	0	0	2.0119e-06	1.32255e-06	2.73308e-06	1.12287e-06	1.35845	0.849021
YMR047C	0	0	0	0	2.0119e-06	1.32255e-06	2.73308e-06	1.12287e-06	1.35845	0.849021
YMR052C-A	0	0	0	0	2.0119e-06	1.32255e-06	2.73308e-06	1.12287e-06	1.35845	0.849021
YMR057C	0	0	0	0	2.0119e-06	1.32255e-06	2.73308e-06	1.12287e-06	1.35845	0.849021
YMR069W	0	0	0	0	2.0119e-06	1.32255e-06	2.73308e-06	1.12287e-06	1.35845	0.849021
YMR075C-A	0	1	0	0	2.0119e-06	3.96765e-06	2.73308e-06	1.12287e-06	1.35845	0.283007
YMR075W	0	0	0	10	2.0119e-06	1.32255e-06	2.73308e-06	2.35803e-05	1.35845	17.8294
YMR082C	0	0	0	0	2.0119e-06	1.32255e-06	2.73308e-06	1.12287e-06	1.35845	0.849021
YMR086C-A	0	0	0	0	2.0119e-06	1.32255e-06	2.73308e-06	1.12287e-06	1.35845	0.849021
YMR086W	0	0	0	0	2.0119e-06	1.32255e-06	2.73308e-06	1.12287e-06	1.35845	0.849021
YMR089C	0	0	0	0	2.0119e-06	1.32255e-06	2.73308e-06	1.12287e-06	1.35845	0.849021
YMR100W	0	0	0	0	2.0119e-06	1.32255e-06	2.73308e-06	1.12287e-06	1.35845	0.849021
YMR101C	0	0	0	0	2.0119e-06	1.32255e-06	2.73308e-06	1.12287e-06	1.35845	0.849021
YMR102C	0	0	0	0	2.0119e-06	1.32255e-06	2.73308e-06	1.12287e-06	1.35845	0.849021
YMR103C	0	0	0	0	2.0119e-06	1.32255e-06	2.73308e-06	1.12287e-06	1.35845	0.849021
YMR104C	0	1	0	0	2.0119e-06	3.96765e-06	2.73308e-06	1.12287e-06	1.35845	0.283007
YMR105W-A	0	0	0	0	2.0119e-06	1.32255e-06	2.73308e-06	1.12287e-06	1.35845	0.849021
YMR109W	0	0	0	0	2.0119e-06	1.32255e-06	2.73308e-06	1.12287e-06	1.35845	0.849021
YMR119W	0	0	0	0	2.0119e-06	1.32255e-06	2.73308e-06	1.12287e-06	1.35845	0.849021
YMR119W-A	0	0	0	0	2.0119e-06	1.32255e-06	2.73308e-06	1.12287e-06	1.35845	0.849021
YMR122C	0	0	0	0	2.0119e-06	1.32255e-06	2.73308e-06	1.12287e-06	1.35845	0.849021
YMR124W	0	0	0	0	2.0119e-06	1.32255e-06	2.73308e-06	1.12287e-06	1.35845	0.849021
YMR128W	0	2	0	0	2.0119e-06	6.61274e-06	2.73308e-06	1.12287e-06	1.35845	0.169804
YMR133W	0	0	0	0	2.0119e-06	1.32255e-06	2.73308e-06	1.12287e-06	1.35845	0.849021
YMR135W-A	0	0	0	0	2.0119e-06	1.32255e-06	2.73308e-06	1.12287e-06	1.35845	0.849021
YMR141C	0	0	0	0	2.0119e-06	1.32255e-06	2.73308e-06	1.12287e-06	1.35845	0.849021
YMR141W-A	0	1	0	0	2.0119e-06	3.96765e-06	2.73308e-06	1.12287e-06	1.35845	0.283007
YMR149W	0	1	0	0	2.0119e-06	3.96765e-06	2.73308e-06	1.12287e-06	1.35845	0.283007
YMR151W	0	0	0	0	2.0119e-06	1.32255e-06	2.73308e-06	1.12287e-06	1.35845	0.849021
YMR154C	0	0	0	0	2.0119e-06	1.32255e-06	2.73308e-06	1.12287e-06	1.35845	0.849021
YMR158C-A	0	0	0	0	2.0119e-06	1.32255e-06	2.73308e-06	1.12287e-06	1.35845	0.849021
YMR159C	0	0	0	0	2.0119e-06	1.32255e-06	2.73308e-06	1.12287e-06	1.35845	0.849021
YMR162C	0	0	0	0	2.0119e-06	1.32255e-06	2.73308e-06	1.12287e-06	1.35845	0.849021
YMR164C	0	1	0	0	2.0119e-06	3.96765e-06	2.73308e-06	1.12287e-06	1.35845	0.283007
YMR168C	0	0	0	0	2.0119e-06	1.32255e-06	2.73308e-06	1.12287e-06	1.35845	0.849021
YMR171C	0	0	0	0	2.0119e-06	1.32255e-06	2.73308e-06	1.12287e-06	1.35845	0.849021
YMR172C-A	0	0	0	0	2.0119e-06	1.32255e-06	2.73308e-06	1.12287e-06	1.35845	0.849021
YMR198W	0	1	0	0	2.0119e-06	3.96765e-06	2.73308e-06	1.12287e-06	1.35845	0.283007
YMR205C	0	0	0	0	2.0119e-06	1.32255e-06	2.73308e-06	1.12287e-06	1.35845	0.849021
YMR207C	0	0	0	0	2.0119e-06	1.32255e-06	2.73308e-06	1.12287e-06	1.35845	0.849021
YMR223W	0	0	0	0	2.0119e-06	1.32255e-06	2.73308e-06	1.12287e-06	1.35845	0.849021
YMR231W	0	0	0	0	2.0119e-06	1.32255e-06	2.73308e-06	1.12287e-06	1.35845	0.849021
YMR232W	0	0	0	0	2.0119e-06	1.32255e-06	2.73308e-06	1.12287e-06	1.35845	0.849021
YMR242W-A	0	0	0	0	2.0119e-06	1.32255e-06	2.73308e-06	1.12287e-06	1.35845	0.849021
YMR245W	0	0	0	0	2.0119e-06	1.32255e-06	2.73308e-06	1.12287e-06	1.35845	0.849021
YMR247W-A	0	0	0	0	2.0119e-06	1.32255e-06	2.73308e-06	1.12287e-06	1.35845	0.849021
YMR254C	0	0	0	0	2.0119e-06	1.32255e-06	2.73308e-06	1.12287e-06	1.35845	0.849021
YMR257C	0	0	0	0	2.0119e-06	1.32255e-06	2.73308e-06	1.12287e-06	1.35845	0.849021
YMR266W	0	1	0	0	2.0119e-06	3.96765e-06	2.73308e-06	1.12287e-06	1.35845	0.283007
YMR272W-A	0	1	0	0	2.0119e-06	3.96765e-06	2.73308e-06	1.12287e-06	1.35845	0.283007
YMR272W-B	0	0	0	0	2.0119e-06	1.32255e-06	2.73308e-06	1.12287e-06	1.35845	0.849021
YMR273C	0	1	0	0	2.0119e-06	3.96765e-06	2.73308e-06	1.12287e-06	1.35845	0.283007
YMR279C	0	0	0	0	2.0119e-06	1.32255e-06	2.73308e-06	1.12287e-06	1.35845	0.849021
YMR280C	0	1	0	0	2.0119e-06	3.96765e-06	2.73308e-06	1.12287e-06	1.35845	0.283007
YMR290W-A	0	0	0	0	2.0119e-06	1.32255e-06	2.73308e-06	1.12287e-06	1.35845	0.849021
YMR291W	0	0	0	0	2.0119e-06	1.32255e-06	2.73308e-06	1.12287e-06	1.35845	0.849021
YMR304C-A	0	0	0	0	2.0119e-06	1.32255e-06	2.73308e-06	1.12287e-06	1.35845	0.849021
YMR307C-A	0	0	0	0	2.0119e-06	1.32255e-06	2.73308e-06	1.12287e-06	1.35845	0.849021
YMR309C	0	0	0	0	2.0119e-06	1.32255e-06	2.73308e-06	1.12287e-06	1.35845	0.849021
YMR316C-B	0	0	0	0	2.0119e-06	1.32255e-06	2.73308e-06	1.12287e-06	1.35845	0.849021
YMR320W	0	0	0	0	2.0119e-06	1.32255e-06	2.73308e-06	1.12287e-06	1.35845	0.849021
YMR321C	0	0	0	0	2.0119e-06	1.32255e-06	2.73308e-06	1.12287e-06	1.35845	0.849021
YMR325W	0	0	0	0	2.0119e-06	1.32255e-06	2.73308e-06	1.12287e-06	1.35845	0.849021
YNL013C	0	0	0	0	2.0119e-06	1.32255e-06	2.73308e-06	1.12287e-06	1.35845	0.849021
YNL014W	0	1	0	0	2.0119e-06	3.96765e-06	2.73308e-06	1.12287e-06	1.35845	0.283007
YNL017C	0	0	0	0	2.0119e-06	1.32255e-06	2.73308e-06	1.12287e-06	1.35845	0.849021
YNL028W	0	0	0	0	2.0119e-06	1.32255e-06	2.73308e-06	1.12287e-06	1.35845	0.849021
YNL042W	0	2	0	0	2.0119e-06	6.61274e-06	2.73308e-06	1.12287e-06	1.35845	0.169804
YNL049C	0	0	0	0	2.0119e-06	1.32255e-06	2.73308e-06	1.12287e-06	1.35845	0.849021
YNL065W	0	0	0	0	2.0119e-06	1.32255e-06	2.73308e-06	1.12287e-06	1.35845	0.849021
YNL067W-A	0	0	0	0	2.0119e-06	1.32255e-06	2.73308e-06	1.12287e-06	1.35845	0.849021
YNL082W	0	2	0	0	2.0119e-06	6.61274e-06	2.73308e-06	1.12287e-06	1.35845	0.169804
YNL085W	0	0	0	0	2.0119e-06	1.32255e-06	2.73308e-06	1.12287e-06	1.35845	0.849021
YNL089C	0	0	0	0	2.0119e-06	1.32255e-06	2.73308e-06	1.12287e-06	1.35845	0.849021
YNL095C	0	0	0	0	2.0119e-06	1.32255e-06	2.73308e-06	1.12287e-06	1.35845	0.849021
YNL097C	3	0	3	2	1.40833e-05	1.32255e-06	1.91315e-05	5.61436e-06	1.35845	4.2451
YNL103W-A	0	2	0	0	2.0119e-06	6.61274e-06	2.73308e-06	1.12287e-06	1.35845	0.169804
YNL105W	0	0	0	0	2.0119e-06	1.32255e-06	2.73308e-06	1.12287e-06	1.35845	0.849021
YNL109W	0	0	0	0	2.0119e-06	1.32255e-06	2.73308e-06	1.12287e-06	1.35845	0.849021
YNL114C	0	0	0	0	2.0119e-06	1.32255e-06	2.73308e-06	1.12287e-06	1.35845	0.849021
YNL120C	0	0	0	0	2.0119e-06	1.32255e-06	2.73308e-06	1.12287e-06	1.35845	0.849021
YNL123W	0	0	0	0	2.0119e-06	1.32255e-06	2.73308e-06	1.12287e-06	1.35845	0.849021
YNL128W	0	0	0	0	2.0119e-06	1.32255e-06	2.73308e-06	1.12287e-06	1.35845	0.849021
YNL134C	0	1	0	0	2.0119e-06	3.96765e-06	2.73308e-06	1.12287e-06	1.35845	0.283007
YNL144W-A	0	0	0	0	2.0119e-06	1.32255e-06	2.73308e-06	1.12287e-06	1.35845	0.849021
YNL167C	0	0	0	0	2.0119e-06	1.32255e-06	2.73308e-06	1.12287e-06	1.35845	0.849021
YNL170W	0	0	0	0	2.0119e-06	1.32255e-06	2.73308e-06	1.12287e-06	1.35845	0.849021
YNL174W	0	0	0	0	2.0119e-06	1.32255e-06	2.73308e-06	1.12287e-06	1.35845	0.849021
YNL183C	0	0	0	0	2.0119e-06	1.32255e-06	2.73308e-06	1.12287e-06	1.35845	0.849021
YNL197C	0	1	0	0	2.0119e-06	3.96765e-06	2.73308e-06	1.12287e-06	1.35845	0.283007
YNL201C	0	0	0	0	2.0119e-06	1.32255e-06	2.73308e-06	1.12287e-06	1.35845	0.849021
YNL203C	0	0	0	0	2.0119e-06	1.32255e-06	2.73308e-06	1.12287e-06	1.35845	0.849021
YNL204C	0	0	0	0	2.0119e-06	1.32255e-06	2.73308e-06	1.12287e-06	1.35845	0.849021
YNL210W	0	0	0	0	2.0119e-06	1.32255e-06	2.73308e-06	1.12287e-06	1.35845	0.849021
YNL211C	0	5	0	1	2.0119e-06	1.4548e-05	2.73308e-06	3.36861e-06	1.35845	0.231551
YNL226W	0	0	0	0	2.0119e-06	1.32255e-06	2.73308e-06	1.12287e-06	1.35845	0.849021
YNL228W	0	0	0	0	2.0119e-06	1.32255e-06	2.73308e-06	1.12287e-06	1.35845	0.849021
YNL235C	0	0	0	0	2.0119e-06	1.32255e-06	2.73308e-06	1.12287e-06	1.35845	0.849021
YNL238W	0	0	0	0	2.0119e-06	1.32255e-06	2.73308e-06	1.12287e-06	1.35845	0.849021
YNL242W	0	0	0	0	2.0119e-06	1.32255e-06	2.73308e-06	1.12287e-06	1.35845	0.849021
YNL247W	0	0	0	0	2.0119e-06	1.32255e-06	2.73308e-06	1.12287e-06	1.35845	0.849021
YNL256W	0	1	0	0	2.0119e-06	3.96765e-06	2.73308e-06	1.12287e-06	1.35845	0.283007
YNL257C	0	0	0	0	2.0119e-06	1.32255e-06	2.73308e-06	1.12287e-06	1.35845	0.849021
YNL266W	0	0	0	0	2.0119e-06	1.32255e-06	2.73308e-06	1.12287e-06	1.35845	0.849021
YNL269W	0	0	0	0	2.0119e-06	1.32255e-06	2.73308e-06	1.12287e-06	1.35845	0.849021
YNL271C	0	0	0	0	2.0119e-06	1.32255e-06	2.73308e-06	1.12287e-06	1.35845	0.849021
YNL273W	0	0	0	0	2.0119e-06	1.32255e-06	2.73308e-06	1.12287e-06	1.35845	0.849021
YNL278W	0	0	0	0	2.0119e-06	1.32255e-06	2.73308e-06	1.12287e-06	1.35845	0.849021
YNL279W	0	0	0	0	2.0119e-06	1.32255e-06	2.73308e-06	1.12287e-06	1.35845	0.849021
YNL285W	0	0	0	0	2.0119e-06	1.32255e-06	2.73308e-06	1.12287e-06	1.35845	0.849021
YNL287W	0	0	0	0	2.0119e-06	1.32255e-06	2.73308e-06	1.12287e-06	1.35845	0.849021
YNL296W	0	0	0	0	2.0119e-06	1.32255e-06	2.73308e-06	1.12287e-06	1.35845	0.849021
YNL297C	0	1	0	0	2.0119e-06	3.96765e-06	2.73308e-06	1.12287e-06	1.35845	0.283007
YNL303W	0	0	0	0	2.0119e-06	1.32255e-06	2.73308e-06	1.12287e-06	1.35845	0.849021
YNL311C	0	0	0	0	2.0119e-06	1.32255e-06	2.73308e-06	1.12287e-06	1.35845	0.849021
YNL318C	0	0	0	0	2.0119e-06	1.32255e-06	2.73308e-06	1.12287e-06	1.35845	0.849021
YNL319W	0	0	0	0	2.0119e-06	1.32255e-06	2.73308e-06	1.12287e-06	1.35845	0.849021
YNL324W	0	0	0	0	2.0119e-06	1.32255e-06	2.73308e-06	1.12287e-06	1.35845	0.849021
YNL329C	0	0	0	0	2.0119e-06	1.32255e-06	2.73308e-06	1.12287e-06	1.35845	0.849021
YNL337W	0	0	0	0	2.0119e-06	1.32255e-06	2.73308e-06	1.12287e-06	1.35845	0.849021
YNL339W-B	0	0	0	0	2.0119e-06	1.32255e-06	2.73308e-06	1.12287e-06	1.35845	0.849021
YNR003W-A	0	0	0	0	2.0119e-06	1.32255e-06	2.73308e-06	1.12287e-06	1.35845	0.849021
YNR005C	0	0	0	0	2.0119e-06	1.32255e-06	2.73308e-06	1.12287e-06	1.35845	0.849021
YNR025C	0	1	0	0	2.0119e-06	3.96765e-06	2.73308e-06	1.12287e-06	1.35845	0.283007
YNR042W	0	0	0	0	2.0119e-06	1.32255e-06	2.73308e-06	1.12287e-06	1.35845	0.849021
YNR051C	0	0	0	0	2.0119e-06	1.32255e-06	2.73308e-06	1.12287e-06	1.35845	0.849021
YNR056C	0	0	0	0	2.0119e-06	1.32255e-06	2.73308e-06	1.12287e-06	1.35845	0.849021
YNR062C	0	0	0	0	2.0119e-06	1.32255e-06	2.73308e-06	1.12287e-06	1.35845	0.849021
YNR063W	0	0	0	0	2.0119e-06	1.32255e-06	2.73308e-06	1.12287e-06	1.35845	0.849021
YNR066C	0	0	0	0	2.0119e-06	1.32255e-06	2.73308e-06	1.12287e-06	1.35845	0.849021
YNR068C	0	0	0	0	2.0119e-06	1.32255e-06	2.73308e-06	1.12287e-06	1.35845	0.849021
YNR069C	0	0	0	0	2.0119e-06	1.32255e-06	2.73308e-06	1.12287e-06	1.35845	0.849021
YNR075W	0	0	0	0	2.0119e-06	1.32255e-06	2.73308e-06	1.12287e-06	1.35845	0.849021
YOL019W	0	0	0	1	2.0119e-06	1.32255e-06	2.73308e-06	3.36861e-06	1.35845	2.54706
YOL024W	0	1	0	0	2.0119e-06	3.96765e-06	2.73308e-06	1.12287e-06	1.35845	0.283007
YOL028C	0	0	0	0	2.0119e-06	1.32255e-06	2.73308e-06	1.12287e-06	1.35845	0.849021
YOL035C	0	0	0	0	2.0119e-06	1.32255e-06	2.73308e-06	1.12287e-06	1.35845	0.849021
YOL037C	0	0	0	0	2.0119e-06	1.32255e-06	2.73308e-06	1.12287e-06	1.35845	0.849021
YOL038C-A	0	1	0	0	2.0119e-06	3.96765e-06	2.73308e-06	1.12287e-06	1.35845	0.283007
YOL046C	0	0	0	0	2.0119e-06	1.32255e-06	2.73308e-06	1.12287e-06	1.35845	0.849021
YOL047C	0	0	0	0	2.0119e-06	1.32255e-06	2.73308e-06	1.12287e-06	1.35845	0.849021
YOL050C	0	0	0	0	2.0119e-06	1.32255e-06	2.73308e-06	1.12287e-06	1.35845	0.849021
YOL051W	0	0	0	0	2.0119e-06	1.32255e-06	2.73308e-06	1.12287e-06	1.35845	0.849021
YOL057W	0	0	0	0	2.0119e-06	1.32255e-06	2.73308e-06	1.12287e-06	1.35845	0.849021
YOL060C	0	0	0	0	2.0119e-06	1.32255e-06	2.73308e-06	1.12287e-06	1.35845	0.849021
YOL079W	0	0	0	0	2.0119e-06	1.32255e-06	2.73308e-06	1.12287e-06	1.35845	0.849021
YOL081W	0	0	0	0	2.0119e-06	1.32255e-06	2.73308e-06	1.12287e-06	1.35845	0.849021
YOL084W	0	0	0	0	2.0119e-06	1.32255e-06	2.73308e-06	1.12287e-06	1.35845	0.849021
YOL087C	0	0	0	0	2.0119e-06	1.32255e-06	2.73308e-06	1.12287e-06	1.35845	0.849021
YOL099C	0	0	0	0	2.0119e-06	1.32255e-06	2.73308e-06	1.12287e-06	1.35845	0.849021
YOL104C	0	0	0	0	2.0119e-06	1.32255e-06	2.73308e-06	1.12287e-06	1.35845	0.849021
YOL106W	0	0	0	0	2.0119e-06	1.32255e-06	2.73308e-06	1.12287e-06	1.35845	0.849021
YOL118C	0	0	0	0	2.0119e-06	1.32255e-06	2.73308e-06	1.12287e-06	1.35845	0.849021
YOL130W	0	0	0	0	2.0119e-06	1.32255e-06	2.73308e-06	1.12287e-06	1.35845	0.849021
YOL134C	0	0	0	0	2.0119e-06	1.32255e-06	2.73308e-06	1.12287e-06	1.35845	0.849021
YOL136C	0	0	0	0	2.0119e-06	1.32255e-06	2.73308e-06	1.12287e-06	1.35845	0.849021
YOL141W	0	0	0	0	2.0119e-06	1.32255e-06	2.73308e-06	1.12287e-06	1.35845	0.849021
YOL145C	0	0	0	0	2.0119e-06	1.32255e-06	2.73308e-06	1.12287e-06	1.35845	0.849021
YOL150C	0	0	0	0	2.0119e-06	1.32255e-06	2.73308e-06	1.12287e-06	1.35845	0.849021
YOL155W-A	0	0	0	0	2.0119e-06	1.32255e-06	2.73308e-06	1.12287e-06	1.35845	0.849021
YOL160W	0	0	0	0	2.0119e-06	1.32255e-06	2.73308e-06	1.12287e-06	1.35845	0.849021
YOL161C	0	0	0	0	2.0119e-06	1.32255e-06	2.73308e-06	1.12287e-06	1.35845	0.849021
YOL162W	0	0	0	0	2.0119e-06	1.32255e-06	2.73308e-06	1.12287e-06	1.35845	0.849021
YOL164W	0	0	0	0	2.0119e-06	1.32255e-06	2.73308e-06	1.12287e-06	1.35845	0.849021
YOL164W-A	0	0	0	0	2.0119e-06	1.32255e-06	2.73308e-06	1.12287e-06	1.35845	0.849021
YOL165C	0	0	0	0	2.0119e-06	1.32255e-06	2.73308e-06	1.12287e-06	1.35845	0.849021
YOL166C	0	0	0	0	2.0119e-06	1.32255e-06	2.73308e-06	1.12287e-06	1.35845	0.849021
YOL166W-A	0	0	0	0	2.0119e-06	1.32255e-06	2.73308e-06	1.12287e-06	1.35845	0.849021
YOR008C	0	0	0	0	2.0119e-06	1.32255e-06	2.73308e-06	1.12287e-06	1.35845	0.849021
YOR008W-B	0	0	0	0	2.0119e-06	1.32255e-06	2.73308e-06	1.12287e-06	1.35845	0.849021
YOR011W	0	0	0	0	2.0119e-06	1.32255e-06	2.73308e-06	1.12287e-06	1.35845	0.849021
YOR011W-A	0	0	0	0	2.0119e-06	1.32255e-06	2.73308e-06	1.12287e-06	1.35845	0.849021
YOR014W	0	0	0	0	2.0119e-06	1.32255e-06	2.73308e-06	1.12287e-06	1.35845	0.849021
YOR015W	0	0	0	0	2.0119e-06	1.32255e-06	2.73308e-06	1.12287e-06	1.35845	0.849021
YOR024W	0	0	0	0	2.0119e-06	1.32255e-06	2.73308e-06	1.12287e-06	1.35845	0.849021
YOR029W	0	0	0	0	2.0119e-06	1.32255e-06	2.73308e-06	1.12287e-06	1.35845	0.849021
YOR032W-A	0	0	0	0	2.0119e-06	1.32255e-06	2.73308e-06	1.12287e-06	1.35845	0.849021
YOR034C	0	0	0	0	2.0119e-06	1.32255e-06	2.73308e-06	1.12287e-06	1.35845	0.849021
YOR034C-A	0	1	0	0	2.0119e-06	3.96765e-06	2.73308e-06	1.12287e-06	1.35845	0.283007
YOR049C	0	1	0	0	2.0119e-06	3.96765e-06	2.73308e-06	1.12287e-06	1.35845	0.283007
YOR050C	0	0	0	0	2.0119e-06	1.32255e-06	2.73308e-06	1.12287e-06	1.35845	0.849021
YOR053W	0	15	0	2	2.0119e-06	4.0999e-05	2.73308e-06	5.61436e-06	1.35845	0.136939
YOR068C	0	0	0	0	2.0119e-06	1.32255e-06	2.73308e-06	1.12287e-06	1.35845	0.849021
YOR070C	0	0	0	0	2.0119e-06	1.32255e-06	2.73308e-06	1.12287e-06	1.35845	0.849021
YOR071C	0	0	0	0	2.0119e-06	1.32255e-06	2.73308e-06	1.12287e-06	1.35845	0.849021
YOR072W-A	0	2	0	0	2.0119e-06	6.61274e-06	2.73308e-06	1.12287e-06	1.35845	0.169804
YOR072W-B	0	0	0	0	2.0119e-06	1.32255e-06	2.73308e-06	1.12287e-06	1.35845	0.849021
YOR073W	0	0	0	0	2.0119e-06	1.32255e-06	2.73308e-06	1.12287e-06	1.35845	0.849021
YOR102W	0	1	0	0	2.0119e-06	3.96765e-06	2.73308e-06	1.12287e-06	1.35845	0.283007
YOR105W	0	1	0	0	2.0119e-06	3.96765e-06	2.73308e-06	1.12287e-06	1.35845	0.283007
YOR116C	0	0	0	0	2.0119e-06	1.32255e-06	2.73308e-06	1.12287e-06	1.35845	0.849021
YOR121C	0	0	0	0	2.0119e-06	1.32255e-06	2.73308e-06	1.12287e-06	1.35845	0.849021
YOR135C	0	0	0	0	2.0119e-06	1.32255e-06	2.73308e-06	1.12287e-06	1.35845	0.849021
YOR137C	0	0	0	0	2.0119e-06	1.32255e-06	2.73308e-06	1.12287e-06	1.35845	0.849021
YOR139C	0	0	0	0	2.0119e-06	1.32255e-06	2.73308e-06	1.12287e-06	1.35845	0.849021
YOR140W	0	1	0	0	2.0119e-06	3.96765e-06	2.73308e-06	1.12287e-06	1.35845	0.283007
YOR146W	0	0	0	0	2.0119e-06	1.32255e-06	2.73308e-06	1.12287e-06	1.35845	0.849021
YOR153W	0	1	0	1	2.0119e-06	3.96765e-06	2.73308e-06	3.36861e-06	1.35845	0.849021
YOR156C	0	0	0	0	2.0119e-06	1.32255e-06	2.73308e-06	1.12287e-06	1.35845	0.849021
YOR161C	0	0	0	0	2.0119e-06	1.32255e-06	2.73308e-06	1.12287e-06	1.35845	0.849021
YOR161W-A	0	0	0	0	2.0119e-06	1.32255e-06	2.73308e-06	1.12287e-06	1.35845	0.849021
YOR161W-B	0	0	0	0	2.0119e-06	1.32255e-06	2.73308e-06	1.12287e-06	1.35845	0.849021
YOR165W	2	0	2	0	1.00595e-05	1.32255e-06	1.36654e-05	1.12287e-06	1.35845	0.849021
YOR169C	0	0	0	0	2.0119e-06	1.32255e-06	2.73308e-06	1.12287e-06	1.35845	0.849021
YOR170W	0	0	0	0	2.0119e-06	1.32255e-06	2.73308e-06	1.12287e-06	1.35845	0.849021
YOR178C	0	0	0	0	2.0119e-06	1.32255e-06	2.73308e-06	1.12287e-06	1.35845	0.849021
YOR183W	0	0	0	0	2.0119e-06	1.32255e-06	2.73308e-06	1.12287e-06	1.35845	0.849021
YOR188W	0	2	0	0	2.0119e-06	6.61274e-06	2.73308e-06	1.12287e-06	1.35845	0.169804
YOR191W	0	0	0	0	2.0119e-06	1.32255e-06	2.73308e-06	1.12287e-06	1.35845	0.849021
YOR192C	0	0	0	0	2.0119e-06	1.32255e-06	2.73308e-06	1.12287e-06	1.35845	0.849021
YOR199W	0	0	0	0	2.0119e-06	1.32255e-06	2.73308e-06	1.12287e-06	1.35845	0.849021
YOR200W	0	1	0	0	2.0119e-06	3.96765e-06	2.73308e-06	1.12287e-06	1.35845	0.283007
YOR208W	0	0	0	0	2.0119e-06	1.32255e-06	2.73308e-06	1.12287e-06	1.35845	0.849021
YOR214C	0	0	0	0	2.0119e-06	1.32255e-06	2.73308e-06	1.12287e-06	1.35845	0.849021
YOR218C	0	0	0	0	2.0119e-06	1.32255e-06	2.73308e-06	1.12287e-06	1.35845	0.849021
YOR219C	0	0	0	0	2.0119e-06	1.32255e-06	2.73308e-06	1.12287e-06	1.35845	0.849021
YOR225W	0	0	0	0	2.0119e-06	1.32255e-06	2.73308e-06	1.12287e-06	1.35845	0.849021
YOR227W	0	0	0	0	2.0119e-06	1.32255e-06	2.73308e-06	1.12287e-06	1.35845	0.849021
YOR231C-A	0	0	0	0	2.0119e-06	1.32255e-06	2.73308e-06	1.12287e-06	1.35845	0.849021
YOR233W	0	0	0	0	2.0119e-06	1.32255e-06	2.73308e-06	1.12287e-06	1.35845	0.849021
YOR235W	0	0	0	0	2.0119e-06	1.32255e-06	2.73308e-06	1.12287e-06	1.35845	0.849021
YOR237W	0	0	0	0	2.0119e-06	1.32255e-06	2.73308e-06	1.12287e-06	1.35845	0.849021
YOR242C	0	0	0	0	2.0119e-06	1.32255e-06	2.73308e-06	1.12287e-06	1.35845	0.849021
YOR255W	0	0	0	0	2.0119e-06	1.32255e-06	2.73308e-06	1.12287e-06	1.35845	0.849021
YOR256C	0	1	0	0	2.0119e-06	3.96765e-06	2.73308e-06	1.12287e-06	1.35845	0.283007
YOR263C	0	0	0	0	2.0119e-06	1.32255e-06	2.73308e-06	1.12287e-06	1.35845	0.849021
YOR268C	0	0	0	0	2.0119e-06	1.32255e-06	2.73308e-06	1.12287e-06	1.35845	0.849021
YOR277C	0	1	0	0	2.0119e-06	3.96765e-06	2.73308e-06	1.12287e-06	1.35845	0.283007
YOR282W	0	0	0	0	2.0119e-06	1.32255e-06	2.73308e-06	1.12287e-06	1.35845	0.849021
YOR293C-A	0	0	0	0	2.0119e-06	1.32255e-06	2.73308e-06	1.12287e-06	1.35845	0.849021
YOR300W	0	0	0	0	2.0119e-06	1.32255e-06	2.73308e-06	1.12287e-06	1.35845	0.849021
YOR304W	0	2	0	0	2.0119e-06	6.61274e-06	2.73308e-06	1.12287e-06	1.35845	0.169804
YOR306C	0	0	0	0	2.0119e-06	1.32255e-06	2.73308e-06	1.12287e-06	1.35845	0.849021
YOR309C	0	2	0	0	2.0119e-06	6.61274e-06	2.73308e-06	1.12287e-06	1.35845	0.169804
YOR313C	0	0	0	0	2.0119e-06	1.32255e-06	2.73308e-06	1.12287e-06	1.35845	0.849021
YOR314W	0	0	0	0	2.0119e-06	1.32255e-06	2.73308e-06	1.12287e-06	1.35845	0.849021
YOR314W-A	0	0	0	0	2.0119e-06	1.32255e-06	2.73308e-06	1.12287e-06	1.35845	0.849021
YOR325W	0	0	0	0	2.0119e-06	1.32255e-06	2.73308e-06	1.12287e-06	1.35845	0.849021
YOR328W	0	0	0	1	2.0119e-06	1.32255e-06	2.73308e-06	3.36861e-06	1.35845	2.54706
YOR329W-A	0	0	0	0	2.0119e-06	1.32255e-06	2.73308e-06	1.12287e-06	1.35845	0.849021
YOR331C	0	0	0	0	2.0119e-06	1.32255e-06	2.73308e-06	1.12287e-06	1.35845	0.849021
YOR333C	0	0	0	0	2.0119e-06	1.32255e-06	2.73308e-06	1.12287e-06	1.35845	0.849021
YOR335W-A	0	0	0	0	2.0119e-06	1.32255e-06	2.73308e-06	1.12287e-06	1.35845	0.849021
YOR339C	0	0	0	0	2.0119e-06	1.32255e-06	2.73308e-06	1.12287e-06	1.35845	0.849021
YOR341W	0	0	0	0	2.0119e-06	1.32255e-06	2.73308e-06	1.12287e-06	1.35845	0.849021
YOR343C	0	2	0	0	2.0119e-06	6.61274e-06	2.73308e-06	1.12287e-06	1.35845	0.169804
YOR345C	0	0	0	0	2.0119e-06	1.32255e-06	2.73308e-06	1.12287e-06	1.35845	0.849021
YOR346W	0	0	0	0	2.0119e-06	1.32255e-06	2.73308e-06	1.12287e-06	1.35845	0.849021
YOR349W	0	1	0	0	2.0119e-06	3.96765e-06	2.73308e-06	1.12287e-06	1.35845	0.283007
YOR351C	0	0	0	0	2.0119e-06	1.32255e-06	2.73308e-06	1.12287e-06	1.35845	0.849021
YOR355W	0	0	0	0	2.0119e-06	1.32255e-06	2.73308e-06	1.12287e-06	1.35845	0.849021
YOR360C	0	0	0	0	2.0119e-06	1.32255e-06	2.73308e-06	1.12287e-06	1.35845	0.849021
YOR364W	0	0	0	0	2.0119e-06	1.32255e-06	2.73308e-06	1.12287e-06	1.35845	0.849021
YOR365C	0	1	0	0	2.0119e-06	3.96765e-06	2.73308e-06	1.12287e-06	1.35845	0.283007
YOR366W	0	0	0	0	2.0119e-06	1.32255e-06	2.73308e-06	1.12287e-06	1.35845	0.849021
YOR371C	0	0	0	0	2.0119e-06	1.32255e-06	2.73308e-06	1.12287e-06	1.35845	0.849021
YOR373W	0	1	0	0	2.0119e-06	3.96765e-06	2.73308e-06	1.12287e-06	1.35845	0.283007
YOR376W	0	0	0	0	2.0119e-06	1.32255e-06	2.73308e-06	1.12287e-06	1.35845	0.849021
YOR376W-A	0	0	0	0	2.0119e-06	1.32255e-06	2.73308e-06	1.12287e-06	1.35845	0.849021
YOR379C	0	0	0	0	2.0119e-06	1.32255e-06	2.73308e-06	1.12287e-06	1.35845	0.849021
YOR381W	0	0	0	0	2.0119e-06	1.32255e-06	2.73308e-06	1.12287e-06	1.35845	0.849021
YOR384W	0	0	0	0	2.0119e-06	1.32255e-06	2.73308e-06	1.12287e-06	1.35845	0.849021
YOR387C	0	0	0	0	2.0119e-06	1.32255e-06	2.73308e-06	1.12287e-06	1.35845	0.849021
YOR389W	0	0	0	0	2.0119e-06	1.32255e-06	2.73308e-06	1.12287e-06	1.35845	0.849021
YOR394C-A	0	0	0	0	2.0119e-06	1.32255e-06	2.73308e-06	1.12287e-06	1.35845	0.849021
YOR394W	0	0	0	0	2.0119e-06	1.32255e-06	2.73308e-06	1.12287e-06	1.35845	0.849021
YOR396C-A	0	0	0	0	2.0119e-06	1.32255e-06	2.73308e-06	1.12287e-06	1.35845	0.849021
YPL008W	0	0	0	0	2.0119e-06	1.32255e-06	2.73308e-06	1.12287e-06	1.35845	0.849021
YPL016W	0	0	0	0	2.0119e-06	1.32255e-06	2.73308e-06	1.12287e-06	1.35845	0.849021
YPL017C	0	2	0	0	2.0119e-06	6.61274e-06	2.73308e-06	1.12287e-06	1.35845	0.169804
YPL018W	0	2	0	0	2.0119e-06	6.61274e-06	2.73308e-06	1.12287e-06	1.35845	0.169804
YPL021W	0	0	0	0	2.0119e-06	1.32255e-06	2.73308e-06	1.12287e-06	1.35845	0.849021
YPL027W	0	0	0	0	2.0119e-06	1.32255e-06	2.73308e-06	1.12287e-06	1.35845	0.849021
YPL035C	0	0	0	0	2.0119e-06	1.32255e-06	2.73308e-06	1.12287e-06	1.35845	0.849021
YPL036W	0	0	0	0	2.0119e-06	1.32255e-06	2.73308e-06	1.12287e-06	1.35845	0.849021
YPL044C	0	0	0	0	2.0119e-06	1.32255e-06	2.73308e-06	1.12287e-06	1.35845	0.849021
YPL050C	0	0	0	0	2.0119e-06	1.32255e-06	2.73308e-06	1.12287e-06	1.35845	0.849021
YPL058C	0	0	0	0	2.0119e-06	1.32255e-06	2.73308e-06	1.12287e-06	1.35845	0.849021
YPL062W	0	1	0	0	2.0119e-06	3.96765e-06	2.73308e-06	1.12287e-06	1.35845	0.283007
YPL070W	0	0	0	0	2.0119e-06	1.32255e-06	2.73308e-06	1.12287e-06	1.35845	0.849021
YPL073C	0	0	0	0	2.0119e-06	1.32255e-06	2.73308e-06	1.12287e-06	1.35845	0.849021
YPL080C	0	0	0	0	2.0119e-06	1.32255e-06	2.73308e-06	1.12287e-06	1.35845	0.849021
YPL102C	0	0	0	0	2.0119e-06	1.32255e-06	2.73308e-06	1.12287e-06	1.35845	0.849021
YPL109C	0	0	0	0	2.0119e-06	1.32255e-06	2.73308e-06	1.12287e-06	1.35845	0.849021
YPL110C	0	1	0	0	2.0119e-06	3.96765e-06	2.73308e-06	1.12287e-06	1.35845	0.283007
YPL115C	0	0	0	0	2.0119e-06	1.32255e-06	2.73308e-06	1.12287e-06	1.35845	0.849021
YPL116W	0	0	0	0	2.0119e-06	1.32255e-06	2.73308e-06	1.12287e-06	1.35845	0.849021
YPL119C	0	0	0	0	2.0119e-06	1.32255e-06	2.73308e-06	1.12287e-06	1.35845	0.849021
YPL121C	0	0	0	0	2.0119e-06	1.32255e-06	2.73308e-06	1.12287e-06	1.35845	0.849021
YPL125W	0	0	0	0	2.0119e-06	1.32255e-06	2.73308e-06	1.12287e-06	1.35845	0.849021
YPL126W	0	0	0	0	2.0119e-06	1.32255e-06	2.73308e-06	1.12287e-06	1.35845	0.849021
YPL128C	0	0	0	0	2.0119e-06	1.32255e-06	2.73308e-06	1.12287e-06	1.35845	0.849021
YPL130W	0	0	0	0	2.0119e-06	1.32255e-06	2.73308e-06	1.12287e-06	1.35845	0.849021
YPL135C-A	0	0	0	0	2.0119e-06	1.32255e-06	2.73308e-06	1.12287e-06	1.35845	0.849021
YPL137C	0	0	0	0	2.0119e-06	1.32255e-06	2.73308e-06	1.12287e-06	1.35845	0.849021
YPL142C	0	0	0	0	2.0119e-06	1.32255e-06	2.73308e-06	1.12287e-06	1.35845	0.849021
YPL145C	0	0	0	0	2.0119e-06	1.32255e-06	2.73308e-06	1.12287e-06	1.35845	0.849021
YPL150W	0	0	0	0	2.0119e-06	1.32255e-06	2.73308e-06	1.12287e-06	1.35845	0.849021
YPL153C	0	0	0	0	2.0119e-06	1.32255e-06	2.73308e-06	1.12287e-06	1.35845	0.849021
YPL155C	0	0	0	0	2.0119e-06	1.32255e-06	2.73308e-06	1.12287e-06	1.35845	0.849021
YPL161C	0	0	0	0	2.0119e-06	1.32255e-06	2.73308e-06	1.12287e-06	1.35845	0.849021
YPL165C	0	0	0	0	2.0119e-06	1.32255e-06	2.73308e-06	1.12287e-06	1.35845	0.849021
YPL166W	0	1	0	0	2.0119e-06	3.96765e-06	2.73308e-06	1.12287e-06	1.35845	0.283007
YPL176C	0	0	0	0	2.0119e-06	1.32255e-06	2.73308e-06	1.12287e-06	1.35845	0.849021
YPL179W	0	1	0	0	2.0119e-06	3.96765e-06	2.73308e-06	1.12287e-06	1.35845	0.283007
YPL185W	0	0	0	0	2.0119e-06	1.32255e-06	2.73308e-06	1.12287e-06	1.35845	0.849021
YPL189W	0	0	0	0	2.0119e-06	1.32255e-06	2.73308e-06	1.12287e-06	1.35845	0.849021
YPL192C	0	0	0	0	2.0119e-06	1.32255e-06	2.73308e-06	1.12287e-06	1.35845	0.849021
YPL197C	0	0	0	0	2.0119e-06	1.32255e-06	2.73308e-06	1.12287e-06	1.35845	0.849021
YPL204W	0	1	0	1	2.0119e-06	3.96765e-06	2.73308e-06	3.36861e-06	1.35845	0.849021
YPL205C	0	1	0	0	2.0119e-06	3.96765e-06	2.73308e-06	1.12287e-06	1.35845	0.283007
YPL216W	0	1	0	5	2.0119e-06	3.96765e-06	2.73308e-06	1.23516e-05	1.35845	3.11308
YPL222C-A	0	3	0	0	2.0119e-06	9.25784e-06	2.73308e-06	1.12287e-06	1.35845	0.121289
YPL250W-A	0	0	0	0	2.0119e-06	1.32255e-06	2.73308e-06	1.12287e-06	1.35845	0.849021
YPL251W	0	0	0	0	2.0119e-06	1.32255e-06	2.73308e-06	1.12287e-06	1.35845	0.849021
YPL277C	0	0	0	0	2.0119e-06	1.32255e-06	2.73308e-06	1.12287e-06	1.35845	0.849021
YPL278C	0	0	0	0	2.0119e-06	1.32255e-06	2.73308e-06	1.12287e-06	1.35845	0.849021
YPL282C	0	0	0	0	2.0119e-06	1.32255e-06	2.73308e-06	1.12287e-06	1.35845	0.849021
YPL283W-B	0	0	0	0	2.0119e-06	1.32255e-06	2.73308e-06	1.12287e-06	1.35845	0.849021
YPR007C	0	0	0	0	2.0119e-06	1.32255e-06	2.73308e-06	1.12287e-06	1.35845	0.849021
YPR012W	0	0	0	0	2.0119e-06	1.32255e-06	2.73308e-06	1.12287e-06	1.35845	0.849021
YPR014C	0	0	0	0	2.0119e-06	1.32255e-06	2.73308e-06	1.12287e-06	1.35845	0.849021
YPR016W-A	0	0	0	0	2.0119e-06	1.32255e-06	2.73308e-06	1.12287e-06	1.35845	0.849021
YPR019W	0	0	0	0	2.0119e-06	1.32255e-06	2.73308e-06	1.12287e-06	1.35845	0.849021
YPR038W	0	0	0	0	2.0119e-06	1.32255e-06	2.73308e-06	1.12287e-06	1.35845	0.849021
YPR039W	0	0	0	0	2.0119e-06	1.32255e-06	2.73308e-06	1.12287e-06	1.35845	0.849021
YPR044C	0	0	0	0	2.0119e-06	1.32255e-06	2.73308e-06	1.12287e-06	1.35845	0.849021
YPR050C	0	0	0	0	2.0119e-06	1.32255e-06	2.73308e-06	1.12287e-06	1.35845	0.849021
YPR053C	0	0	0	0	2.0119e-06	1.32255e-06	2.73308e-06	1.12287e-06	1.35845	0.849021
YPR054W	0	0	0	0	2.0119e-06	1.32255e-06	2.73308e-06	1.12287e-06	1.35845	0.849021
YPR059C	0	0	0	0	2.0119e-06	1.32255e-06	2.73308e-06	1.12287e-06	1.35845	0.849021
YPR064W	0	0	0	0	2.0119e-06	1.32255e-06	2.73308e-06	1.12287e-06	1.35845	0.849021
YPR074W-A	0	0	0	0	2.0119e-06	1.32255e-06	2.73308e-06	1.12287e-06	1.35845	0.849021
YPR076W	0	0	0	0	2.0119e-06	1.32255e-06	2.73308e-06	1.12287e-06	1.35845	0.849021
YPR078C	0	0	0	0	2.0119e-06	1.32255e-06	2.73308e-06	1.12287e-06	1.35845	0.849021
YPR087W	0	0	0	0	2.0119e-06	1.32255e-06	2.73308e-06	1.12287e-06	1.35845	0.849021
YPR092W	0	0	0	0	2.0119e-06	1.32255e-06	2.73308e-06	1.12287e-06	1.35845	0.849021
YPR095C	0	0	0	0	2.0119e-06	1.32255e-06	2.73308e-06	1.12287e-06	1.35845	0.849021
YPR096C	0	0	0	0	2.0119e-06	1.32255e-06	2.73308e-06	1.12287e-06	1.35845	0.849021
YPR097W	0	0	0	0	2.0119e-06	1.32255e-06	2.73308e-06	1.12287e-06	1.35845	0.849021
YPR099C	0	0	0	0	2.0119e-06	1.32255e-06	2.73308e-06	1.12287e-06	1.35845	0.849021
YPR108W	0	0	0	0	2.0119e-06	1.32255e-06	2.73308e-06	1.12287e-06	1.35845	0.849021
YPR115W	0	1	0	0	2.0119e-06	3.96765e-06	2.73308e-06	1.12287e-06	1.35845	0.283007
YPR116W	0	0	0	0	2.0119e-06	1.32255e-06	2.73308e-06	1.12287e-06	1.35845	0.849021
YPR117W	0	0	0	0	2.0119e-06	1.32255e-06	2.73308e-06	1.12287e-06	1.35845	0.849021
YPR119W	0	0	0	0	2.0119e-06	1.32255e-06	2.73308e-06	1.12287e-06	1.35845	0.849021
YPR121W	0	0	0	0	2.0119e-06	1.32255e-06	2.73308e-06	1.12287e-06	1.35845	0.849021
YPR123C	0	1	0	0	2.0119e-06	3.96765e-06	2.73308e-06	1.12287e-06	1.35845	0.283007
YPR126C	0	0	0	0	2.0119e-06	1.32255e-06	2.73308e-06	1.12287e-06	1.35845	0.849021
YPR130C	0	0	0	0	2.0119e-06	1.32255e-06	2.73308e-06	1.12287e-06	1.35845	0.849021
YPR136C	0	1	0	0	2.0119e-06	3.96765e-06	2.73308e-06	1.12287e-06	1.35845	0.283007
YPR142C	0	0	0	0	2.0119e-06	1.32255e-06	2.73308e-06	1.12287e-06	1.35845	0.849021
YPR146C	0	0	0	0	2.0119e-06	1.32255e-06	2.73308e-06	1.12287e-06	1.35845	0.849021
YPR150W	0	0	0	0	2.0119e-06	1.32255e-06	2.73308e-06	1.12287e-06	1.35845	0.849021
YPR159C-A	0	0	0	0	2.0119e-06	1.32255e-06	2.73308e-06	1.12287e-06	1.35845	0.849021
YPR159W	0	0	0	0	2.0119e-06	1.32255e-06	2.73308e-06	1.12287e-06	1.35845	0.849021
YPR160C-A	0	0	0	0	2.0119e-06	1.32255e-06	2.73308e-06	1.12287e-06	1.35845	0.849021
YPR160W	0	0	0	0	2.0119e-06	1.32255e-06	2.73308e-06	1.12287e-06	1.35845	0.849021
YPR170C	0	4	0	0	2.0119e-06	1.19029e-05	2.73308e-06	1.12287e-06	1.35845	0.0943357
YPR170W-A	0	1	0	0	2.0119e-06	3.96765e-06	2.73308e-06	1.12287e-06	1.35845	0.283007
YPR177C	0	0	0	0	2.0119e-06	1.32255e-06	2.73308e-06	1.12287e-06	1.35845	0.849021
YPR194C	0	0	0	0	2.0119e-06	1.32255e-06	2.73308e-06	1.12287e-06	1.35845	0.849021
YPR197C	0	0	0	0	2.0119e-06	1.32255e-06	2.73308e-06	1.12287e-06	1.35845	0.849021
YPR204C-A	0	0	0	0	2.0119e-06	1.32255e-06	2.73308e-06	1.12287e-06	1.35845	0.849021
YPR010C-A	216	2748	215	166	0.000871154	0.00727005	0.00117796	0.000373916	1.35218	0.0514324
YPR002W	70	8	68	44	0.000283678	2.24833e-05	0.000374432	9.99355e-05	1.31992	4.44487
YIR016W	47	6	45	2	0.000191131	1.71931e-05	0.00024871	5.61436e-06	1.30126	0.326547
YOR031W	31	356	29	17	0.00012675	0.000942977	0.000161252	3.93005e-05	1.2722	0.041677
YBR149W	143	47	132	7	0.000577416	0.000125642	0.000724265	1.68431e-05	1.25432	0.134056
YLR073C	21	4	19	1	8.65118e-05	1.19029e-05	0.00010659	3.36861e-06	1.23209	0.283007
YML019W	74	14	65	3	0.000299773	3.83539e-05	0.000358033	7.8601e-06	1.19435	0.204936
YPL271W	130	1870	112	76	0.000525107	0.00494765	0.000614942	0.000171799	1.17108	0.0347234
YGR289C	6	5	5	0	2.61547e-05	1.4548e-05	3.00638e-05	1.12287e-06	1.14946	0.0771837
YDR461W	11	81	9	7	4.62738e-05	0.000215575	5.19285e-05	1.68431e-05	1.1222	0.0781308
YDR163W	28	37	23	2	0.000114678	9.91911e-05	0.000128455	5.61436e-06	1.12013	0.0566014
YIL083C	94	16	77	3	0.00038025	4.36441e-05	0.000423627	7.8601e-06	1.11408	0.180095
YBR235W	4	1	3	0	1.81071e-05	3.96765e-06	1.91315e-05	1.12287e-06	1.05658	0.283007
YBR275C	4	0	3	0	1.81071e-05	1.32255e-06	1.91315e-05	1.12287e-06	1.05658	0.849021
YJR012C	4	7	3	3	1.81071e-05	1.98382e-05	1.91315e-05	7.8601e-06	1.05658	0.39621
YKR001C	11	0	8	3	4.62738e-05	1.32255e-06	4.64623e-05	7.8601e-06	1.00407	5.94315
YNL086W	11	37	8	2	4.62738e-05	9.91911e-05	4.64623e-05	5.61436e-06	1.00407	0.0566014
YLR104W	56	319	41	21	0.000227345	0.000845108	0.000226845	4.82835e-05	0.997802	0.0571329
YBR126W-B	7	94	5	7	3.01785e-05	0.000249962	3.00638e-05	1.68431e-05	0.9962	0.0673826
YOR154W	7	0	5	0	3.01785e-05	1.32255e-06	3.00638e-05	1.12287e-06	0.9962	0.849021
YDR404C	63	62	45	0	0.000255512	0.000165319	0.00024871	1.12287e-06	0.97338	0.00679217
YJL196C	111	63	13	1208	0.000448654	0.000167964	7.37931e-05	0.00271398	0.164476	16.1581
YBR066C	3	2	2	0	1.40833e-05	6.61274e-06	1.36654e-05	1.12287e-06	0.970324	0.169804
YCR097W	3	9	2	1	1.40833e-05	2.51284e-05	1.36654e-05	3.36861e-06	0.970324	0.134056
YKL020C	3	0	2	0	1.40833e-05	1.32255e-06	1.36654e-05	1.12287e-06	0.970324	0.849021
YOL006C	3	68	2	15	1.40833e-05	0.000181189	1.36654e-05	3.4809e-05	0.970324	0.192114
YOL085C	3	6	2	0	1.40833e-05	1.71931e-05	1.36654e-05	1.12287e-06	0.970324	0.0653093
YOR081C	3	0	2	0	1.40833e-05	1.32255e-06	1.36654e-05	1.12287e-06	0.970324	0.849021
YPR168W	3	1	2	0	1.40833e-05	3.96765e-06	1.36654e-05	1.12287e-06	0.970324	0.283007
YOR375C	86	30	21	483	0.000348059	8.06755e-05	0.000117522	0.00108582	0.33765	13.4591
YFL021W	16	14	11	5	6.63928e-05	3.83539e-05	6.28608e-05	1.23516e-05	0.946801	0.322042
YBR076C-A	9	85	6	1	3.82261e-05	0.000226156	3.553e-05	3.36861e-06	0.929468	0.0148951
YPR098C	59	205	40	9	0.000239416	0.000543567	0.000221379	2.13346e-05	0.924662	0.0392491
YCL002C	15	4	10	0	6.2369e-05	1.19029e-05	5.73946e-05	1.12287e-06	0.920243	0.0943357
YLR021W	33	45	22	7	0.000134797	0.000120352	0.000122988	1.68431e-05	0.912394	0.139949
YGR074W	14	3	9	0	5.83452e-05	9.25784e-06	5.19285e-05	1.12287e-06	0.890022	0.121289
YDR016C	11	156	7	27	4.62738e-05	0.000413958	4.09962e-05	6.17579e-05	0.885948	0.149189
YOL077W-A	84	977	53	44	0.000340012	0.00258558	0.000292439	9.99355e-05	0.860086	0.0386511
YDR139C	10	34	6	5	4.225e-05	9.12558e-05	3.553e-05	1.23516e-05	0.840948	0.135351
YGR186W	10	7	6	0	4.225e-05	1.98382e-05	3.553e-05	1.12287e-06	0.840948	0.0566014
YMR005W	10	4	6	0	4.225e-05	1.19029e-05	3.553e-05	1.12287e-06	0.840948	0.0943357
YDR443C	15	0	9	23	6.2369e-05	1.32255e-06	5.19285e-05	5.2775e-05	0.832601	39.904
YOR167C	53	456	32	23	0.000215274	0.00120749	0.00017765	5.2775e-05	0.825229	0.0437064
YLL041C	483	238	810	3368	0.00194551	0.000630856	0.00443032	0.00756478	2.2772	11.9913
YBL029W	2	11	1	0	1.00595e-05	3.04186e-05	8.19923e-06	1.12287e-06	0.815072	0.036914
YBR008C	2	0	1	0	1.00595e-05	1.32255e-06	8.19923e-06	1.12287e-06	0.815072	0.849021
YBR294W	2	0	1	0	1.00595e-05	1.32255e-06	8.19923e-06	1.12287e-06	0.815072	0.849021
YCR007C	7	11	4	2	3.01785e-05	3.04186e-05	2.45977e-05	5.61436e-06	0.815072	0.18457
YCR020C-A	2	0	1	0	1.00595e-05	1.32255e-06	8.19923e-06	1.12287e-06	0.815072	0.849021
YCR054C	2	0	1	0	1.00595e-05	1.32255e-06	8.19923e-06	1.12287e-06	0.815072	0.849021
YDL040C	2	0	1	0	1.00595e-05	1.32255e-06	8.19923e-06	1.12287e-06	0.815072	0.849021
YDL164C	2	0	1	0	1.00595e-05	1.32255e-06	8.19923e-06	1.12287e-06	0.815072	0.849021
YDL167C	2	1	1	0	1.00595e-05	3.96765e-06	8.19923e-06	1.12287e-06	0.815072	0.283007
YDR421W	2	1	1	0	1.00595e-05	3.96765e-06	8.19923e-06	1.12287e-06	0.815072	0.283007
YDR444W	2	1	1	0	1.00595e-05	3.96765e-06	8.19923e-06	1.12287e-06	0.815072	0.283007
YEL041W	2	0	1	0	1.00595e-05	1.32255e-06	8.19923e-06	1.12287e-06	0.815072	0.849021
YER185W	2	0	1	0	1.00595e-05	1.32255e-06	8.19923e-06	1.12287e-06	0.815072	0.849021
YFL017W-A	2	5	1	10	1.00595e-05	1.4548e-05	8.19923e-06	2.35803e-05	0.815072	1.62086
YGL194C	2	9	1	0	1.00595e-05	2.51284e-05	8.19923e-06	1.12287e-06	0.815072	0.0446853
YGR144W	2	0	1	0	1.00595e-05	1.32255e-06	8.19923e-06	1.12287e-06	0.815072	0.849021
YHR001W-A	22	2	13	79	9.05356e-05	6.61274e-06	7.37931e-05	0.000178537	0.815072	26.9989
YHR091C	2	0	1	0	1.00595e-05	1.32255e-06	8.19923e-06	1.12287e-06	0.815072	0.849021
YJR106W	2	0	1	0	1.00595e-05	1.32255e-06	8.19923e-06	1.12287e-06	0.815072	0.849021
YKL044W	2	6	1	0	1.00595e-05	1.71931e-05	8.19923e-06	1.12287e-06	0.815072	0.0653093
YKL157W	2	0	1	0	1.00595e-05	1.32255e-06	8.19923e-06	1.12287e-06	0.815072	0.849021
YKL162C	2	0	1	0	1.00595e-05	1.32255e-06	8.19923e-06	1.12287e-06	0.815072	0.849021
YLR036C	2	1	1	0	1.00595e-05	3.96765e-06	8.19923e-06	1.12287e-06	0.815072	0.283007
YLR070C	2	0	1	0	1.00595e-05	1.32255e-06	8.19923e-06	1.12287e-06	0.815072	0.849021
YLR261C	2	5	1	0	1.00595e-05	1.4548e-05	8.19923e-06	1.12287e-06	0.815072	0.0771837
YNL118C	2	1	1	0	1.00595e-05	3.96765e-06	8.19923e-06	1.12287e-06	0.815072	0.283007
YNL122C	2	21	1	3	1.00595e-05	5.68696e-05	8.19923e-06	7.8601e-06	0.815072	0.138213
YNL187W	2	0	1	0	1.00595e-05	1.32255e-06	8.19923e-06	1.12287e-06	0.815072	0.849021
YNL254C	2	0	1	0	1.00595e-05	1.32255e-06	8.19923e-06	1.12287e-06	0.815072	0.849021
YNR031C	2	0	1	0	1.00595e-05	1.32255e-06	8.19923e-06	1.12287e-06	0.815072	0.849021
YOL158C	2	0	1	0	1.00595e-05	1.32255e-06	8.19923e-06	1.12287e-06	0.815072	0.849021
YOR030W	2	0	1	0	1.00595e-05	1.32255e-06	8.19923e-06	1.12287e-06	0.815072	0.849021
YOR317W	2	0	1	0	1.00595e-05	1.32255e-06	8.19923e-06	1.12287e-06	0.815072	0.849021
YOR324C	2	0	1	0	1.00595e-05	1.32255e-06	8.19923e-06	1.12287e-06	0.815072	0.849021
YPL140C	2	0	1	0	1.00595e-05	1.32255e-06	8.19923e-06	1.12287e-06	0.815072	0.849021
YPL212C	2	0	1	0	1.00595e-05	1.32255e-06	8.19923e-06	1.12287e-06	0.815072	0.849021
YPL268W	2	1	1	0	1.00595e-05	3.96765e-06	8.19923e-06	1.12287e-06	0.815072	0.283007
YPR049C	2	0	1	0	1.00595e-05	1.32255e-06	8.19923e-06	1.12287e-06	0.815072	0.849021
YBR252W	40	96	23	6	0.000162964	0.000255252	0.000128455	1.45973e-05	0.788239	0.0571879
YGR174C	9	10	5	1	3.82261e-05	2.77735e-05	3.00638e-05	3.36861e-06	0.786473	0.121289
YHL013C	28	7	16	1	0.000114678	1.98382e-05	9.01915e-05	3.36861e-06	0.786473	0.169804
YHR117W	9	1	5	1	3.82261e-05	3.96765e-06	3.00638e-05	3.36861e-06	0.786473	0.849021
YDR115W	142	1746	80	83	0.000573392	0.00461966	0.000440025	0.00018752	0.767407	0.0405916
YPR020W	125	597	70	134	0.000504988	0.00158045	0.000385364	0.000302052	0.763116	0.191119
YBL011W	4	4	2	4	1.81071e-05	1.19029e-05	1.36654e-05	1.01058e-05	0.754697	0.849021
YDL112W	4	0	2	0	1.81071e-05	1.32255e-06	1.36654e-05	1.12287e-06	0.754697	0.849021
YDR080W	4	0	2	0	1.81071e-05	1.32255e-06	1.36654e-05	1.12287e-06	0.754697	0.849021
YDR185C	4	2	2	0	1.81071e-05	6.61274e-06	1.36654e-05	1.12287e-06	0.754697	0.169804
YKL213C	4	0	2	1	1.81071e-05	1.32255e-06	1.36654e-05	3.36861e-06	0.754697	2.54706
YPR094W	4	16	2	1	1.81071e-05	4.36441e-05	1.36654e-05	3.36861e-06	0.754697	0.0771837
YJR085C	49	178	27	12	0.000199178	0.00047215	0.000150319	2.80718e-05	0.754697	0.0594552
YJR034W	66	620	36	39	0.000267583	0.00164128	0.000199515	8.87068e-05	0.745618	0.0540473
YLR463C	6	2	3	0	2.61547e-05	6.61274e-06	1.91315e-05	1.12287e-06	0.731475	0.169804
YNL162W-A	6	29	3	4	2.61547e-05	7.80304e-05	1.91315e-05	1.01058e-05	0.731475	0.129512
YPR161C	6	3	3	0	2.61547e-05	9.25784e-06	1.91315e-05	1.12287e-06	0.731475	0.121289
YGR038W	53	19	9	244	0.000215274	5.15794e-05	5.19285e-05	0.000549084	0.241221	10.6454
YOL005C	31	110	16	37	0.00012675	0.000292283	9.01915e-05	8.42153e-05	0.711571	0.288129
YJL030W	35	51	18	4	0.000142845	0.000136222	0.000101124	1.01058e-05	0.707927	0.0741863
YER074W	12	120	6	12	5.02976e-05	0.000318734	3.553e-05	2.80718e-05	0.706396	0.0880727
YCL005W	14	125	7	0	5.83452e-05	0.00033196	4.09962e-05	1.12287e-06	0.702649	0.00338255
YMR194C-A	18	37	9	2	7.44404e-05	9.91911e-05	5.19285e-05	5.61436e-06	0.697584	0.0566014
YDR133C	28	37	14	3	0.000114678	9.91911e-05	7.92592e-05	7.8601e-06	0.691143	0.079242
YDR524C-B	32	4	16	53	0.000130774	1.19029e-05	9.01915e-05	0.000120147	0.689677	10.0939
YDR460W	70	14	35	2	0.000283678	3.83539e-05	0.000194048	5.61436e-06	0.684044	0.146383
YBR269C	73	204	36	152	0.00029575	0.000540922	0.000199515	0.000342476	0.674606	0.633133
YHR138C	44	316	21	51	0.000179059	0.000837173	0.000117522	0.000115656	0.656332	0.13815
YDL235C	13	10	6	1	5.43214e-05	2.77735e-05	3.553e-05	3.36861e-06	0.65407	0.121289
YIL002W-A	13	48	6	4	5.43214e-05	0.000128287	3.553e-05	1.01058e-05	0.65407	0.0787751
YNL157W	40	46	19	3	0.000162964	0.000122997	0.00010659	7.8601e-06	0.65407	0.0639048
YGR268C	43	26	20	0	0.000175036	7.00951e-05	0.000112056	1.12287e-06	0.640191	0.0160193
YLR079W	58	17	27	1	0.000235393	4.62892e-05	0.000150319	3.36861e-06	0.638589	0.0727732
YCR082W	86	357	40	120	0.000348059	0.000945622	0.000221379	0.000270612	0.636039	0.286174
YER019W	7	2	3	0	3.01785e-05	6.61274e-06	1.91315e-05	1.12287e-06	0.633945	0.169804
YLR030W	7	0	3	0	3.01785e-05	1.32255e-06	1.91315e-05	1.12287e-06	0.633945	0.849021
YPR192W	7	2	3	1	3.01785e-05	6.61274e-06	1.91315e-05	3.36861e-06	0.633945	0.509413
YMR117C	416	35	193	19	0.00167591	9.39009e-05	0.0010577	4.3792e-05	0.631118	0.466364
YHR204W	214	225	99	67	0.000863106	0.000596469	0.000543882	0.000151588	0.630145	0.254142
YLR053C	20	153	9	13	8.2488e-05	0.000406022	5.19285e-05	3.03175e-05	0.629527	0.0746696
YOL126C	178	61	125	492	0.000718249	0.000162673	0.000686002	0.00110603	0.955103	6.79907
YBL055C	18	3	8	0	7.44404e-05	9.25784e-06	4.64623e-05	1.12287e-06	0.624155	0.121289
YDR079C-A	5	21	2	3	2.21309e-05	5.68696e-05	1.36654e-05	7.8601e-06	0.617479	0.138213
YDR378C	5	93	2	5	2.21309e-05	0.000247317	1.36654e-05	1.23516e-05	0.617479	0.0499424
YJR015W	5	0	2	0	2.21309e-05	1.32255e-06	1.36654e-05	1.12287e-06	0.617479	0.849021
YLR214W	5	5	2	1	2.21309e-05	1.4548e-05	1.36654e-05	3.36861e-06	0.617479	0.231551
YMR156C	5	7	2	0	2.21309e-05	1.98382e-05	1.36654e-05	1.12287e-06	0.617479	0.0566014
YOL053W	5	1	2	0	2.21309e-05	3.96765e-06	1.36654e-05	1.12287e-06	0.617479	0.283007
YOR104W	5	0	2	0	2.21309e-05	1.32255e-06	1.36654e-05	1.12287e-06	0.617479	0.849021
YML015C	58	6	26	12	0.000235393	1.71931e-05	0.000144853	2.80718e-05	0.615368	1.63273
YPL163C	100	34	45	1	0.000404392	9.12558e-05	0.00024871	3.36861e-06	0.615021	0.036914
YBR162C	25	1	11	0	0.000102607	3.96765e-06	6.28608e-05	1.12287e-06	0.612636	0.283007
YBR253W	14	122	6	4	5.83452e-05	0.000324024	3.553e-05	1.01058e-05	0.608962	0.0311885
YDL133W	41	1	18	0	0.000166988	3.96765e-06	0.000101124	1.12287e-06	0.605576	0.283007
YHR038W	35	24	15	0	0.000142845	6.48049e-05	8.47254e-05	1.12287e-06	0.593128	0.017327
YGL127C	19	68	8	3	7.84642e-05	0.000181189	4.64623e-05	7.8601e-06	0.592147	0.0433806
YDL136W	156	604	67	17	0.000629725	0.00159896	0.000368965	3.93005e-05	0.585915	0.0245788
YBL099W	3	4	1	0	1.40833e-05	1.19029e-05	8.19923e-06	1.12287e-06	0.582195	0.0943357
YCR073C	3	0	1	0	1.40833e-05	1.32255e-06	8.19923e-06	1.12287e-06	0.582195	0.849021
YDL113C	3	1	1	0	1.40833e-05	3.96765e-06	8.19923e-06	1.12287e-06	0.582195	0.283007
YEL028W	3	1	1	0	1.40833e-05	3.96765e-06	8.19923e-06	1.12287e-06	0.582195	0.283007
YGR283C	3	2	1	0	1.40833e-05	6.61274e-06	8.19923e-06	1.12287e-06	0.582195	0.169804
YHR098C	3	0	1	0	1.40833e-05	1.32255e-06	8.19923e-06	1.12287e-06	0.582195	0.849021
YIL028W	3	0	1	0	1.40833e-05	1.32255e-06	8.19923e-06	1.12287e-06	0.582195	0.849021
YKL032C	3	2	1	0	1.40833e-05	6.61274e-06	8.19923e-06	1.12287e-06	0.582195	0.169804
YLR092W	3	0	1	0	1.40833e-05	1.32255e-06	8.19923e-06	1.12287e-06	0.582195	0.849021
YML089C	3	41	1	13	1.40833e-05	0.000109772	8.19923e-06	3.03175e-05	0.582195	0.276188
YMR224C	3	0	1	0	1.40833e-05	1.32255e-06	8.19923e-06	1.12287e-06	0.582195	0.849021
YNL020C	3	1	1	0	1.40833e-05	3.96765e-06	8.19923e-06	1.12287e-06	0.582195	0.283007
YNL272C	3	0	1	0	1.40833e-05	1.32255e-06	8.19923e-06	1.12287e-06	0.582195	0.849021
YOL076W	3	0	1	0	1.40833e-05	1.32255e-06	8.19923e-06	1.12287e-06	0.582195	0.849021
YOR241W	3	1	1	0	1.40833e-05	3.96765e-06	8.19923e-06	1.12287e-06	0.582195	0.283007
YPR026W	3	0	1	0	1.40833e-05	1.32255e-06	8.19923e-06	1.12287e-06	0.582195	0.849021
YPR030W	3	1	1	0	1.40833e-05	3.96765e-06	8.19923e-06	1.12287e-06	0.582195	0.283007
YPR152C	3	0	1	1	1.40833e-05	1.32255e-06	8.19923e-06	3.36861e-06	0.582195	2.54706
YDL105W	10	1	4	19	4.225e-05	3.96765e-06	2.45977e-05	4.3792e-05	0.582195	11.0373
YJL077W-A	17	115	7	9	7.04166e-05	0.000305509	4.09962e-05	2.13346e-05	0.582195	0.0698329
YMR035W	22	27	9	3	9.05356e-05	7.27402e-05	5.19285e-05	7.8601e-06	0.573569	0.108057
YDL086W	110	50	46	13	0.00044463	0.000133577	0.000254176	3.03175e-05	0.571657	0.226966
YKL058W	187	803	78	54	0.000754463	0.00212534	0.000429093	0.000122393	0.568739	0.0575876
YKL053C-A	59	766	24	157	0.000239416	0.00202747	0.000133921	0.000353704	0.559363	0.174456
YOL016C	256	26	105	8	0.00103211	7.00951e-05	0.000576679	1.90888e-05	0.55874	0.272327
YCR028C-A	13	0	5	28	5.43214e-05	1.32255e-06	3.00638e-05	6.40037e-05	0.553444	48.3942
YEL044W	61	150	24	9	0.000247464	0.000398087	0.000133921	2.13346e-05	0.541173	0.0535927
YER146W	16	40	6	3	6.63928e-05	0.000107126	3.553e-05	7.8601e-06	0.535149	0.0733722
YPL144W	16	23	6	6	6.63928e-05	6.21598e-05	3.553e-05	1.45973e-05	0.535149	0.234836
YCR063W	11	2	4	2	4.62738e-05	6.61274e-06	2.45977e-05	5.61436e-06	0.531569	0.849021
YDL070W	11	14	4	159	4.62738e-05	3.83539e-05	2.45977e-05	0.000358196	0.531569	9.33923
YOL071W	21	34	1	185	8.65118e-05	9.12558e-05	8.19923e-06	0.000416585	0.0947759	4.56503
YFR055W	6	0	2	0	2.61547e-05	1.32255e-06	1.36654e-05	1.12287e-06	0.522482	0.849021
YKL212W	6	1	2	0	2.61547e-05	3.96765e-06	1.36654e-05	1.12287e-06	0.522482	0.283007
YMR296C	6	18	2	1	2.61547e-05	4.89343e-05	1.36654e-05	3.36861e-06	0.522482	0.0688395
YMR319C	6	0	2	0	2.61547e-05	1.32255e-06	1.36654e-05	1.12287e-06	0.522482	0.849021
YOL122C	6	0	2	4	2.61547e-05	1.32255e-06	1.36654e-05	1.01058e-05	0.522482	7.64119
YOR359W	6	1	2	0	2.61547e-05	3.96765e-06	1.36654e-05	1.12287e-06	0.522482	0.283007
YNL289W	148	22	56	5	0.000597535	5.95147e-05	0.000308838	1.23516e-05	0.516853	0.207538
YBR165W	35	7	13	0	0.000142845	1.98382e-05	7.37931e-05	1.12287e-06	0.516595	0.0566014
YGR077C	14	2	5	0	5.83452e-05	6.61274e-06	3.00638e-05	1.12287e-06	0.515276	0.169804
YDR381C-A	22	122	8	14	9.05356e-05	0.000324024	4.64623e-05	3.25633e-05	0.513194	0.100496
YOR064C	201	244	75	15	0.000810797	0.000646726	0.000412695	3.4809e-05	0.508999	0.0538234
YBR101C	155	83	57	4	0.000625702	0.000220866	0.000314304	1.01058e-05	0.502322	0.0457556
YFR017C	247	606	91	153	0.000995892	0.00160425	0.000500153	0.000344721	0.502216	0.21488
YMR221C	42	0	15	3	0.000171012	1.32255e-06	8.47254e-05	7.8601e-06	0.495436	5.94315
YNL206C	34	7	12	0	0.000138821	1.98382e-05	6.83269e-05	1.12287e-06	0.492193	0.0566014
YPR169W-A	12	2	4	18	5.02976e-05	6.61274e-06	2.45977e-05	4.15462e-05	0.489043	6.28276
YBR299W	15	5	5	0	6.2369e-05	1.4548e-05	3.00638e-05	1.12287e-06	0.482032	0.0771837
YER159C	103	330	36	52	0.000416464	0.000874204	0.000199515	0.000117901	0.479068	0.134867
YLR285W	144	70	50	8	0.00058144	0.000186479	0.000276041	1.90888e-05	0.474754	0.102364
YPL139C	21	0	7	0	8.65118e-05	1.32255e-06	4.09962e-05	1.12287e-06	0.473879	0.849021
YDR196C	36	19	12	2	0.000146869	5.15794e-05	6.83269e-05	5.61436e-06	0.465224	0.108849
YCR060W	19	32	6	5	7.84642e-05	8.59656e-05	3.553e-05	1.23516e-05	0.452818	0.14368
YNL145W	19	245	6	11	7.84642e-05	0.000649371	3.553e-05	2.5826e-05	0.452818	0.0397708
YAL031C	4	0	1	0	1.81071e-05	1.32255e-06	8.19923e-06	1.12287e-06	0.452818	0.849021
YAL047W-A	1	0	0	0	6.03571e-06	1.32255e-06	2.73308e-06	1.12287e-06	0.452818	0.849021
YAL048C	1	0	0	0	6.03571e-06	1.32255e-06	2.73308e-06	1.12287e-06	0.452818	0.849021
YAR019C	1	0	0	0	6.03571e-06	1.32255e-06	2.73308e-06	1.12287e-06	0.452818	0.849021
YAR053W	1	0	0	1	6.03571e-06	1.32255e-06	2.73308e-06	3.36861e-06	0.452818	2.54706
YAR064W	1	1	0	0	6.03571e-06	3.96765e-06	2.73308e-06	1.12287e-06	0.452818	0.283007
YBL004W	1	0	0	0	6.03571e-06	1.32255e-06	2.73308e-06	1.12287e-06	0.452818	0.849021
YBL012C	1	0	0	0	6.03571e-06	1.32255e-06	2.73308e-06	1.12287e-06	0.452818	0.849021
YBL023C	1	1	0	0	6.03571e-06	3.96765e-06	2.73308e-06	1.12287e-06	0.452818	0.283007
YBL037W	4	1	1	1	1.81071e-05	3.96765e-06	8.19923e-06	3.36861e-06	0.452818	0.849021
YBL083C	1	1	0	0	6.03571e-06	3.96765e-06	2.73308e-06	1.12287e-06	0.452818	0.283007
YBL085W	1	1	0	0	6.03571e-06	3.96765e-06	2.73308e-06	1.12287e-06	0.452818	0.283007
YBL098W	1	0	0	0	6.03571e-06	1.32255e-06	2.73308e-06	1.12287e-06	0.452818	0.849021
YBL103C	1	0	0	0	6.03571e-06	1.32255e-06	2.73308e-06	1.12287e-06	0.452818	0.849021
YBL106C	1	0	0	0	6.03571e-06	1.32255e-06	2.73308e-06	1.12287e-06	0.452818	0.849021
YBR012C	1	0	0	0	6.03571e-06	1.32255e-06	2.73308e-06	1.12287e-06	0.452818	0.849021
YBR023C	1	1	0	0	6.03571e-06	3.96765e-06	2.73308e-06	1.12287e-06	0.452818	0.283007
YBR032W	1	3	0	0	6.03571e-06	9.25784e-06	2.73308e-06	1.12287e-06	0.452818	0.121289
YBR043C	1	0	0	0	6.03571e-06	1.32255e-06	2.73308e-06	1.12287e-06	0.452818	0.849021
YBR049C	1	0	0	0	6.03571e-06	1.32255e-06	2.73308e-06	1.12287e-06	0.452818	0.849021
YBR059C	1	0	0	0	6.03571e-06	1.32255e-06	2.73308e-06	1.12287e-06	0.452818	0.849021
YBR063C	1	0	0	0	6.03571e-06	1.32255e-06	2.73308e-06	1.12287e-06	0.452818	0.849021
YBR084W	4	0	1	0	1.81071e-05	1.32255e-06	8.19923e-06	1.12287e-06	0.452818	0.849021
YBR086C	1	2	0	0	6.03571e-06	6.61274e-06	2.73308e-06	1.12287e-06	0.452818	0.169804
YBR090C	1	3	0	0	6.03571e-06	9.25784e-06	2.73308e-06	1.12287e-06	0.452818	0.121289
YBR097W	1	0	0	0	6.03571e-06	1.32255e-06	2.73308e-06	1.12287e-06	0.452818	0.849021
YBR108W	1	0	0	0	6.03571e-06	1.32255e-06	2.73308e-06	1.12287e-06	0.452818	0.849021
YBR114W	1	1	0	1	6.03571e-06	3.96765e-06	2.73308e-06	3.36861e-06	0.452818	0.849021
YBR115C	1	0	0	0	6.03571e-06	1.32255e-06	2.73308e-06	1.12287e-06	0.452818	0.849021
YBR121C	1	0	0	2	6.03571e-06	1.32255e-06	2.73308e-06	5.61436e-06	0.452818	4.2451
YBR131W	1	0	0	0	6.03571e-06	1.32255e-06	2.73308e-06	1.12287e-06	0.452818	0.849021
YBR136W	1	0	0	0	6.03571e-06	1.32255e-06	2.73308e-06	1.12287e-06	0.452818	0.849021
YBR140C	1	0	0	0	6.03571e-06	1.32255e-06	2.73308e-06	1.12287e-06	0.452818	0.849021
YBR152W	1	0	0	0	6.03571e-06	1.32255e-06	2.73308e-06	1.12287e-06	0.452818	0.849021
YBR167C	1	19	0	0	6.03571e-06	5.15794e-05	2.73308e-06	1.12287e-06	0.452818	0.0217698
YBR178W	1	0	0	0	6.03571e-06	1.32255e-06	2.73308e-06	1.12287e-06	0.452818	0.849021
YBR202W	1	0	0	0	6.03571e-06	1.32255e-06	2.73308e-06	1.12287e-06	0.452818	0.849021
YBR219C	1	1	0	0	6.03571e-06	3.96765e-06	2.73308e-06	1.12287e-06	0.452818	0.283007
YBR237W	1	3	0	0	6.03571e-06	9.25784e-06	2.73308e-06	1.12287e-06	0.452818	0.121289
YBR259W	1	0	0	0	6.03571e-06	1.32255e-06	2.73308e-06	1.12287e-06	0.452818	0.849021
YBR266C	1	0	0	0	6.03571e-06	1.32255e-06	2.73308e-06	1.12287e-06	0.452818	0.849021
YBR276C	1	0	0	0	6.03571e-06	1.32255e-06	2.73308e-06	1.12287e-06	0.452818	0.849021
YBR283C	37	189	12	10	0.000150893	0.000501246	6.83269e-05	2.35803e-05	0.452818	0.0470434
YBR289W	1	0	0	1	6.03571e-06	1.32255e-06	2.73308e-06	3.36861e-06	0.452818	2.54706
YCL030C	1	2	0	0	6.03571e-06	6.61274e-06	2.73308e-06	1.12287e-06	0.452818	0.169804
YCL045C	1	1	0	0	6.03571e-06	3.96765e-06	2.73308e-06	1.12287e-06	0.452818	0.283007
YCL048W	1	3	0	0	6.03571e-06	9.25784e-06	2.73308e-06	1.12287e-06	0.452818	0.121289
YCL048W-A	1	0	0	0	6.03571e-06	1.32255e-06	2.73308e-06	1.12287e-06	0.452818	0.849021
YCR045W-A	1	0	0	0	6.03571e-06	1.32255e-06	2.73308e-06	1.12287e-06	0.452818	0.849021
YCR048W	1	0	0	0	6.03571e-06	1.32255e-06	2.73308e-06	1.12287e-06	0.452818	0.849021
YCR065W	1	1	0	0	6.03571e-06	3.96765e-06	2.73308e-06	1.12287e-06	0.452818	0.283007
YCR067C	1	0	0	0	6.03571e-06	1.32255e-06	2.73308e-06	1.12287e-06	0.452818	0.849021
YCR075W-A	1	9	0	1	6.03571e-06	2.51284e-05	2.73308e-06	3.36861e-06	0.452818	0.134056
YCR098C	1	0	0	0	6.03571e-06	1.32255e-06	2.73308e-06	1.12287e-06	0.452818	0.849021
YDL018C	1	2	0	0	6.03571e-06	6.61274e-06	2.73308e-06	1.12287e-06	0.452818	0.169804
YDL019C	1	2	0	0	6.03571e-06	6.61274e-06	2.73308e-06	1.12287e-06	0.452818	0.169804
YDL077C	1	2	0	1	6.03571e-06	6.61274e-06	2.73308e-06	3.36861e-06	0.452818	0.509413
YDL086C-A	1	0	0	0	6.03571e-06	1.32255e-06	2.73308e-06	1.12287e-06	0.452818	0.849021
YDL102W	1	0	0	0	6.03571e-06	1.32255e-06	2.73308e-06	1.12287e-06	0.452818	0.849021
YDL109C	1	0	0	0	6.03571e-06	1.32255e-06	2.73308e-06	1.12287e-06	0.452818	0.849021
YDL117W	1	0	0	0	6.03571e-06	1.32255e-06	2.73308e-06	1.12287e-06	0.452818	0.849021
YDL138W	1	0	0	0	6.03571e-06	1.32255e-06	2.73308e-06	1.12287e-06	0.452818	0.849021
YDL140C	1	1	0	0	6.03571e-06	3.96765e-06	2.73308e-06	1.12287e-06	0.452818	0.283007
YDL145C	1	1	0	0	6.03571e-06	3.96765e-06	2.73308e-06	1.12287e-06	0.452818	0.283007
YDL156W	1	1	0	0	6.03571e-06	3.96765e-06	2.73308e-06	1.12287e-06	0.452818	0.283007
YDL173W	1	0	0	0	6.03571e-06	1.32255e-06	2.73308e-06	1.12287e-06	0.452818	0.849021
YDL190C	1	1	0	0	6.03571e-06	3.96765e-06	2.73308e-06	1.12287e-06	0.452818	0.283007
YDL194W	1	0	0	0	6.03571e-06	1.32255e-06	2.73308e-06	1.12287e-06	0.452818	0.849021
YDL195W	1	0	0	0	6.03571e-06	1.32255e-06	2.73308e-06	1.12287e-06	0.452818	0.849021
YDL203C	1	1	0	0	6.03571e-06	3.96765e-06	2.73308e-06	1.12287e-06	0.452818	0.283007
YDL206W	1	0	0	0	6.03571e-06	1.32255e-06	2.73308e-06	1.12287e-06	0.452818	0.849021
YDL223C	1	0	0	0	6.03571e-06	1.32255e-06	2.73308e-06	1.12287e-06	0.452818	0.849021
YDL224C	1	0	0	0	6.03571e-06	1.32255e-06	2.73308e-06	1.12287e-06	0.452818	0.849021
YDR004W	1	0	0	0	6.03571e-06	1.32255e-06	2.73308e-06	1.12287e-06	0.452818	0.849021
YDR081C	1	0	0	0	6.03571e-06	1.32255e-06	2.73308e-06	1.12287e-06	0.452818	0.849021
YDR097C	1	0	0	0	6.03571e-06	1.32255e-06	2.73308e-06	1.12287e-06	0.452818	0.849021
YDR109C	1	1	0	0	6.03571e-06	3.96765e-06	2.73308e-06	1.12287e-06	0.452818	0.283007
YDR122W	1	0	0	0	6.03571e-06	1.32255e-06	2.73308e-06	1.12287e-06	0.452818	0.849021
YDR138W	1	0	0	0	6.03571e-06	1.32255e-06	2.73308e-06	1.12287e-06	0.452818	0.849021
YDR170C	1	0	0	0	6.03571e-06	1.32255e-06	2.73308e-06	1.12287e-06	0.452818	0.849021
YDR180W	1	1	0	0	6.03571e-06	3.96765e-06	2.73308e-06	1.12287e-06	0.452818	0.283007
YDR191W	4	0	1	0	1.81071e-05	1.32255e-06	8.19923e-06	1.12287e-06	0.452818	0.849021
YDR194C	1	5	0	0	6.03571e-06	1.4548e-05	2.73308e-06	1.12287e-06	0.452818	0.0771837
YDR205W	4	0	1	0	1.81071e-05	1.32255e-06	8.19923e-06	1.12287e-06	0.452818	0.849021
YDR206W	1	0	0	0	6.03571e-06	1.32255e-06	2.73308e-06	1.12287e-06	0.452818	0.849021
YDR213W	1	0	0	0	6.03571e-06	1.32255e-06	2.73308e-06	1.12287e-06	0.452818	0.849021
YDR215C	1	1	0	0	6.03571e-06	3.96765e-06	2.73308e-06	1.12287e-06	0.452818	0.283007
YDR217C	1	0	0	0	6.03571e-06	1.32255e-06	2.73308e-06	1.12287e-06	0.452818	0.849021
YDR219C	1	0	0	0	6.03571e-06	1.32255e-06	2.73308e-06	1.12287e-06	0.452818	0.849021
YDR220C	1	1	0	6	6.03571e-06	3.96765e-06	2.73308e-06	1.45973e-05	0.452818	3.67909
YDR234W	1	0	0	0	6.03571e-06	1.32255e-06	2.73308e-06	1.12287e-06	0.452818	0.849021
YDR259C	1	0	0	0	6.03571e-06	1.32255e-06	2.73308e-06	1.12287e-06	0.452818	0.849021
YDR283C	1	0	0	0	6.03571e-06	1.32255e-06	2.73308e-06	1.12287e-06	0.452818	0.849021
YDR285W	1	0	0	0	6.03571e-06	1.32255e-06	2.73308e-06	1.12287e-06	0.452818	0.849021
YDR286C	7	33	2	1	3.01785e-05	8.86107e-05	1.36654e-05	3.36861e-06	0.452818	0.0380159
YDR305C	1	3	0	0	6.03571e-06	9.25784e-06	2.73308e-06	1.12287e-06	0.452818	0.121289
YDR314C	1	0	0	0	6.03571e-06	1.32255e-06	2.73308e-06	1.12287e-06	0.452818	0.849021
YDR338C	1	0	0	0	6.03571e-06	1.32255e-06	2.73308e-06	1.12287e-06	0.452818	0.849021
YDR345C	1	2	0	0	6.03571e-06	6.61274e-06	2.73308e-06	1.12287e-06	0.452818	0.169804
YDR356W	1	1	0	0	6.03571e-06	3.96765e-06	2.73308e-06	1.12287e-06	0.452818	0.283007
YDR371W	1	0	0	0	6.03571e-06	1.32255e-06	2.73308e-06	1.12287e-06	0.452818	0.849021
YDR387C	1	0	0	0	6.03571e-06	1.32255e-06	2.73308e-06	1.12287e-06	0.452818	0.849021
YDR396W	1	1	0	0	6.03571e-06	3.96765e-06	2.73308e-06	1.12287e-06	0.452818	0.283007
YDR426C	1	0	0	0	6.03571e-06	1.32255e-06	2.73308e-06	1.12287e-06	0.452818	0.849021
YDR446W	1	0	0	0	6.03571e-06	1.32255e-06	2.73308e-06	1.12287e-06	0.452818	0.849021
YDR466W	1	0	0	0	6.03571e-06	1.32255e-06	2.73308e-06	1.12287e-06	0.452818	0.849021
YDR480W	1	0	0	0	6.03571e-06	1.32255e-06	2.73308e-06	1.12287e-06	0.452818	0.849021
YDR506C	1	0	0	0	6.03571e-06	1.32255e-06	2.73308e-06	1.12287e-06	0.452818	0.849021
YDR515W	1	0	0	0	6.03571e-06	1.32255e-06	2.73308e-06	1.12287e-06	0.452818	0.849021
YDR535C	1	0	0	0	6.03571e-06	1.32255e-06	2.73308e-06	1.12287e-06	0.452818	0.849021
YDR540C	1	0	0	0	6.03571e-06	1.32255e-06	2.73308e-06	1.12287e-06	0.452818	0.849021
YEL007W	1	0	0	0	6.03571e-06	1.32255e-06	2.73308e-06	1.12287e-06	0.452818	0.849021
YEL011W	7	1	2	0	3.01785e-05	3.96765e-06	1.36654e-05	1.12287e-06	0.452818	0.283007
YEL014C	1	0	0	0	6.03571e-06	1.32255e-06	2.73308e-06	1.12287e-06	0.452818	0.849021
YEL020C	1	0	0	0	6.03571e-06	1.32255e-06	2.73308e-06	1.12287e-06	0.452818	0.849021
YEL025C	1	0	0	0	6.03571e-06	1.32255e-06	2.73308e-06	1.12287e-06	0.452818	0.849021
YEL030C-A	1	0	0	0	6.03571e-06	1.32255e-06	2.73308e-06	1.12287e-06	0.452818	0.849021
YEL039C	1	6	0	0	6.03571e-06	1.71931e-05	2.73308e-06	1.12287e-06	0.452818	0.0653093
YEL053C	1	0	0	0	6.03571e-06	1.32255e-06	2.73308e-06	1.12287e-06	0.452818	0.849021
YEL069C	1	0	0	0	6.03571e-06	1.32255e-06	2.73308e-06	1.12287e-06	0.452818	0.849021
YER015W	1	0	0	0	6.03571e-06	1.32255e-06	2.73308e-06	1.12287e-06	0.452818	0.849021
YER032W	1	1	0	0	6.03571e-06	3.96765e-06	2.73308e-06	1.12287e-06	0.452818	0.283007
YER045C	1	0	0	0	6.03571e-06	1.32255e-06	2.73308e-06	1.12287e-06	0.452818	0.849021
YER069W	1	0	0	0	6.03571e-06	1.32255e-06	2.73308e-06	1.12287e-06	0.452818	0.849021
YER077C	1	2	0	0	6.03571e-06	6.61274e-06	2.73308e-06	1.12287e-06	0.452818	0.169804
YER111C	1	0	0	0	6.03571e-06	1.32255e-06	2.73308e-06	1.12287e-06	0.452818	0.849021
YER113C	1	1	0	0	6.03571e-06	3.96765e-06	2.73308e-06	1.12287e-06	0.452818	0.283007
YER135C	1	2	0	0	6.03571e-06	6.61274e-06	2.73308e-06	1.12287e-06	0.452818	0.169804
YER171W	1	0	0	0	6.03571e-06	1.32255e-06	2.73308e-06	1.12287e-06	0.452818	0.849021
YER180C-A	1	0	0	0	6.03571e-06	1.32255e-06	2.73308e-06	1.12287e-06	0.452818	0.849021
YER187W	1	1	0	0	6.03571e-06	3.96765e-06	2.73308e-06	1.12287e-06	0.452818	0.283007
YER188C-A	1	1	0	0	6.03571e-06	3.96765e-06	2.73308e-06	1.12287e-06	0.452818	0.283007
YFL013C	1	2	0	0	6.03571e-06	6.61274e-06	2.73308e-06	1.12287e-06	0.452818	0.169804
YFL015C	1	1	0	0	6.03571e-06	3.96765e-06	2.73308e-06	1.12287e-06	0.452818	0.283007
YFL025C	1	0	0	0	6.03571e-06	1.32255e-06	2.73308e-06	1.12287e-06	0.452818	0.849021
YFL031C-A	1	0	0	0	6.03571e-06	1.32255e-06	2.73308e-06	1.12287e-06	0.452818	0.849021
YFL034W	1	2	0	0	6.03571e-06	6.61274e-06	2.73308e-06	1.12287e-06	0.452818	0.169804
YFL036W	1	0	0	0	6.03571e-06	1.32255e-06	2.73308e-06	1.12287e-06	0.452818	0.849021
YFL056C	1	0	0	0	6.03571e-06	1.32255e-06	2.73308e-06	1.12287e-06	0.452818	0.849021
YFR002W	1	2	0	0	6.03571e-06	6.61274e-06	2.73308e-06	1.12287e-06	0.452818	0.169804
YFR009W-A	1	0	0	0	6.03571e-06	1.32255e-06	2.73308e-06	1.12287e-06	0.452818	0.849021
YFR012W-A	1	0	0	0	6.03571e-06	1.32255e-06	2.73308e-06	1.12287e-06	0.452818	0.849021
YFR030W	1	0	0	0	6.03571e-06	1.32255e-06	2.73308e-06	1.12287e-06	0.452818	0.849021
YFR032C-B	1	0	0	0	6.03571e-06	1.32255e-06	2.73308e-06	1.12287e-06	0.452818	0.849021
YFR034W-A	1	0	0	0	6.03571e-06	1.32255e-06	2.73308e-06	1.12287e-06	0.452818	0.849021
YFR035C	1	1	0	0	6.03571e-06	3.96765e-06	2.73308e-06	1.12287e-06	0.452818	0.283007
YFR048W	1	0	0	0	6.03571e-06	1.32255e-06	2.73308e-06	1.12287e-06	0.452818	0.849021
YGL006W	1	0	0	0	6.03571e-06	1.32255e-06	2.73308e-06	1.12287e-06	0.452818	0.849021
YGL007C-A	1	1	0	0	6.03571e-06	3.96765e-06	2.73308e-06	1.12287e-06	0.452818	0.283007
YGL008C	1	2	0	0	6.03571e-06	6.61274e-06	2.73308e-06	1.12287e-06	0.452818	0.169804
YGL016W	1	0	0	0	6.03571e-06	1.32255e-06	2.73308e-06	1.12287e-06	0.452818	0.849021
YGL062W	4	9	1	0	1.81071e-05	2.51284e-05	8.19923e-06	1.12287e-06	0.452818	0.0446853
YGL066W	1	2	0	0	6.03571e-06	6.61274e-06	2.73308e-06	1.12287e-06	0.452818	0.169804
YGL071W	1	0	0	0	6.03571e-06	1.32255e-06	2.73308e-06	1.12287e-06	0.452818	0.849021
YGL086W	1	2	0	0	6.03571e-06	6.61274e-06	2.73308e-06	1.12287e-06	0.452818	0.169804
YGL114W	1	0	0	0	6.03571e-06	1.32255e-06	2.73308e-06	1.12287e-06	0.452818	0.849021
YGL116W	1	1	0	0	6.03571e-06	3.96765e-06	2.73308e-06	1.12287e-06	0.452818	0.283007
YGL124C	1	4	0	0	6.03571e-06	1.19029e-05	2.73308e-06	1.12287e-06	0.452818	0.0943357
YGL141W	1	1	0	0	6.03571e-06	3.96765e-06	2.73308e-06	1.12287e-06	0.452818	0.283007
YGL144C	1	1	0	0	6.03571e-06	3.96765e-06	2.73308e-06	1.12287e-06	0.452818	0.283007
YGL163C	1	1	0	0	6.03571e-06	3.96765e-06	2.73308e-06	1.12287e-06	0.452818	0.283007
YGL175C	1	0	0	0	6.03571e-06	1.32255e-06	2.73308e-06	1.12287e-06	0.452818	0.849021
YGL188C-A	1	1	0	0	6.03571e-06	3.96765e-06	2.73308e-06	1.12287e-06	0.452818	0.283007
YGL190C	1	1	0	0	6.03571e-06	3.96765e-06	2.73308e-06	1.12287e-06	0.452818	0.283007
YGL192W	1	0	0	0	6.03571e-06	1.32255e-06	2.73308e-06	1.12287e-06	0.452818	0.849021
YGL197W	1	0	0	0	6.03571e-06	1.32255e-06	2.73308e-06	1.12287e-06	0.452818	0.849021
YGL201C	1	1	0	0	6.03571e-06	3.96765e-06	2.73308e-06	1.12287e-06	0.452818	0.283007
YGL230C	1	1	0	0	6.03571e-06	3.96765e-06	2.73308e-06	1.12287e-06	0.452818	0.283007
YGL234W	1	0	0	47	6.03571e-06	1.32255e-06	2.73308e-06	0.000106673	0.452818	80.657
YGL238W	1	1	0	0	6.03571e-06	3.96765e-06	2.73308e-06	1.12287e-06	0.452818	0.283007
YGR003W	1	0	0	0	6.03571e-06	1.32255e-06	2.73308e-06	1.12287e-06	0.452818	0.849021
YGR011W	1	0	0	0	6.03571e-06	1.32255e-06	2.73308e-06	1.12287e-06	0.452818	0.849021
YGR040W	1	0	0	0	6.03571e-06	1.32255e-06	2.73308e-06	1.12287e-06	0.452818	0.849021
YGR041W	1	0	0	0	6.03571e-06	1.32255e-06	2.73308e-06	1.12287e-06	0.452818	0.849021
YGR050C	1	2	0	0	6.03571e-06	6.61274e-06	2.73308e-06	1.12287e-06	0.452818	0.169804
YGR051C	1	0	0	0	6.03571e-06	1.32255e-06	2.73308e-06	1.12287e-06	0.452818	0.849021
YGR054W	1	0	0	0	6.03571e-06	1.32255e-06	2.73308e-06	1.12287e-06	0.452818	0.849021
YGR061C	1	0	0	0	6.03571e-06	1.32255e-06	2.73308e-06	1.12287e-06	0.452818	0.849021
YGR064W	1	0	0	1	6.03571e-06	1.32255e-06	2.73308e-06	3.36861e-06	0.452818	2.54706
YGR068C	1	0	0	0	6.03571e-06	1.32255e-06	2.73308e-06	1.12287e-06	0.452818	0.849021
YGR073C	1	0	0	0	6.03571e-06	1.32255e-06	2.73308e-06	1.12287e-06	0.452818	0.849021
YGR087C	1	0	0	0	6.03571e-06	1.32255e-06	2.73308e-06	1.12287e-06	0.452818	0.849021
YGR094W	1	0	0	0	6.03571e-06	1.32255e-06	2.73308e-06	1.12287e-06	0.452818	0.849021
YGR097W	1	0	0	0	6.03571e-06	1.32255e-06	2.73308e-06	1.12287e-06	0.452818	0.849021
YGR098C	1	0	0	0	6.03571e-06	1.32255e-06	2.73308e-06	1.12287e-06	0.452818	0.849021
YGR126W	1	0	0	0	6.03571e-06	1.32255e-06	2.73308e-06	1.12287e-06	0.452818	0.849021
YGR128C	1	1	0	0	6.03571e-06	3.96765e-06	2.73308e-06	1.12287e-06	0.452818	0.283007
YGR133W	1	4	0	0	6.03571e-06	1.19029e-05	2.73308e-06	1.12287e-06	0.452818	0.0943357
YGR134W	1	1	0	0	6.03571e-06	3.96765e-06	2.73308e-06	1.12287e-06	0.452818	0.283007
YGR150C	1	2	0	0	6.03571e-06	6.61274e-06	2.73308e-06	1.12287e-06	0.452818	0.169804
YGR154C	1	1	0	0	6.03571e-06	3.96765e-06	2.73308e-06	1.12287e-06	0.452818	0.283007
YGR157W	1	1	0	0	6.03571e-06	3.96765e-06	2.73308e-06	1.12287e-06	0.452818	0.283007
YGR174W-A	4	13	1	11	1.81071e-05	3.57088e-05	8.19923e-06	2.5826e-05	0.452818	0.72324
YGR176W	1	0	0	0	6.03571e-06	1.32255e-06	2.73308e-06	1.12287e-06	0.452818	0.849021
YGR182C	1	2	0	0	6.03571e-06	6.61274e-06	2.73308e-06	1.12287e-06	0.452818	0.169804
YGR188C	1	1	0	0	6.03571e-06	3.96765e-06	2.73308e-06	1.12287e-06	0.452818	0.283007
YGR191W	1	0	0	0	6.03571e-06	1.32255e-06	2.73308e-06	1.12287e-06	0.452818	0.849021
YGR199W	1	0	0	0	6.03571e-06	1.32255e-06	2.73308e-06	1.12287e-06	0.452818	0.849021
YGR259C	1	0	0	0	6.03571e-06	1.32255e-06	2.73308e-06	1.12287e-06	0.452818	0.849021
YHL034W-A	1	0	0	0	6.03571e-06	1.32255e-06	2.73308e-06	1.12287e-06	0.452818	0.849021
YHL035C	1	0	0	0	6.03571e-06	1.32255e-06	2.73308e-06	1.12287e-06	0.452818	0.849021
YHR022C	1	0	0	0	6.03571e-06	1.32255e-06	2.73308e-06	1.12287e-06	0.452818	0.849021
YHR032W	1	0	0	0	6.03571e-06	1.32255e-06	2.73308e-06	1.12287e-06	0.452818	0.849021
YHR082C	1	3	0	0	6.03571e-06	9.25784e-06	2.73308e-06	1.12287e-06	0.452818	0.121289
YHR086W-A	1	0	0	0	6.03571e-06	1.32255e-06	2.73308e-06	1.12287e-06	0.452818	0.849021
YHR102W	1	0	0	0	6.03571e-06	1.32255e-06	2.73308e-06	1.12287e-06	0.452818	0.849021
YHR114W	1	0	0	0	6.03571e-06	1.32255e-06	2.73308e-06	1.12287e-06	0.452818	0.849021
YHR131C	1	0	0	0	6.03571e-06	1.32255e-06	2.73308e-06	1.12287e-06	0.452818	0.849021
YHR172W	1	0	0	0	6.03571e-06	1.32255e-06	2.73308e-06	1.12287e-06	0.452818	0.849021
YHR184W	1	0	0	0	6.03571e-06	1.32255e-06	2.73308e-06	1.12287e-06	0.452818	0.849021
YHR197W	1	2	0	1	6.03571e-06	6.61274e-06	2.73308e-06	3.36861e-06	0.452818	0.509413
YHR213W-A	1	1	0	0	6.03571e-06	3.96765e-06	2.73308e-06	1.12287e-06	0.452818	0.283007
YIL002C	1	1	0	0	6.03571e-06	3.96765e-06	2.73308e-06	1.12287e-06	0.452818	0.283007
YIL009W	1	0	0	0	6.03571e-06	1.32255e-06	2.73308e-06	1.12287e-06	0.452818	0.849021
YIL017C	1	1	0	0	6.03571e-06	3.96765e-06	2.73308e-06	1.12287e-06	0.452818	0.283007
YIL046W-A	1	0	0	0	6.03571e-06	1.32255e-06	2.73308e-06	1.12287e-06	0.452818	0.849021
YIL047C	1	1	0	0	6.03571e-06	3.96765e-06	2.73308e-06	1.12287e-06	0.452818	0.283007
YIL058W	1	0	0	0	6.03571e-06	1.32255e-06	2.73308e-06	1.12287e-06	0.452818	0.849021
YIL066C	1	0	0	0	6.03571e-06	1.32255e-06	2.73308e-06	1.12287e-06	0.452818	0.849021
YIL068C	1	1	0	0	6.03571e-06	3.96765e-06	2.73308e-06	1.12287e-06	0.452818	0.283007
YIL072W	1	0	0	0	6.03571e-06	1.32255e-06	2.73308e-06	1.12287e-06	0.452818	0.849021
YIL073C	1	0	0	0	6.03571e-06	1.32255e-06	2.73308e-06	1.12287e-06	0.452818	0.849021
YIL075C	1	2	0	0	6.03571e-06	6.61274e-06	2.73308e-06	1.12287e-06	0.452818	0.169804
YIL078W	7	9	2	0	3.01785e-05	2.51284e-05	1.36654e-05	1.12287e-06	0.452818	0.0446853
YIL140W	1	2	0	0	6.03571e-06	6.61274e-06	2.73308e-06	1.12287e-06	0.452818	0.169804
YIL151C	1	0	0	0	6.03571e-06	1.32255e-06	2.73308e-06	1.12287e-06	0.452818	0.849021
YIR020C-B	1	0	0	0	6.03571e-06	1.32255e-06	2.73308e-06	1.12287e-06	0.452818	0.849021
YIR023W	1	0	0	0	6.03571e-06	1.32255e-06	2.73308e-06	1.12287e-06	0.452818	0.849021
YIR028W	1	0	0	0	6.03571e-06	1.32255e-06	2.73308e-06	1.12287e-06	0.452818	0.849021
YJL016W	1	1	0	0	6.03571e-06	3.96765e-06	2.73308e-06	1.12287e-06	0.452818	0.283007
YJL033W	1	1	0	0	6.03571e-06	3.96765e-06	2.73308e-06	1.12287e-06	0.452818	0.283007
YJL049W	1	1	0	0	6.03571e-06	3.96765e-06	2.73308e-06	1.12287e-06	0.452818	0.283007
YJL056C	1	0	0	0	6.03571e-06	1.32255e-06	2.73308e-06	1.12287e-06	0.452818	0.849021
YJL061W	1	1	0	0	6.03571e-06	3.96765e-06	2.73308e-06	1.12287e-06	0.452818	0.283007
YJL070C	1	0	0	0	6.03571e-06	1.32255e-06	2.73308e-06	1.12287e-06	0.452818	0.849021
YJL074C	1	0	0	0	6.03571e-06	1.32255e-06	2.73308e-06	1.12287e-06	0.452818	0.849021
YJL077W-B	1	1	0	0	6.03571e-06	3.96765e-06	2.73308e-06	1.12287e-06	0.452818	0.283007
YJL078C	1	0	0	0	6.03571e-06	1.32255e-06	2.73308e-06	1.12287e-06	0.452818	0.849021
YJL080C	1	0	0	0	6.03571e-06	1.32255e-06	2.73308e-06	1.12287e-06	0.452818	0.849021
YJL103C	1	1	0	0	6.03571e-06	3.96765e-06	2.73308e-06	1.12287e-06	0.452818	0.283007
YJL119C	1	0	0	0	6.03571e-06	1.32255e-06	2.73308e-06	1.12287e-06	0.452818	0.849021
YJL198W	1	0	0	0	6.03571e-06	1.32255e-06	2.73308e-06	1.12287e-06	0.452818	0.849021
YJL211C	1	0	0	0	6.03571e-06	1.32255e-06	2.73308e-06	1.12287e-06	0.452818	0.849021
YJR010W	1	0	0	0	6.03571e-06	1.32255e-06	2.73308e-06	1.12287e-06	0.452818	0.849021
YJR030C	1	0	0	0	6.03571e-06	1.32255e-06	2.73308e-06	1.12287e-06	0.452818	0.849021
YJR042W	1	0	0	0	6.03571e-06	1.32255e-06	2.73308e-06	1.12287e-06	0.452818	0.849021
YJR091C	1	0	0	0	6.03571e-06	1.32255e-06	2.73308e-06	1.12287e-06	0.452818	0.849021
YJR107W	1	0	0	1	6.03571e-06	1.32255e-06	2.73308e-06	3.36861e-06	0.452818	2.54706
YJR110W	1	0	0	0	6.03571e-06	1.32255e-06	2.73308e-06	1.12287e-06	0.452818	0.849021
YJR114W	1	0	0	0	6.03571e-06	1.32255e-06	2.73308e-06	1.12287e-06	0.452818	0.849021
YJR115W	1	1	0	0	6.03571e-06	3.96765e-06	2.73308e-06	1.12287e-06	0.452818	0.283007
YJR121W	1	2	0	0	6.03571e-06	6.61274e-06	2.73308e-06	1.12287e-06	0.452818	0.169804
YJR140C	1	0	0	0	6.03571e-06	1.32255e-06	2.73308e-06	1.12287e-06	0.452818	0.849021
YJR143C	1	0	0	0	6.03571e-06	1.32255e-06	2.73308e-06	1.12287e-06	0.452818	0.849021
YJR149W	1	0	0	1	6.03571e-06	1.32255e-06	2.73308e-06	3.36861e-06	0.452818	2.54706
YKL005C	1	2	0	0	6.03571e-06	6.61274e-06	2.73308e-06	1.12287e-06	0.452818	0.169804
YKL033W-A	1	0	0	0	6.03571e-06	1.32255e-06	2.73308e-06	1.12287e-06	0.452818	0.849021
YKL038W	1	1	0	0	6.03571e-06	3.96765e-06	2.73308e-06	1.12287e-06	0.452818	0.283007
YKL057C	1	0	0	0	6.03571e-06	1.32255e-06	2.73308e-06	1.12287e-06	0.452818	0.849021
YKL071W	1	0	0	0	6.03571e-06	1.32255e-06	2.73308e-06	1.12287e-06	0.452818	0.849021
YKL073W	1	1	0	1	6.03571e-06	3.96765e-06	2.73308e-06	3.36861e-06	0.452818	0.849021
YKL078W	1	0	0	0	6.03571e-06	1.32255e-06	2.73308e-06	1.12287e-06	0.452818	0.849021
YKL086W	1	0	0	0	6.03571e-06	1.32255e-06	2.73308e-06	1.12287e-06	0.452818	0.849021
YKL092C	1	0	0	0	6.03571e-06	1.32255e-06	2.73308e-06	1.12287e-06	0.452818	0.849021
YKL106C-A	1	0	0	1	6.03571e-06	1.32255e-06	2.73308e-06	3.36861e-06	0.452818	2.54706
YKL115C	1	0	0	0	6.03571e-06	1.32255e-06	2.73308e-06	1.12287e-06	0.452818	0.849021
YKL123W	1	1	0	0	6.03571e-06	3.96765e-06	2.73308e-06	1.12287e-06	0.452818	0.283007
YKL149C	7	2	2	0	3.01785e-05	6.61274e-06	1.36654e-05	1.12287e-06	0.452818	0.169804
YKL165C-A	1	0	0	0	6.03571e-06	1.32255e-06	2.73308e-06	1.12287e-06	0.452818	0.849021
YKL176C	1	0	0	0	6.03571e-06	1.32255e-06	2.73308e-06	1.12287e-06	0.452818	0.849021
YKL188C	1	1	0	0	6.03571e-06	3.96765e-06	2.73308e-06	1.12287e-06	0.452818	0.283007
YKL203C	1	0	0	0	6.03571e-06	1.32255e-06	2.73308e-06	1.12287e-06	0.452818	0.849021
YKL215C	1	0	0	0	6.03571e-06	1.32255e-06	2.73308e-06	1.12287e-06	0.452818	0.849021
YKL219W	1	0	0	0	6.03571e-06	1.32255e-06	2.73308e-06	1.12287e-06	0.452818	0.849021
YKR024C	1	0	0	0	6.03571e-06	1.32255e-06	2.73308e-06	1.12287e-06	0.452818	0.849021
YKR040C	1	3	0	0	6.03571e-06	9.25784e-06	2.73308e-06	1.12287e-06	0.452818	0.121289
YKR042W	1	2	0	0	6.03571e-06	6.61274e-06	2.73308e-06	1.12287e-06	0.452818	0.169804
YKR054C	1	0	0	0	6.03571e-06	1.32255e-06	2.73308e-06	1.12287e-06	0.452818	0.849021
YKR072C	1	0	0	0	6.03571e-06	1.32255e-06	2.73308e-06	1.12287e-06	0.452818	0.849021
YKR090W	1	0	0	0	6.03571e-06	1.32255e-06	2.73308e-06	1.12287e-06	0.452818	0.849021
YKR100C	1	0	0	0	6.03571e-06	1.32255e-06	2.73308e-06	1.12287e-06	0.452818	0.849021
YLL015W	1	0	0	0	6.03571e-06	1.32255e-06	2.73308e-06	1.12287e-06	0.452818	0.849021
YLL020C	1	0	0	0	6.03571e-06	1.32255e-06	2.73308e-06	1.12287e-06	0.452818	0.849021
YLL032C	1	1	0	0	6.03571e-06	3.96765e-06	2.73308e-06	1.12287e-06	0.452818	0.283007
YLL034C	1	0	0	0	6.03571e-06	1.32255e-06	2.73308e-06	1.12287e-06	0.452818	0.849021
YLL035W	1	0	0	0	6.03571e-06	1.32255e-06	2.73308e-06	1.12287e-06	0.452818	0.849021
YLL053C	1	0	0	0	6.03571e-06	1.32255e-06	2.73308e-06	1.12287e-06	0.452818	0.849021
YLR006C	1	0	0	0	6.03571e-06	1.32255e-06	2.73308e-06	1.12287e-06	0.452818	0.849021
YLR012C	1	3	0	0	6.03571e-06	9.25784e-06	2.73308e-06	1.12287e-06	0.452818	0.121289
YLR037C	1	4	0	1	6.03571e-06	1.19029e-05	2.73308e-06	3.36861e-06	0.452818	0.283007
YLR041W	1	0	0	0	6.03571e-06	1.32255e-06	2.73308e-06	1.12287e-06	0.452818	0.849021
YLR086W	1	0	0	0	6.03571e-06	1.32255e-06	2.73308e-06	1.12287e-06	0.452818	0.849021
YLR098C	1	0	0	1	6.03571e-06	1.32255e-06	2.73308e-06	3.36861e-06	0.452818	2.54706
YLR103C	4	0	1	0	1.81071e-05	1.32255e-06	8.19923e-06	1.12287e-06	0.452818	0.849021
YLR106C	1	1	0	0	6.03571e-06	3.96765e-06	2.73308e-06	1.12287e-06	0.452818	0.283007
YLR117C	1	1	0	0	6.03571e-06	3.96765e-06	2.73308e-06	1.12287e-06	0.452818	0.283007
YLR122C	1	1	0	0	6.03571e-06	3.96765e-06	2.73308e-06	1.12287e-06	0.452818	0.283007
YLR127C	1	0	0	0	6.03571e-06	1.32255e-06	2.73308e-06	1.12287e-06	0.452818	0.849021
YLR135W	1	0	0	0	6.03571e-06	1.32255e-06	2.73308e-06	1.12287e-06	0.452818	0.849021
YLR144C	1	0	0	0	6.03571e-06	1.32255e-06	2.73308e-06	1.12287e-06	0.452818	0.849021
YLR154W-E	1	2	0	0	6.03571e-06	6.61274e-06	2.73308e-06	1.12287e-06	0.452818	0.169804
YLR154W-F	1	0	0	0	6.03571e-06	1.32255e-06	2.73308e-06	1.12287e-06	0.452818	0.849021
YLR187W	4	1	1	0	1.81071e-05	3.96765e-06	8.19923e-06	1.12287e-06	0.452818	0.283007
YLR207W	1	1	0	0	6.03571e-06	3.96765e-06	2.73308e-06	1.12287e-06	0.452818	0.283007
YLR217W	1	0	0	0	6.03571e-06	1.32255e-06	2.73308e-06	1.12287e-06	0.452818	0.849021
YLR222C-A	1	0	0	0	6.03571e-06	1.32255e-06	2.73308e-06	1.12287e-06	0.452818	0.849021
YLR234W	1	0	0	0	6.03571e-06	1.32255e-06	2.73308e-06	1.12287e-06	0.452818	0.849021
YLR255C	1	1	0	0	6.03571e-06	3.96765e-06	2.73308e-06	1.12287e-06	0.452818	0.283007
YLR264C-A	1	0	0	0	6.03571e-06	1.32255e-06	2.73308e-06	1.12287e-06	0.452818	0.849021
YLR285C-A	1	0	0	0	6.03571e-06	1.32255e-06	2.73308e-06	1.12287e-06	0.452818	0.849021
YLR286C	1	0	0	0	6.03571e-06	1.32255e-06	2.73308e-06	1.12287e-06	0.452818	0.849021
YLR307W	1	0	0	0	6.03571e-06	1.32255e-06	2.73308e-06	1.12287e-06	0.452818	0.849021
YLR318W	1	0	0	0	6.03571e-06	1.32255e-06	2.73308e-06	1.12287e-06	0.452818	0.849021
YLR319C	1	0	0	0	6.03571e-06	1.32255e-06	2.73308e-06	1.12287e-06	0.452818	0.849021
YLR332W	1	0	0	0	6.03571e-06	1.32255e-06	2.73308e-06	1.12287e-06	0.452818	0.849021
YLR336C	1	1	0	0	6.03571e-06	3.96765e-06	2.73308e-06	1.12287e-06	0.452818	0.283007
YLR347C	1	0	0	0	6.03571e-06	1.32255e-06	2.73308e-06	1.12287e-06	0.452818	0.849021
YLR353W	1	0	0	0	6.03571e-06	1.32255e-06	2.73308e-06	1.12287e-06	0.452818	0.849021
YLR357W	1	3	0	0	6.03571e-06	9.25784e-06	2.73308e-06	1.12287e-06	0.452818	0.121289
YLR367W	4	18	1	1	1.81071e-05	4.89343e-05	8.19923e-06	3.36861e-06	0.452818	0.0688395
YLR379W	1	0	0	0	6.03571e-06	1.32255e-06	2.73308e-06	1.12287e-06	0.452818	0.849021
YLR389C	1	1	0	0	6.03571e-06	3.96765e-06	2.73308e-06	1.12287e-06	0.452818	0.283007
YLR397C	1	0	0	0	6.03571e-06	1.32255e-06	2.73308e-06	1.12287e-06	0.452818	0.849021
YLR405W	1	0	0	0	6.03571e-06	1.32255e-06	2.73308e-06	1.12287e-06	0.452818	0.849021
YLR409C	1	0	0	0	6.03571e-06	1.32255e-06	2.73308e-06	1.12287e-06	0.452818	0.849021
YLR433C	1	1	0	0	6.03571e-06	3.96765e-06	2.73308e-06	1.12287e-06	0.452818	0.283007
YLR434C	1	1	0	0	6.03571e-06	3.96765e-06	2.73308e-06	1.12287e-06	0.452818	0.283007
YLR444C	1	0	0	0	6.03571e-06	1.32255e-06	2.73308e-06	1.12287e-06	0.452818	0.849021
YLR450W	1	0	0	0	6.03571e-06	1.32255e-06	2.73308e-06	1.12287e-06	0.452818	0.849021
YML006C	1	0	0	0	6.03571e-06	1.32255e-06	2.73308e-06	1.12287e-06	0.452818	0.849021
YML034W	1	0	0	0	6.03571e-06	1.32255e-06	2.73308e-06	1.12287e-06	0.452818	0.849021
YML035C	1	0	0	0	6.03571e-06	1.32255e-06	2.73308e-06	1.12287e-06	0.452818	0.849021
YML038C	1	0	0	0	6.03571e-06	1.32255e-06	2.73308e-06	1.12287e-06	0.452818	0.849021
YML081W	1	5	0	0	6.03571e-06	1.4548e-05	2.73308e-06	1.12287e-06	0.452818	0.0771837
YML103C	1	0	0	0	6.03571e-06	1.32255e-06	2.73308e-06	1.12287e-06	0.452818	0.849021
YML109W	1	0	0	0	6.03571e-06	1.32255e-06	2.73308e-06	1.12287e-06	0.452818	0.849021
YML122C	1	3	0	1	6.03571e-06	9.25784e-06	2.73308e-06	3.36861e-06	0.452818	0.363866
YMR001C	1	1	0	0	6.03571e-06	3.96765e-06	2.73308e-06	1.12287e-06	0.452818	0.283007
YMR007W	1	0	0	0	6.03571e-06	1.32255e-06	2.73308e-06	1.12287e-06	0.452818	0.849021
YMR018W	1	0	0	0	6.03571e-06	1.32255e-06	2.73308e-06	1.12287e-06	0.452818	0.849021
YMR058W	1	0	0	0	6.03571e-06	1.32255e-06	2.73308e-06	1.12287e-06	0.452818	0.849021
YMR064W	1	0	0	0	6.03571e-06	1.32255e-06	2.73308e-06	1.12287e-06	0.452818	0.849021
YMR065W	1	0	0	0	6.03571e-06	1.32255e-06	2.73308e-06	1.12287e-06	0.452818	0.849021
YMR076C	1	1	0	0	6.03571e-06	3.96765e-06	2.73308e-06	1.12287e-06	0.452818	0.283007
YMR084W	1	0	0	0	6.03571e-06	1.32255e-06	2.73308e-06	1.12287e-06	0.452818	0.849021
YMR085W	1	0	0	0	6.03571e-06	1.32255e-06	2.73308e-06	1.12287e-06	0.452818	0.849021
[truncated: 4,272 more rows]

## Sheet: b. Top OE parts
		Read counts		Frequency		Frequency change
Symbol	Gene	Before enrichment	After enrichment	Before enrichment	After enrichment	After/before
CCW14	YLR390W-A	0	1103	2.0119e-06	0.0060319	2998.11
HOR7	YMR251W-A	0	383	2.0119e-06	0.00209627	1041.93
SEM1	YDR363W-A	1	106	6.03571e-06	0.000582145	96.4502
LEU5	YHR002W	9	634	3.82261e-05	0.00346827	90.7304
NPR3	YHL023C	2	151	1.00595e-05	0.000828122	82.3223
SDH1	YKL148C	1570	92381	0.00631939	0.504971	79.9083
CIT1	YNR001C	302	15743	0.0012172	0.0860564	70.7002
TIM18	YOR297C	123	4782	0.00049694	0.0261419	52.6057
YGL217C	YGL217C	872	31637	0.00351077	0.172935	49.2586
YGR067C	YGR067C	18	453	7.44404e-05	0.0024789	33.3005
SDH4	YDR178W	332	6471	0.00133792	0.0353742	26.4398
YOR248W	YOR248W	25	416	0.000102607	0.00227665	22.1881
INM1	YHR046C	14	234	5.83452e-05	0.00128181	21.9695

## Sheet: c. Top KD parts
		Read counts		Frequency		Frequency change
Symbol	Gene	Before enrichment	After enrichment	Before enrichment	After enrichment	After/before
KSH1	YNL024C-A	0	219	1.32255e-06	0.000492941	372.72
AFG1	YEL052W	38	4508	0.000101836	0.0101249	99.4237
SDH3	YKL148C	2353	274846	0.00622524	0.617235	99.1504
YMR252C	YMR252C	2	187	6.61274e-06	0.000421077	63.6766
YJL045W	YJL045W	41	2809	0.000109772	0.00630941	57.4777
SDH3	YKL141W	1497	68582	0.00396103	0.154019	38.8835
CIT1	YNR001C	130	5633	0.000345185	0.0126514	36.651
PCD1	YLR151C	21	697	5.68696e-05	0.00156641	27.5438
SDH4	YDR178W	417	10986	0.00110433	0.0246729	22.342

## Sheet: d. GO analysis
FUNCTIONAL CATEGORY	genes SET	Enrichment fold	P-VALUE	False discovery rate
16.21.08 Fe/S binding	YDR178W YJL045W YKL141W YKL148C YOR297C	29.1892	5.43025e-07	0.000458856
02.10 tricarboxylic-acid pathway (citrate cycle, Krebs cycle, TCA cycle)	YDR178W YJL045W YKL141W YKL148C YNR001C YOR297C	17.1053	1.02467e-06	0.000432924
02.11 electron transport and membrane-associated energy conservation	YHR001W-A YDR178W YJL045W YKL141W YKL148C YML120C YOR297C	8.35165	1.65732e-05	0.00466811
02.13.03 aerobic respiration	YHR001W-A YDR178W YJL045W YKL141W YKL148C YML120C YOR297C	7.71574	2.79726e-05	0.00590922
