# Supplementary material for: Automated multiplex genome-scale engineering in yeast
Source: Nat Commun. 2017 May 4;8:15187. doi: 10.1038/ncomms15187 (PMC5418614; doi:10.1038/ncomms15187)
Supplement: Supplementary Data 3 — Gene lists of integrated cassettes from different rounds of HAc engineering. (a) R1, R2, R3 and H5 indicate the first, second and third rounds of HAc engineering and the H5 mutant from the third round. Red font indicates genes are known to be related to HAc resistance (summarized in (b)) according to the Saccharomyces Genome Database (SGD, http://www.yeastgenome.org/) and Mira et al 20101. (c) Highest HAc tolerance achieved in S. cerevisiae from selected literature. [file ncomms15187-s4.xlsx]

## Sheet: (a) HAc libraries
Gene ID	R1	R2	R3	H5
YAL003W	TRUE	FALSE	TRUE	TRUE
YAL008W	TRUE	FALSE	FALSE	FALSE
YAL033W	FALSE	TRUE	FALSE	FALSE
YAL038W	TRUE	FALSE	FALSE	FALSE
YAL039C	TRUE	TRUE	FALSE	FALSE
YAL044C	TRUE	FALSE	FALSE	FALSE
YAL044W-A	TRUE	FALSE	FALSE	FALSE
YAL049C	TRUE	FALSE	FALSE	FALSE
YBL001C	TRUE	FALSE	FALSE	FALSE
YBL003C	TRUE	FALSE	FALSE	FALSE
YBL006C	TRUE	FALSE	FALSE	FALSE
YBL011W	TRUE	FALSE	FALSE	FALSE
YBL015W	TRUE	FALSE	FALSE	FALSE
YBL029C-A	TRUE	FALSE	FALSE	FALSE
YBL029W	TRUE	FALSE	FALSE	FALSE
YBL030C	TRUE	FALSE	FALSE	FALSE
YBL040C	TRUE	FALSE	FALSE	FALSE
YBL045C	TRUE	FALSE	FALSE	FALSE
YBL055C	TRUE	FALSE	FALSE	FALSE
YBL059W	TRUE	FALSE	FALSE	FALSE
YBL071W-A	TRUE	FALSE	FALSE	FALSE
YBL072C	TRUE	TRUE	FALSE	FALSE
YBL078C	TRUE	TRUE	FALSE	FALSE
YBL087C	TRUE	FALSE	FALSE	FALSE
YBL088C	TRUE	FALSE	FALSE	FALSE
YBL091C-A	TRUE	FALSE	FALSE	FALSE
YBR009C	TRUE	TRUE	FALSE	FALSE
YBR010W	TRUE	TRUE	TRUE	TRUE
YBR016W	TRUE	FALSE	FALSE	FALSE
YBR035C	TRUE	FALSE	FALSE	FALSE
YBR047W	TRUE	FALSE	FALSE	FALSE
YBR048W	TRUE	FALSE	FALSE	FALSE
YBR058C-A	TRUE	FALSE	FALSE	FALSE
YBR059C	TRUE	FALSE	FALSE	FALSE
YBR062C	TRUE	FALSE	FALSE	FALSE
YBR070C	TRUE	FALSE	FALSE	FALSE
YBR076C-A	TRUE	FALSE	FALSE	FALSE
YBR078W	TRUE	FALSE	FALSE	FALSE
YBR082C	TRUE	FALSE	FALSE	FALSE
YBR089C-A	TRUE	FALSE	FALSE	FALSE
YBR090C	TRUE	FALSE	FALSE	FALSE
YBR091C	TRUE	FALSE	FALSE	FALSE
YBR095C	TRUE	FALSE	FALSE	FALSE
YBR126W-A	TRUE	TRUE	FALSE	FALSE
YBR130C	TRUE	FALSE	FALSE	FALSE
YBR162C	FALSE	TRUE	FALSE	FALSE
YBR162W-A	TRUE	TRUE	TRUE	TRUE
YBR171W	TRUE	FALSE	FALSE	FALSE
YBR190W	TRUE	FALSE	FALSE	FALSE
YBR191W	TRUE	FALSE	FALSE	FALSE
YBR193C	TRUE	FALSE	FALSE	FALSE
YBR201C-A	TRUE	FALSE	FALSE	FALSE
YBR222C	TRUE	FALSE	FALSE	FALSE
YBR236C	FALSE	TRUE	FALSE	FALSE
YBR253W	TRUE	FALSE	FALSE	FALSE
YBR256C	TRUE	FALSE	FALSE	FALSE
YBR258C	TRUE	FALSE	FALSE	FALSE
YBR262C	FALSE	TRUE	FALSE	FALSE
YBR269C	TRUE	FALSE	FALSE	FALSE
YBR282W	TRUE	FALSE	FALSE	FALSE
YBR290W	TRUE	FALSE	FALSE	FALSE
YCL009C	TRUE	TRUE	FALSE	FALSE
YCL026C-B	TRUE	FALSE	FALSE	FALSE
YCL057C-A	TRUE	TRUE	FALSE	FALSE
YCL058C	TRUE	FALSE	FALSE	FALSE
YCL064C	TRUE	FALSE	FALSE	FALSE
YCR009C	TRUE	FALSE	FALSE	FALSE
YCR012W	TRUE	TRUE	TRUE	TRUE
YCR020C-A	TRUE	FALSE	FALSE	FALSE
YCR024C-A	TRUE	TRUE	TRUE	TRUE
YCR028C-A	TRUE	FALSE	FALSE	FALSE
YCR043C	TRUE	FALSE	FALSE	FALSE
YCR046C	TRUE	TRUE	FALSE	FALSE
YCR071C	TRUE	FALSE	FALSE	FALSE
YCR082W	TRUE	TRUE	FALSE	FALSE
YCR087C-A	TRUE	FALSE	FALSE	FALSE
YCR087W	TRUE	FALSE	FALSE	FALSE
YCR090C	TRUE	FALSE	FALSE	FALSE
YDL002C	TRUE	FALSE	FALSE	FALSE
YDL012C	TRUE	FALSE	FALSE	FALSE
YDL027C	TRUE	FALSE	FALSE	FALSE
YDL029W	FALSE	TRUE	FALSE	FALSE
YDL035C	TRUE	FALSE	FALSE	FALSE
YDL045W-A	TRUE	FALSE	FALSE	FALSE
YDL046W	TRUE	FALSE	FALSE	FALSE
YDL064W	TRUE	FALSE	FALSE	FALSE
YDL069C	TRUE	FALSE	FALSE	FALSE
YDL072C	TRUE	FALSE	FALSE	FALSE
YDL075W	TRUE	FALSE	FALSE	FALSE
YDL078C	TRUE	FALSE	FALSE	FALSE
YDL083C	TRUE	FALSE	FALSE	FALSE
YDL085C-A	TRUE	FALSE	FALSE	FALSE
YDL103C	TRUE	FALSE	FALSE	FALSE
YDL121C	TRUE	FALSE	FALSE	FALSE
YDL123W	FALSE	TRUE	FALSE	FALSE
YDL124W	TRUE	FALSE	FALSE	FALSE
YDL135C	TRUE	FALSE	FALSE	FALSE
YDL136W	TRUE	TRUE	TRUE	TRUE
YDL157C	TRUE	FALSE	FALSE	FALSE
YDL160C-A	TRUE	FALSE	FALSE	FALSE
YDL165W	TRUE	FALSE	FALSE	FALSE
YDL169C	TRUE	FALSE	FALSE	FALSE
YDL180W	TRUE	FALSE	FALSE	FALSE
YDL183C	TRUE	FALSE	FALSE	FALSE
YDL184C	TRUE	TRUE	TRUE	TRUE
YDL191W	TRUE	TRUE	TRUE	TRUE
YDL192W	TRUE	FALSE	FALSE	FALSE
YDL208W	TRUE	TRUE	FALSE	FALSE
YDL213C	TRUE	FALSE	FALSE	FALSE
YDL215C	TRUE	FALSE	FALSE	FALSE
YDL219W	TRUE	FALSE	FALSE	FALSE
YDL232W	TRUE	FALSE	FALSE	FALSE
YDL235C	TRUE	FALSE	FALSE	FALSE
YDR002W	TRUE	TRUE	TRUE	TRUE
YDR006C	TRUE	FALSE	FALSE	FALSE
YDR007W	TRUE	TRUE	FALSE	FALSE
YDR013W	TRUE	FALSE	FALSE	FALSE
YDR016C	TRUE	FALSE	FALSE	FALSE
YDR023W	TRUE	FALSE	FALSE	FALSE
YDR031W	TRUE	FALSE	FALSE	FALSE
YDR032C	FALSE	FALSE	TRUE	TRUE
YDR034W-B	TRUE	FALSE	FALSE	FALSE
YDR047W	TRUE	TRUE	FALSE	FALSE
YDR050C	TRUE	TRUE	TRUE	TRUE
YDR056C	TRUE	FALSE	FALSE	FALSE
YDR059C	TRUE	TRUE	FALSE	FALSE
YDR070C	TRUE	FALSE	FALSE	FALSE
YDR079W	TRUE	TRUE	FALSE	FALSE
YDR092W	TRUE	FALSE	FALSE	FALSE
YDR100W	TRUE	TRUE	FALSE	FALSE
YDR130C	TRUE	FALSE	FALSE	FALSE
YDR133C	TRUE	FALSE	FALSE	FALSE
YDR135C	TRUE	FALSE	FALSE	FALSE
YDR152W	TRUE	FALSE	FALSE	FALSE
YDR155C	TRUE	TRUE	TRUE	TRUE
YDR156W	TRUE	TRUE	FALSE	FALSE
YDR167W	TRUE	FALSE	FALSE	FALSE
YDR174W	TRUE	TRUE	FALSE	FALSE
YDR177W	TRUE	FALSE	FALSE	FALSE
YDR188W	TRUE	FALSE	FALSE	FALSE
YDR204W	TRUE	TRUE	FALSE	FALSE
YDR210W	TRUE	TRUE	FALSE	FALSE
YDR224C	TRUE	TRUE	FALSE	FALSE
YDR227W	TRUE	FALSE	FALSE	FALSE
YDR272W	TRUE	FALSE	FALSE	FALSE
YDR276C	TRUE	TRUE	TRUE	TRUE
YDR308C	TRUE	FALSE	FALSE	FALSE
YDR316W	TRUE	FALSE	FALSE	FALSE
YDR320C-A	TRUE	FALSE	FALSE	FALSE
YDR328C	TRUE	TRUE	FALSE	FALSE
YDR337W	TRUE	FALSE	FALSE	FALSE
YDR339C	TRUE	FALSE	FALSE	FALSE
YDR346C	TRUE	FALSE	FALSE	FALSE
YDR347W	TRUE	FALSE	FALSE	FALSE
YDR353W	TRUE	FALSE	FALSE	FALSE
YDR363W-A	TRUE	TRUE	TRUE	TRUE
YDR367W	TRUE	FALSE	FALSE	FALSE
YDR377W	TRUE	FALSE	FALSE	FALSE
YDR379C-A	TRUE	TRUE	FALSE	FALSE
YDR381C-A	TRUE	TRUE	FALSE	FALSE
YDR381W	TRUE	FALSE	FALSE	FALSE
YDR382W	TRUE	TRUE	TRUE	TRUE
YDR384C	TRUE	TRUE	FALSE	FALSE
YDR404C	TRUE	FALSE	FALSE	FALSE
YDR405W	TRUE	FALSE	FALSE	FALSE
YDR408C	TRUE	FALSE	FALSE	FALSE
YDR416W	TRUE	FALSE	FALSE	FALSE
YDR424C	TRUE	FALSE	FALSE	FALSE
YDR429C	FALSE	TRUE	FALSE	FALSE
YDR435C	TRUE	FALSE	FALSE	FALSE
YDR441C	TRUE	FALSE	FALSE	FALSE
YDR447C	TRUE	TRUE	TRUE	TRUE
YDR450W	TRUE	FALSE	FALSE	FALSE
YDR454C	TRUE	FALSE	FALSE	FALSE
YDR471W	TRUE	TRUE	FALSE	FALSE
YDR476C	TRUE	FALSE	FALSE	FALSE
YDR482C	TRUE	FALSE	FALSE	FALSE
YDR485C	TRUE	FALSE	FALSE	FALSE
YDR486C	TRUE	FALSE	FALSE	FALSE
YDR493W	TRUE	TRUE	TRUE	TRUE
YDR494W	TRUE	FALSE	FALSE	FALSE
YDR510W	TRUE	TRUE	TRUE	TRUE
YDR512C	TRUE	FALSE	FALSE	FALSE
YDR525W-A	TRUE	FALSE	FALSE	FALSE
YDR527W	TRUE	FALSE	FALSE	FALSE
YDR530C	TRUE	TRUE	FALSE	FALSE
YEL003W	TRUE	TRUE	FALSE	FALSE
YEL011W	TRUE	FALSE	FALSE	FALSE
YEL017C-A	TRUE	FALSE	FALSE	FALSE
YEL020W-A	TRUE	TRUE	TRUE	TRUE
YEL021W	TRUE	FALSE	FALSE	FALSE
YEL025C	TRUE	FALSE	FALSE	FALSE
YEL027W	TRUE	FALSE	FALSE	FALSE
YEL034W	TRUE	TRUE	FALSE	FALSE
YEL044W	TRUE	FALSE	FALSE	FALSE
YEL052W	TRUE	TRUE	TRUE	TRUE
YEL059C-A	TRUE	FALSE	FALSE	FALSE
YEL066W	TRUE	FALSE	TRUE	TRUE
YER003C	TRUE	FALSE	FALSE	FALSE
YER004W	TRUE	FALSE	FALSE	FALSE
YER007C-A	TRUE	FALSE	FALSE	FALSE
YER009W	TRUE	FALSE	FALSE	FALSE
YER024W	TRUE	FALSE	FALSE	FALSE
YER029C	TRUE	FALSE	FALSE	FALSE
YER030W	TRUE	TRUE	FALSE	FALSE
YER034W	FALSE	TRUE	FALSE	FALSE
YER046W	TRUE	FALSE	FALSE	FALSE
YER048W-A	TRUE	TRUE	TRUE	FALSE
YER053C	TRUE	FALSE	FALSE	FALSE
YER058W	TRUE	FALSE	FALSE	FALSE
YER065C	TRUE	FALSE	FALSE	FALSE
YER067W	TRUE	FALSE	FALSE	FALSE
YER074W-A	TRUE	FALSE	FALSE	FALSE
YER079W	FALSE	TRUE	FALSE	FALSE
YER088C-A	FALSE	TRUE	FALSE	FALSE
YER089C	FALSE	TRUE	FALSE	FALSE
YER092W	TRUE	FALSE	FALSE	FALSE
YER094C	TRUE	FALSE	FALSE	FALSE
YER100W	TRUE	FALSE	FALSE	FALSE
YER102W	TRUE	TRUE	FALSE	FALSE
YER120W	TRUE	FALSE	FALSE	FALSE
YER128W	TRUE	FALSE	FALSE	FALSE
YER131W	TRUE	FALSE	FALSE	FALSE
YER142C	TRUE	FALSE	FALSE	FALSE
YER150W	TRUE	TRUE	FALSE	FALSE
YER170W	TRUE	FALSE	FALSE	FALSE
YER182W	TRUE	FALSE	FALSE	FALSE
YFL002C	TRUE	FALSE	FALSE	FALSE
YFL005W	TRUE	FALSE	FALSE	FALSE
YFL013W-A	TRUE	FALSE	FALSE	FALSE
YFL028C	TRUE	FALSE	FALSE	FALSE
YFL038C	TRUE	FALSE	FALSE	FALSE
YFL045C	TRUE	FALSE	FALSE	FALSE
YFL046W	TRUE	FALSE	FALSE	FALSE
YFR001W	TRUE	FALSE	FALSE	FALSE
YFR010W	FALSE	TRUE	FALSE	FALSE
YFR017C	TRUE	TRUE	TRUE	TRUE
YFR020W	TRUE	FALSE	FALSE	FALSE
YFR049W	TRUE	TRUE	FALSE	FALSE
YGL011C	TRUE	TRUE	FALSE	FALSE
YGL018C	TRUE	FALSE	FALSE	FALSE
YGL030W	TRUE	FALSE	FALSE	FALSE
YGL031C	TRUE	TRUE	FALSE	FALSE
YGL037C	TRUE	FALSE	FALSE	FALSE
YGL068W	TRUE	FALSE	FALSE	FALSE
YGL073W	TRUE	FALSE	FALSE	FALSE
YGL080W	TRUE	FALSE	FALSE	FALSE
YGL087C	TRUE	TRUE	FALSE	FALSE
YGL105W	TRUE	FALSE	FALSE	FALSE
YGL106W	TRUE	FALSE	FALSE	FALSE
YGL108C	TRUE	FALSE	FALSE	FALSE
YGL110C	FALSE	TRUE	FALSE	FALSE
YGL121C	TRUE	FALSE	TRUE	TRUE
YGL127C	TRUE	FALSE	FALSE	FALSE
YGL135W	TRUE	TRUE	FALSE	FALSE
YGL148W	TRUE	FALSE	FALSE	FALSE
YGL164C	TRUE	FALSE	FALSE	FALSE
YGL187C	TRUE	FALSE	FALSE	FALSE
YGL188C	TRUE	FALSE	FALSE	FALSE
YGL189C	TRUE	TRUE	FALSE	FALSE
YGL220W	TRUE	FALSE	FALSE	FALSE
YGL226C-A	TRUE	TRUE	FALSE	FALSE
YGL226W	TRUE	FALSE	FALSE	FALSE
YGL242C	TRUE	FALSE	FALSE	FALSE
YGR020C	TRUE	FALSE	FALSE	FALSE
YGR025W	TRUE	FALSE	FALSE	FALSE
YGR031W	TRUE	FALSE	FALSE	FALSE
YGR032W	TRUE	FALSE	FALSE	FALSE
YGR034W	TRUE	FALSE	FALSE	FALSE
YGR037C	TRUE	TRUE	TRUE	TRUE
YGR038W	TRUE	FALSE	FALSE	FALSE
YGR052W	FALSE	TRUE	FALSE	FALSE
YGR060W	TRUE	TRUE	FALSE	FALSE
YGR062C	FALSE	TRUE	FALSE	FALSE
YGR076C	TRUE	TRUE	TRUE	TRUE
YGR078C	TRUE	FALSE	FALSE	FALSE
YGR080W	TRUE	FALSE	FALSE	FALSE
YGR082W	TRUE	FALSE	FALSE	FALSE
YGR086C	TRUE	FALSE	FALSE	FALSE
YGR095C	TRUE	FALSE	FALSE	FALSE
YGR118W	TRUE	FALSE	FALSE	FALSE
YGR129W	TRUE	FALSE	TRUE	TRUE
YGR132C	TRUE	FALSE	FALSE	FALSE
YGR133W	TRUE	FALSE	FALSE	FALSE
YGR135W	TRUE	TRUE	FALSE	FALSE
YGR147C	TRUE	FALSE	FALSE	FALSE
YGR148C	TRUE	TRUE	FALSE	FALSE
YGR161W-C	FALSE	TRUE	FALSE	FALSE
YGR167W	TRUE	FALSE	FALSE	FALSE
YGR169C-A	TRUE	FALSE	FALSE	FALSE
YGR170W	TRUE	FALSE	FALSE	FALSE
YGR172C	TRUE	FALSE	FALSE	FALSE
YGR195W	TRUE	FALSE	FALSE	FALSE
YGR201C	TRUE	FALSE	FALSE	FALSE
YGR202C	TRUE	TRUE	TRUE	TRUE
YGR205W	TRUE	FALSE	FALSE	FALSE
YGR206W	TRUE	FALSE	FALSE	FALSE
YGR235C	TRUE	FALSE	FALSE	FALSE
YGR236C	TRUE	FALSE	FALSE	FALSE
YGR243W	TRUE	TRUE	FALSE	FALSE
YGR244C	TRUE	FALSE	FALSE	FALSE
YGR253C	TRUE	FALSE	FALSE	FALSE
YGR268C	TRUE	FALSE	FALSE	FALSE
YGR274C	TRUE	FALSE	FALSE	FALSE
YGR282C	TRUE	FALSE	TRUE	TRUE
YHL001W	TRUE	FALSE	TRUE	TRUE
YHL002W	TRUE	FALSE	FALSE	FALSE
YHL031C	TRUE	FALSE	FALSE	FALSE
YHR007C-A	TRUE	FALSE	FALSE	FALSE
YHR008C	TRUE	TRUE	FALSE	FALSE
YHR013C	TRUE	FALSE	FALSE	FALSE
YHR021C	TRUE	FALSE	FALSE	FALSE
YHR039C-A	TRUE	FALSE	FALSE	FALSE
YHR051W	TRUE	TRUE	FALSE	FALSE
YHR053C	TRUE	TRUE	FALSE	FALSE
YHR055C	TRUE	TRUE	FALSE	FALSE
YHR057C	TRUE	TRUE	FALSE	FALSE
YHR059W	TRUE	FALSE	FALSE	FALSE
YHR063C	TRUE	FALSE	FALSE	FALSE
YHR072W-A	TRUE	FALSE	FALSE	FALSE
YHR081W	TRUE	FALSE	FALSE	FALSE
YHR087W	TRUE	FALSE	FALSE	FALSE
YHR104W	TRUE	FALSE	FALSE	FALSE
YHR107C	TRUE	FALSE	FALSE	FALSE
YHR110W	TRUE	FALSE	FALSE	FALSE
YHR121W	TRUE	TRUE	FALSE	FALSE
YHR127W	TRUE	FALSE	FALSE	FALSE
YHR138C	TRUE	FALSE	FALSE	FALSE
YHR143W-A	TRUE	FALSE	FALSE	FALSE
YHR163W	TRUE	FALSE	FALSE	FALSE
YHR175W	TRUE	FALSE	FALSE	FALSE
YHR176W	TRUE	FALSE	FALSE	FALSE
YHR193C	TRUE	FALSE	FALSE	FALSE
YHR195W	FALSE	TRUE	FALSE	FALSE
YHR200W	TRUE	TRUE	FALSE	FALSE
YIL008W	TRUE	FALSE	FALSE	FALSE
YIL010W	TRUE	FALSE	FALSE	FALSE
YIL034C	TRUE	FALSE	FALSE	FALSE
YIL040W	TRUE	FALSE	FALSE	FALSE
YIL043C	TRUE	FALSE	FALSE	FALSE
YIL057C	TRUE	FALSE	FALSE	FALSE
YIL062C	TRUE	TRUE	FALSE	FALSE
YIL065C	TRUE	TRUE	FALSE	FALSE
YIL069C	TRUE	FALSE	FALSE	FALSE
YIL076W	TRUE	FALSE	TRUE	TRUE
YIL086C	TRUE	FALSE	FALSE	FALSE
YIL087C	TRUE	FALSE	FALSE	FALSE
YIL094C	TRUE	FALSE	FALSE	FALSE
YIL133C	TRUE	FALSE	FALSE	FALSE
YIL138C	TRUE	FALSE	FALSE	FALSE
YIL152W	TRUE	FALSE	FALSE	FALSE
YIL153W	TRUE	FALSE	FALSE	FALSE
YIL156W-A	TRUE	FALSE	FALSE	FALSE
YIL156W-B	TRUE	TRUE	FALSE	FALSE
YIL157C	TRUE	FALSE	FALSE	FALSE
YIL160C	TRUE	FALSE	TRUE	FALSE
YIR003W	FALSE	TRUE	FALSE	FALSE
YIR022W	TRUE	TRUE	FALSE	FALSE
YIR036W-A	TRUE	FALSE	FALSE	FALSE
YIR037W	TRUE	FALSE	FALSE	FALSE
YIR038C	TRUE	TRUE	TRUE	FALSE
YJL023C	FALSE	TRUE	FALSE	FALSE
YJL031C	FALSE	TRUE	FALSE	FALSE
YJL045W	TRUE	FALSE	FALSE	FALSE
YJL055W	TRUE	TRUE	TRUE	FALSE
YJL060W	TRUE	FALSE	FALSE	FALSE
YJL065C	TRUE	TRUE	TRUE	FALSE
YJL079C	TRUE	FALSE	FALSE	FALSE
YJL084C	TRUE	FALSE	FALSE	FALSE
YJL096W	TRUE	FALSE	FALSE	FALSE
YJL097W	TRUE	FALSE	FALSE	FALSE
YJL102W	TRUE	FALSE	FALSE	FALSE
YJL104W	TRUE	FALSE	FALSE	FALSE
YJL110C	FALSE	TRUE	FALSE	FALSE
YJL123C	TRUE	FALSE	FALSE	FALSE
YJL127C-B	TRUE	TRUE	FALSE	FALSE
YJL133C-A	TRUE	TRUE	FALSE	FALSE
YJL136C	TRUE	FALSE	FALSE	FALSE
YJL140W	TRUE	FALSE	FALSE	FALSE
YJL144W	TRUE	TRUE	FALSE	FALSE
YJL148W	TRUE	FALSE	FALSE	FALSE
YJL151C	TRUE	FALSE	FALSE	FALSE
YJL166W	TRUE	TRUE	FALSE	FALSE
YJL173C	TRUE	FALSE	FALSE	FALSE
YJL177W	TRUE	FALSE	FALSE	FALSE
YJL178C	TRUE	FALSE	FALSE	FALSE
YJL184W	TRUE	FALSE	FALSE	FALSE
YJL190C	TRUE	TRUE	FALSE	FALSE
YJL192C	TRUE	FALSE	FALSE	FALSE
YJL196C	FALSE	TRUE	FALSE	FALSE
YJL199C	TRUE	FALSE	FALSE	FALSE
YJR017C	TRUE	FALSE	FALSE	FALSE
YJR034W	TRUE	TRUE	FALSE	FALSE
YJR044C	TRUE	FALSE	FALSE	FALSE
YJR045C	TRUE	FALSE	FALSE	FALSE
YJR058C	TRUE	FALSE	FALSE	FALSE
YJR072C	TRUE	FALSE	FALSE	FALSE
YJR077C	TRUE	TRUE	TRUE	FALSE
YJR082C	TRUE	FALSE	FALSE	FALSE
YJR085C	TRUE	FALSE	FALSE	FALSE
YJR086W	TRUE	FALSE	FALSE	FALSE
YJR088C	TRUE	FALSE	FALSE	FALSE
YJR095W	TRUE	FALSE	FALSE	FALSE
YJR101W	TRUE	FALSE	TRUE	FALSE
YJR112W-A	TRUE	FALSE	FALSE	FALSE
YJR113C	TRUE	FALSE	FALSE	FALSE
YJR123W	FALSE	FALSE	TRUE	FALSE
YJR124C	TRUE	FALSE	FALSE	FALSE
YJR139C	TRUE	FALSE	FALSE	FALSE
YJR142W	TRUE	FALSE	FALSE	FALSE
YJR148W	TRUE	FALSE	FALSE	FALSE
YKL003C	TRUE	TRUE	FALSE	FALSE
YKL008C	FALSE	TRUE	TRUE	FALSE
YKL010C	FALSE	TRUE	FALSE	FALSE
YKL013C	TRUE	FALSE	FALSE	FALSE
YKL018C-A	TRUE	TRUE	FALSE	FALSE
YKL023W	TRUE	FALSE	FALSE	FALSE
YKL026C	TRUE	FALSE	FALSE	FALSE
YKL053C-A	TRUE	FALSE	FALSE	FALSE
YKL061W	TRUE	FALSE	FALSE	FALSE
YKL066W	FALSE	TRUE	FALSE	FALSE
YKL067W	TRUE	TRUE	TRUE	FALSE
YKL069W	TRUE	FALSE	FALSE	FALSE
YKL073W	TRUE	FALSE	FALSE	FALSE
YKL085W	TRUE	TRUE	TRUE	FALSE
YKL094W	TRUE	FALSE	FALSE	FALSE
YKL117W	TRUE	FALSE	FALSE	FALSE
YKL142W	TRUE	FALSE	FALSE	FALSE
YKL160W	TRUE	FALSE	FALSE	FALSE
YKL167C	TRUE	FALSE	FALSE	FALSE
YKL170W	TRUE	FALSE	FALSE	FALSE
YKL172W	TRUE	FALSE	FALSE	FALSE
YKL180W	TRUE	FALSE	FALSE	FALSE
YKL186C	TRUE	FALSE	FALSE	FALSE
YKL190W	TRUE	TRUE	FALSE	FALSE
YKL194C	FALSE	TRUE	FALSE	FALSE
YKL196C	TRUE	TRUE	FALSE	FALSE
YKL207W	TRUE	FALSE	FALSE	FALSE
YKR006C	TRUE	TRUE	FALSE	FALSE
YKR008W	FALSE	TRUE	FALSE	FALSE
YKR020W	TRUE	FALSE	FALSE	FALSE
YKR025W	TRUE	FALSE	FALSE	FALSE
YKR042W	TRUE	FALSE	FALSE	FALSE
YKR046C	TRUE	FALSE	FALSE	FALSE
YKR049C	TRUE	TRUE	FALSE	FALSE
YKR056W	TRUE	FALSE	FALSE	FALSE
YKR057W	TRUE	FALSE	FALSE	FALSE
YKR062W	TRUE	FALSE	FALSE	FALSE
YKR066C	TRUE	FALSE	FALSE	FALSE
YKR067W	TRUE	FALSE	FALSE	FALSE
YKR071C	TRUE	FALSE	FALSE	FALSE
YKR084C	TRUE	FALSE	FALSE	FALSE
YKR085C	TRUE	TRUE	FALSE	FALSE
YKR094C	TRUE	FALSE	FALSE	FALSE
YKR095W	FALSE	TRUE	FALSE	FALSE
YKR095W-A	TRUE	FALSE	FALSE	FALSE
YKR097W	TRUE	FALSE	FALSE	FALSE
YLL009C	TRUE	TRUE	TRUE	FALSE
YLL022C	TRUE	FALSE	FALSE	FALSE
YLL027W	FALSE	TRUE	TRUE	FALSE
YLL050C	TRUE	FALSE	FALSE	FALSE
YLR008C	TRUE	FALSE	FALSE	FALSE
YLR017W	TRUE	FALSE	FALSE	FALSE
YLR018C	TRUE	FALSE	FALSE	FALSE
YLR021W	TRUE	FALSE	FALSE	FALSE
YLR025W	TRUE	TRUE	TRUE	FALSE
YLR029C	TRUE	FALSE	FALSE	FALSE
YLR043C	TRUE	FALSE	FALSE	FALSE
YLR050C	TRUE	TRUE	FALSE	FALSE
YLR053C	TRUE	FALSE	FALSE	FALSE
YLR065C	FALSE	TRUE	FALSE	FALSE
YLR068W	TRUE	FALSE	FALSE	FALSE
YLR074C	TRUE	TRUE	FALSE	FALSE
YLR075W	TRUE	FALSE	FALSE	FALSE
YLR094C	TRUE	FALSE	FALSE	FALSE
YLR097C	TRUE	FALSE	FALSE	FALSE
YLR104W	TRUE	FALSE	FALSE	FALSE
YLR110C	TRUE	FALSE	FALSE	FALSE
YLR128W	FALSE	TRUE	FALSE	FALSE
YLR129W	FALSE	TRUE	FALSE	FALSE
YLR142W	TRUE	FALSE	FALSE	FALSE
YLR146C	TRUE	FALSE	FALSE	FALSE
YLR146W-A	TRUE	FALSE	FALSE	FALSE
YLR151C	FALSE	TRUE	FALSE	FALSE
YLR154C	TRUE	FALSE	FALSE	FALSE
YLR164W	TRUE	FALSE	FALSE	FALSE
YLR167W	TRUE	FALSE	FALSE	FALSE
YLR168C	TRUE	FALSE	FALSE	FALSE
YLR175W	TRUE	FALSE	FALSE	FALSE
YLR178C	TRUE	FALSE	FALSE	FALSE
YLR179C	TRUE	FALSE	FALSE	FALSE
YLR195C	TRUE	FALSE	FALSE	FALSE
YLR197W	TRUE	FALSE	FALSE	FALSE
YLR199C	TRUE	FALSE	FALSE	FALSE
YLR200W	TRUE	FALSE	FALSE	FALSE
YLR215C	TRUE	FALSE	FALSE	FALSE
YLR218C	TRUE	FALSE	FALSE	FALSE
YLR221C	TRUE	FALSE	FALSE	FALSE
YLR253W	FALSE	FALSE	TRUE	FALSE
YLR262C	TRUE	TRUE	FALSE	FALSE
YLR264W	TRUE	TRUE	FALSE	FALSE
YLR283W	TRUE	FALSE	FALSE	FALSE
YLR284C	TRUE	FALSE	FALSE	FALSE
YLR287C-A	TRUE	TRUE	FALSE	FALSE
YLR288C	FALSE	TRUE	FALSE	FALSE
YLR294C	TRUE	FALSE	TRUE	FALSE
YLR297W	FALSE	TRUE	FALSE	FALSE
YLR307C-A	TRUE	FALSE	FALSE	FALSE
YLR309C	TRUE	TRUE	FALSE	FALSE
YLR312W-A	TRUE	FALSE	FALSE	FALSE
YLR344W	TRUE	TRUE	TRUE	FALSE
YLR350W	TRUE	FALSE	FALSE	FALSE
YLR354C	FALSE	TRUE	FALSE	FALSE
YLR361C-A	TRUE	FALSE	FALSE	FALSE
YLR367W	TRUE	FALSE	FALSE	FALSE
YLR375W	TRUE	FALSE	TRUE	FALSE
YLR388W	TRUE	FALSE	FALSE	FALSE
YLR420W	TRUE	FALSE	FALSE	FALSE
YLR426W	TRUE	FALSE	FALSE	FALSE
YLR447C	TRUE	FALSE	FALSE	FALSE
YLR448W	TRUE	FALSE	FALSE	FALSE
YML009C	TRUE	FALSE	FALSE	FALSE
YML012W	TRUE	FALSE	FALSE	FALSE
YML015C	TRUE	FALSE	FALSE	FALSE
YML025C	TRUE	FALSE	FALSE	FALSE
YML028W	TRUE	TRUE	TRUE	FALSE
YML048W	FALSE	TRUE	FALSE	FALSE
YML058W	TRUE	FALSE	FALSE	FALSE
YML061C	TRUE	FALSE	FALSE	FALSE
YML062C	TRUE	FALSE	FALSE	FALSE
YML063W	FALSE	FALSE	TRUE	FALSE
YML067C	TRUE	FALSE	FALSE	FALSE
YML073C	TRUE	FALSE	FALSE	FALSE
YML078W	TRUE	FALSE	FALSE	FALSE
YML089C	TRUE	FALSE	FALSE	FALSE
YML101C	TRUE	FALSE	FALSE	FALSE
YML122C	TRUE	FALSE	FALSE	FALSE
YML129C	TRUE	FALSE	FALSE	FALSE
YMR009W	TRUE	TRUE	FALSE	FALSE
YMR038C	FALSE	FALSE	TRUE	FALSE
YMR040W	FALSE	TRUE	FALSE	FALSE
YMR052W	TRUE	FALSE	FALSE	FALSE
YMR059W	TRUE	FALSE	FALSE	FALSE
YMR073C	TRUE	FALSE	FALSE	FALSE
YMR074C	TRUE	FALSE	FALSE	FALSE
YMR107W	TRUE	FALSE	FALSE	FALSE
YMR114C	TRUE	FALSE	FALSE	FALSE
YMR117C	TRUE	TRUE	TRUE	FALSE
YMR119W	FALSE	TRUE	FALSE	FALSE
YMR123W	TRUE	TRUE	FALSE	FALSE
YMR157C	TRUE	FALSE	FALSE	FALSE
YMR165C	TRUE	FALSE	FALSE	FALSE
YMR174C	TRUE	FALSE	FALSE	FALSE
YMR175W	TRUE	FALSE	FALSE	FALSE
YMR181C	TRUE	FALSE	FALSE	FALSE
YMR184W	TRUE	FALSE	FALSE	FALSE
YMR188C	TRUE	FALSE	FALSE	FALSE
YMR189W	TRUE	FALSE	FALSE	FALSE
YMR193W	TRUE	TRUE	FALSE	FALSE
YMR219W	TRUE	FALSE	FALSE	FALSE
YMR242C	TRUE	FALSE	FALSE	FALSE
YMR260C	TRUE	TRUE	FALSE	FALSE
YMR262W	FALSE	TRUE	FALSE	FALSE
YMR267W	TRUE	FALSE	FALSE	FALSE
YMR269W	TRUE	FALSE	FALSE	FALSE
YMR270C	TRUE	FALSE	FALSE	FALSE
YMR272C	TRUE	FALSE	FALSE	FALSE
YMR286W	TRUE	TRUE	FALSE	FALSE
YMR289W	TRUE	FALSE	FALSE	FALSE
YMR298W	TRUE	FALSE	FALSE	FALSE
YNL003C	TRUE	FALSE	FALSE	FALSE
YNL009W	TRUE	FALSE	FALSE	FALSE
YNL031C	TRUE	FALSE	FALSE	FALSE
YNL036W	TRUE	TRUE	FALSE	FALSE
YNL044W	TRUE	TRUE	FALSE	FALSE
YNL067W	TRUE	FALSE	FALSE	FALSE
YNL072W	TRUE	FALSE	FALSE	FALSE
YNL073W	TRUE	FALSE	FALSE	FALSE
YNL079C	TRUE	FALSE	FALSE	FALSE
YNL081C	TRUE	FALSE	FALSE	FALSE
YNL096C	TRUE	FALSE	FALSE	FALSE
YNL100W	TRUE	FALSE	FALSE	FALSE
YNL113W	TRUE	FALSE	FALSE	FALSE
YNL117W	TRUE	FALSE	FALSE	FALSE
YNL130C	TRUE	FALSE	FALSE	FALSE
YNL138W-A	TRUE	FALSE	FALSE	FALSE
YNL145W	TRUE	FALSE	FALSE	FALSE
YNL155W	TRUE	FALSE	FALSE	FALSE
YNL157W	TRUE	FALSE	FALSE	FALSE
YNL162W	TRUE	FALSE	FALSE	FALSE
YNL178W	TRUE	FALSE	FALSE	FALSE
YNL179C	TRUE	FALSE	FALSE	FALSE
YNL200C	TRUE	FALSE	FALSE	FALSE
YNL255C	TRUE	TRUE	TRUE	FALSE
YNL259C	TRUE	FALSE	FALSE	FALSE
YNL274C	TRUE	FALSE	TRUE	FALSE
YNL281W	TRUE	TRUE	FALSE	FALSE
YNL290W	TRUE	FALSE	FALSE	FALSE
YNL300W	TRUE	FALSE	FALSE	FALSE
YNL305C	TRUE	FALSE	FALSE	FALSE
YNL310C	TRUE	FALSE	FALSE	FALSE
YNL312W	TRUE	FALSE	FALSE	FALSE
YNR001C	TRUE	TRUE	TRUE	FALSE
YNR002C	TRUE	FALSE	TRUE	FALSE
YNR007C	TRUE	FALSE	FALSE	FALSE
YNR018W	TRUE	FALSE	FALSE	FALSE
YNR021W	TRUE	FALSE	FALSE	FALSE
YNR022C	TRUE	FALSE	FALSE	FALSE
YNR028W	FALSE	TRUE	FALSE	FALSE
YNR037C	TRUE	FALSE	FALSE	FALSE
YNR046W	TRUE	FALSE	FALSE	FALSE
YOL005C	TRUE	FALSE	FALSE	FALSE
YOL006C	FALSE	TRUE	FALSE	FALSE
YOL038W	FALSE	TRUE	FALSE	FALSE
YOL039W	TRUE	TRUE	FALSE	FALSE
YOL052C	TRUE	FALSE	FALSE	FALSE
YOL077W-A	TRUE	TRUE	FALSE	FALSE
YOL097W-A	TRUE	FALSE	FALSE	FALSE
YOL108C	TRUE	FALSE	FALSE	FALSE
YOL109W	TRUE	FALSE	FALSE	FALSE
YOL111C	TRUE	FALSE	FALSE	FALSE
YOL116W	FALSE	TRUE	FALSE	FALSE
YOL121C	TRUE	FALSE	FALSE	FALSE
YOL129W	TRUE	FALSE	FALSE	FALSE
YOL133W	TRUE	FALSE	FALSE	FALSE
YOL147C	TRUE	FALSE	FALSE	FALSE
YOR007C	TRUE	FALSE	FALSE	FALSE
YOR019W	TRUE	FALSE	FALSE	FALSE
YOR020C	TRUE	TRUE	TRUE	FALSE
YOR020W-A	TRUE	FALSE	FALSE	FALSE
YOR031W	TRUE	FALSE	FALSE	FALSE
YOR039W	TRUE	FALSE	FALSE	FALSE
YOR045W	TRUE	TRUE	FALSE	FALSE
YOR052C	TRUE	FALSE	FALSE	FALSE
YOR054C	TRUE	FALSE	FALSE	FALSE
YOR057W	TRUE	FALSE	FALSE	FALSE
YOR063W	TRUE	FALSE	FALSE	FALSE
YOR078W	TRUE	FALSE	FALSE	FALSE
YOR084W	FALSE	FALSE	TRUE	FALSE
YOR093C	TRUE	FALSE	FALSE	FALSE
YOR121C	TRUE	FALSE	FALSE	FALSE
YOR136W	TRUE	FALSE	FALSE	FALSE
YOR148C	FALSE	TRUE	FALSE	FALSE
YOR150W	TRUE	TRUE	TRUE	FALSE
YOR159C	TRUE	FALSE	FALSE	FALSE
YOR163W	TRUE	TRUE	FALSE	FALSE
YOR164C	TRUE	FALSE	FALSE	FALSE
YOR167C	TRUE	FALSE	FALSE	FALSE
YOR179C	TRUE	FALSE	FALSE	FALSE
YOR194C	TRUE	TRUE	FALSE	FALSE
YOR220W	TRUE	TRUE	FALSE	FALSE
YOR224C	TRUE	FALSE	FALSE	FALSE
YOR226C	TRUE	FALSE	FALSE	FALSE
YOR252W	TRUE	FALSE	FALSE	FALSE
YOR253W	TRUE	FALSE	FALSE	FALSE
YOR259C	TRUE	FALSE	FALSE	FALSE
YOR298C-A	TRUE	TRUE	FALSE	FALSE
YOR312C	TRUE	FALSE	FALSE	FALSE
YOR342C	TRUE	FALSE	FALSE	FALSE
YOR349W	TRUE	FALSE	FALSE	FALSE
YOR369C	TRUE	FALSE	TRUE	FALSE
YPL013C	TRUE	FALSE	FALSE	FALSE
YPL028W	TRUE	FALSE	FALSE	FALSE
YPL059W	TRUE	FALSE	FALSE	FALSE
YPL065W	TRUE	FALSE	FALSE	FALSE
YPL078C	TRUE	TRUE	FALSE	FALSE
YPL079W	TRUE	TRUE	FALSE	FALSE
YPL081W	TRUE	TRUE	FALSE	FALSE
YPL087W	TRUE	FALSE	FALSE	FALSE
YPL088W	TRUE	FALSE	FALSE	FALSE
YPL094C	TRUE	TRUE	FALSE	FALSE
YPL099C	TRUE	TRUE	FALSE	FALSE
YPL108W	TRUE	FALSE	FALSE	FALSE
YPL117C	TRUE	FALSE	FALSE	FALSE
YPL118W	TRUE	FALSE	FALSE	FALSE
YPL129W	TRUE	FALSE	FALSE	FALSE
YPL131W	TRUE	FALSE	FALSE	FALSE
YPL135W	FALSE	TRUE	FALSE	FALSE
YPL143W	TRUE	TRUE	FALSE	FALSE
YPL156C	TRUE	FALSE	FALSE	FALSE
YPL163C	TRUE	TRUE	FALSE	FALSE
YPL170W	FALSE	FALSE	TRUE	FALSE
YPL183W-A	TRUE	FALSE	FALSE	FALSE
YPL211W	TRUE	FALSE	FALSE	FALSE
YPL218W	TRUE	FALSE	FALSE	FALSE
YPL225W	TRUE	TRUE	FALSE	FALSE
YPL237W	TRUE	FALSE	FALSE	FALSE
YPL241C	TRUE	FALSE	FALSE	FALSE
YPL244C	TRUE	FALSE	FALSE	FALSE
YPL259C	FALSE	TRUE	FALSE	FALSE
YPR010C-A	TRUE	TRUE	TRUE	FALSE
YPR020W	TRUE	TRUE	FALSE	FALSE
YPR028W	TRUE	FALSE	FALSE	FALSE
YPR036W-A	TRUE	FALSE	FALSE	FALSE
YPR058W	TRUE	FALSE	FALSE	FALSE
YPR062W	TRUE	FALSE	FALSE	FALSE
YPR063C	TRUE	TRUE	TRUE	FALSE
YPR069C	TRUE	FALSE	TRUE	FALSE
YPR082C	TRUE	FALSE	FALSE	FALSE
YPR098C	TRUE	FALSE	FALSE	FALSE
YPR100W	TRUE	TRUE	TRUE	FALSE
YPR106W	TRUE	FALSE	FALSE	FALSE
YPR109W	TRUE	FALSE	FALSE	FALSE
YPR124W	TRUE	FALSE	FALSE	FALSE
YPR129W	FALSE	TRUE	FALSE	FALSE
YPR132W	TRUE	TRUE	FALSE	FALSE
YPR133W-A	TRUE	FALSE	FALSE	FALSE
YPR134W	TRUE	FALSE	FALSE	FALSE
YPR149W	TRUE	FALSE	FALSE	FALSE
YPR169W-A	TRUE	FALSE	FALSE	FALSE
YPR170W-B	TRUE	FALSE	FALSE	FALSE
YPR182W	TRUE	FALSE	FALSE	FALSE
YPR183W	TRUE	FALSE	FALSE	FALSE
YPR185W	TRUE	TRUE	FALSE	FALSE
YPR188C	TRUE	TRUE	FALSE	FALSE

## Sheet: (b) Known HAc genes
SGD (www.yeastgenome.org)	Mira et al 2010
YAL016W	YAL002W
YAL021C	YAL011W
YAL026C	YAL012W
YAL044C	YAL013W
YAL047C	YAL021C
YBL025W	YAL023C
YBL058W	YAL044C
YBL079W	YAL056W
YBL082C	YAR003W
YBL083C	YBL024W
YBL093C	YBL094C
YBR021W	YBL099W
YBR026C	YBL100C
YBR035C	YBL103C
YBR068C	YBR015C
YBR097W	YBR058C
YBR111C	YBR077C
YBR126C	YBR078W
YBR127C	YBR082C
YBR128C	YBR093C
YBR131W	YBR095C
YBR164C	YBR101C
YBR166C	YBR103W
YBR170C	YBR106W
YBR191W	YBR119W
YBR194W	YBR120C
YBR221C	YBR122C
YBR229C	YBR126C
YBR279W	YBR132C
YBR289W	YBR147W
YBR290W	YBR163W
YCL002C	YBR164C
YCL007C	YBR171W
YCR002C	YBR174C
YCR008W	YBR175W
YCR020W-B	YBR176W
YCR033W	YBR178W
YCR034W	YBR187W
YCR047C	YBR191W
YCR079W	YBR197C
YDL046W	YBR199W
YDL047W	YBR204C
YDL048C	YBR209W
YDL081C	YBR213W
YDL096C	YBR215W
YDL100C	YBR217W
YDL118W	YBR218C
YDL134C	YBR227C
YDL137W	YBR229C
YDL172C	YBR238C
YDL173W	YBR240C
YDL232W	YBR241C
YDR007W	YBR246W
YDR008C	YBR248C
YDR017C	YBR253W
YDR058C	YBR260C
YDR074W	YBR279W
YDR092W	YBR283C
YDR127W	YBR288C
YDR136C	YCL008C
YDR137W	YCL032W
YDR140W	YCL033C
YDR195W	YCL036W
YDR227W	YCL045C
YDR293C	YCL046W
YDR323C	YCL050C
YDR359C	YCL056C
YDR360W	YCL063W
YDR364C	YCR009C
YDR378C	YCR017C
YDR417C	YCR024C
YDR432W	YCR024C-A
YDR433W	YCR032W
YDR442W	YCR033W
YDR495C	YCR044C
YDR509W	YCR047C
YEL007W	YCR063W
YEL017C–A	YCR068W
YEL018W	YCR077C
YEL027W	YCR081W
YEL029C	YCR084C
YEL036C	YCR100C
YEL043W	YCR101C
YEL045C	YEL027W
YEL046C	YEL029C
YEL059W	YEL031W
YER005W	YEL036C
YER014C-A	YEL042W
YER044C	YEL043W
YER068W	YEL044W
YER070W	YEL045C
YER086W	YEL046C
YER155C	YEL050C
YFL016C	YEL051W
YFL018C	YEL057C
YFL025C	YEL062W
YFR044C	YER019W
YGL007C-A	YER044C
YGL007W	YER048C
YGL012W	YER050C
YGL024W	YER058W
YGL025C	YER083C
YGL026C	YER084W
YGL027C	YER085C
YGL028C	YER087W
YGL035C	YER122C
YGL038C	YER151C
YGL042C	YER153C
YGL054C	YER154W
YGL058W	YER155C
YGL070C	YER169W
YGL080W	YER178W
YGL084C	YHL011C
YGL095C	YHL023C
YGL135W	YHL025W
YGL143C	YHL027W
YGL148W	YHR010W
YGL188C-A	YHR012W
YGL194C	YHR013C
YGL203C	YHR021C
YGL206C	YHR034C
YGL212W	YHR038W
YGR020C	YHR041C
YGR036C	YHR064C
YGR063C	YHR067W
YGR064W	YHR098C
YGR105W	YHR116W
YGR163W	YHR141C
YGR167W	YHR147C
YGR206W	YHR155W
YGR229C	YHR158C
YGR240C	YHR167W
YGR262C	YHR168W
YGR270W	YHR178W
YHL011C	YHR200W
YHL025W	YHR203C
YHR026W	YHR205W
YHR039C–B	YHR206W
YHR064C	YHR207C
YHR067W	YIL005W
YHR183W	YIL006W
YIL018W	YIL007C
YIL052C	YIL010W
YIL110W	YIL017C
YIR023W	YIL028W
YJL046W	YIL029C
YJL077C	YIL036W
YJL080C	YIL040W
YJL120W	YIL041W
YJL121C	YIL042C
YJL124C	YIL050W
YJL127C	YIL053W
YJL129C	YIL064W
YJL140W	YIL065C
YJL151C	YIL073C
YJL168C	YIL077C
YJL175W	YIL084C
YJL176C	YIL092W
YJL182C	YIL097W
YJL183W	YIL098C
YJL184W	YIL128W
YJL186W	YIL130W
YJR075W	YIL148W
YJR102C	YKL006W
YJR121W	YKL032C
YKL040C	YKL056C
YKL054C	YKL074C
YKL055C	YKL077W
YKL073W	YKL081W
YKL077W	YKL087C
YKL080W	YKL118W
YKL101W	YKL119C
YKL119C	YKL121W
YKL139W	YKL126W
YKL176C	YKL139W
YKL212W	YKL143W
YKR001C	YKL212W
YKR007W	YKL213C
YKR020W	YKR001C
YKR041W	YKR006C
YLL027W	YKR019C
YLR020C	YKR023W
YLR025W	YKR035C
YLR039C	YKR055W
YLR056W	YFL033C
YLR087C	YFL018C
YLR119W	YFL001W
YLR148W	YFR010W
YLR182W	YFR033C
YLR261C	YEL017C-A
YLR262C	YAL056C-A
YLR322W	YDL006W
YLR337C	YDL040C
YLR342W	YDL067C
YLR346C	YDL069C
YLR372W	YDL074C
YLR417W	YDL075W
YLR418C	YDL077C
YLR423C	YDL081C
YLR436C	YDL095W
YLR447C	YDL099W
YLR451W	YDL107W
YML001W	YDL114W
YML008C	YDL115C
YML013W	YDL117W
YML084W	YDL118W
YML095C–A	YDL119C
YML112W	YDL127W
YML115C	YDL138W
YMR015C	YDL142C
YMR032W	YDL160C
YMR038C	YDL167C
YMR039C	YDL170W
YMR077C	YDL172C
YMR116C	YDL173W
YMR125W	YDL175C
YMR140W	YDL177C
YMR183C	YDL184C
YMR202W	YDL185W
YMR205C	YDL189W
YMR207C	YDL192W
YMR214W	YDL226C
YMR216C	YDL232W
YMR231W	YDR025W
YMR275C	YDR027C
YMR302C	YDR029W
YMR304W	YDR043C
YMR305C	YDR057W
YMR307W	YDR069C
YMR310C	YDR074W
YNL032W	YDR092W
YNL064C	YDR114C
YNL138W	YDR115W
YNL148C	YDR123C
YNL197C	YDR126W
YNL215W	YDR127W
YNL241C	YDR129C
YNL243W	YDR136C
YNL265C	YDR137W
YNL280C	YDR138W
YNL296W	YDR140W
YNL307C	YDR144C
YNL322C	YDR148C
YNL323W	YDR149C
YNL325C	YDR150W
YNL327W	YDR162C
YNR023W	YDR168W
YNR032W	YDR174W
YNR052C	YDR195W
YNR069C	YDR200C
YOL012C	YDR203W
YOL051W	YDR207C
YOL072W	YDR241W
YOL076W	YDR268W
YOL081W	YDR271C
YOL091W	YDR298C
YOL111C	YDR310C
YOL113W	YDR315C
YOL136C	YDR320C
YOL143C	YDR322W
YOR001W	YDR334W
YOR035C	YDR372C
YOR068C	YDR378C
YOR196C	YDR392W
YOR295W	YDR414C
YOR299W	YDR415C
YOR322C	YDR417C
YOR323C	YDR432W
YOR331C	YDR463W
YOR332W	YDR469W
YPL045W	YDR477W
YPL047W	YDR484W
YPL057C	YDR486C
YPL078C	YDR497C
YPL123C	YDR505C
YPL129W	YDR507C
YPL135W	YDR518W
YPL144W	YDR525W
YPL148C	YDR529C
YPL159C	YGL005C
YPL161C	YGL007W
YPL188W	YGL012W
YPL194W	YGL020C
YPL213W	YGL024W
YPL226W	YGL025C
YPL234C	YGL034C
YPL254W	YGL035C
YPL262W	YGL062W
YPR023C	YGL066W
YPR090W	YGL070C
YPR123C	YGL084C
YPR138C	YGL100W
YPR139C	YGL115W
YPR156C	YGL124C
YPR159W	YGL127C
YPR163C	YGL129C
	YGL133W
	YGL135W
	YGL136C
	YGL143C
	YGL151W
	YGL152C
	YGL153W
	YGL157W
	YGL166W
	YGL167C
	YGL168W
	YGL173C
	YGL174W
	YGL181W
	YGL192W
	YGL195W
	YGL212W
	YGL220W
	YGL240W
	YGL242C
	YGL244W
	YGL252C
	YGL253W
	YGL258W
	YGL262W
	YGR053C
	YGR092W
	YGR129W
	YGR157W
	YGR159C
	YGR167W
	YGR187C
	YGR220C
	YGR222W
	YGR223C
	YGR224W
	YGR236C
	YGR240C
	YJL004C
	YJL006C
	YJL024C
	YJL046W
	YJL053W
	YJL062W
	YJL063C
	YJL096W
	YJL102W
	YJL120W
	YJL121C
	YJL127C
	YJL128C
	YJL129C
	YJL136C
	YJL140W
	YJL154C
	YJL166W
	YJL175W
	YJL183W
	YJL184W
	YJL188C
	YJL189W
	YJR032W
	YJR033C
	YJR059W
	YJR060W
	YJR096W
	YJR114W
	YJR144W
	YJR145C
	YLL014W
	YLL028W
	YLL029W
	YLL033W
	YLL043W
	YLL049W
	YLL061W
	YLR006C
	YLR014C
	YLR015W
	YLR017W
	YLR018C
	YLR025W
	YLR038C
	YLR039C
	YLR044C
	YLR047C
	YLR052W
	YLR055C
	YLR056W
	YLR065C
	YLR068W
	YLR085C
	YLR087C
	YLR113W
	YLR119W
	YLR131C
	YLR138W
	YLR139C
	YLR148W
	YLR177W
	YLR182W
	YLR184W
	YLR185W
	YLR188W
	YLR190W
	YLR191W
	YLR192C
	YLR200W
	YLR202C
	YLR203C
	YLR216C
	YLR239C
	YLR240W
	YLR242C
	YLR261C
	YLR262C
	YLR268W
	YLR295C
	YLR318W
	YLR330W
	YLR337C
	YLR338W
	YLR342W
	YLR357W
	YLR358C
	YLR370C
	YLR371W
	YLR372W
	YLR373C
	YLR374C
	YLR414C
	YLR417W
	YLR427W
	YML008C
	YML038C
	YML041C
	YML042W
	YML048W
	YML063W
	YML071C
	YML110C
	YML121W
	YML128C
	YMR004W
	YMR032W
	YMR037C
	YMR038C
	YMR058W
	YMR060C
	YMR063W
	YMR067C
	YMR070W
	YMR071C
	YMR077C
	YMR078C
	YMR082C
	YMR123W
	YMR145C
	YMR154C
	YMR180C
	YMR183C
	YMR202W
	YMR213W
	YMR241W
	YMR242C
	YMR251W-A
	YMR263W
	YMR269W
	YMR272C
	YMR275C
	YMR282C
	YMR285C
	YMR286W
	YMR287C
	YMR289W
	YMR297W
	YMR300C
	YMR304W
	YMR307W
	YMR312W
	YMR326C
	YNL005C
	YNL021W
	YNL051W
	YNL055C
	YNL084C
	YNL089C
	YNL098C
	YNL147W
	YNL148C
	YNL160W
	YNL177C
	YNL192W
	YNL199C
	YNL200C
	YNL208W
	YNL215W
	YNL229C
	YNL236W
	YNL241C
	YNL250W
	YNL255C
	YNL294C
	YNL296W
	YNL307C
	YNL315C
	YNR005C
	YNR006W
	YNR030W
	YNR047W
	YNR051C
	YNR052C
	YOL004W
	YOL006C
	YOL012C
	YOL018C
	YOL023W
	YOL033W
	YOL049W
	YOL050C
	YOL068C
	YOL072W
	YOL081W
	YOL090W
	YOL095C
	YOL110W
	YOL111C
	YOL121C
	YOR026W
	YOR043W
	YOR068C
	YOR069W
	YOR070C
	YOR078W
	YOR089C
	YOR132W
	YOR141C
	YOR147W
	YOR164C
	YOR183W
	YOR196C
	YOR211C
	YOR241W
	YOR267C
	YOR292C
	YOR293W
	YOR304C-A
	YOR306C
	YOR307C
	YOR308C
	YOR309C
	YOR320C
	YOR324C
	YOR343C
	YOR344C
	YOR345C
	YOR346W
	YOR360C
	YOR371C
	YOR375C
	YOR378W
	YOR381W
	YOR382W
	YOR383C
	YPL002C
	YPL013C
	YPL029W
	YPL031C
	YPL042C
	YPL047W
	YPL050C
	YPL051W
	YPL055C
	YPL057C
	YPL062W
	YPL065W
	YPL078C
	YPL079W
	YPL097W
	YPL104W
	YPL105C
	YPL106C
	YPL118W
	YPL132W
	YPL148C
	YPL157W
	YPL161C
	YPL172C
	YPL173W
	YPL174C
	YPL180W
	YPL193W
	YPL203W
	YPL205C
	YPL213W
	YPL214C
	YPL215W
	YPL262W
	YPR008W
	YPR036W
	YPR043W
	YPR049C
	YPR070W
	YPR087W
	YPR131C
	YPR138C
	YPR139C
	YPR141C
	YPR156C
	YPR159W
	YPR160W
	YPR170C
	YPR173C
	YPR194C
	YPR197C
	YKR035W-A
	YPL249C-A
	YCR020W-B
	YER091C-A
	YER014C-A
	YCL001W-B
	YDR079C-A
	YBR196C-A
	YGL007C-A
	YGL188C-A
	YKL096C-B
	YDR524C-B

## Sheet: (c) HAc tolerance in literature
Engineering strategy	Highest HAc resistance*	Reference
Adaptive evolution	0.8% (v/v)	Aarnio, T.H., Suihko, M.L. & Kauppinen, V.S. Appl Biochem and Biotechnol 27, 55-63 (1991).
Mutating transcription factor SPT15	0.9% (v/v)	An, J. et al. Environ Microbiol 17, 656-69 (2015).
Screening of 500 S. cerevisiae strains from culture collections	0.8% (v/v)	Haitani, Y. et al. J Biosci Bioeng 114, 648-51 (2012).
Large-scale genetic screening	0.63% (v/v) or 110 mM	Mira, N.P., Palma, M., Guerreiro, J.F. & Sa-Correia, I. Microb Cell Fact 9, 79 (2010).
Classical genetics	0.8% (v/v)	Mollapour, M. & Piper, P.W. Mol Cell Biol 27, 6446-56 (2007).
Large-scale genetic screening	0.9% (v/v)	Si, T., Luo, Y., Bao, Z. & Zhao, H. ACS Synth Biol 4, 283-291 (2015).
Classical genetics	1.0% (v/v)	Tanaka, K., Ishii, Y., Ogawa, J. & Shima, J. Appl Environ Microbiol 78, 8161-3 (2012).
Adaptive evolution	0.53% (v/v) or 5.6 g/L	Wallace-Salinas, V. & Gorwa-Grauslund, M.F. Biotechnol Biofuels 6, 151 (2013).
Adaptive evolution	0.57% (v/v) or 6 g/L	Wright, J. et al. FEMS Yeast Res 11, 299-306 (2011).
* Strains that can tolerant at least 0.5% (v/v) HAc are listed
